# Supplementary material for: Mycobacterium tuberculosis/Mycobacterium bovis triggered different variations in lipid composition of Bovine Alveolar Macrophages
Source: Sci Rep. 2022 Jul 30;12:13115. doi: 10.1038/s41598-022-17531-2 (PMC9338951; doi:10.1038/s41598-022-17531-2)
Supplement: Supplementary file 2 — Supplementary Table 1. [file 41598_2022_17531_MOESM2_ESM.xlsx]

## Sheet: Sheet1
	Table S1 Pathway enrichment results of lipid associated with MTB infection
	Pathway Name	Hits	P-value
	Linoleic acid metabolism	1	0.009652
	alpha-Linolenic acid metabolism	1	0.024967
	Sphingolipid metabolism	1	0.040123
	Arachidonic acid metabolism	1	0.068115
	Glycerophospholipid metabolism	1	0.068115
	P value < 0.05 was set as threshold for identification of candidate pathways
