# Supplementary material for: Mycobacterium tuberculosis/Mycobacterium bovis triggered different variations in lipid composition of Bovine Alveolar Macrophages
Source: Sci Rep. 2022 Jul 30;12:13115. doi: 10.1038/s41598-022-17531-2 (PMC9338951; doi:10.1038/s41598-022-17531-2)
Supplement: Supplementary file 3 — Supplementary Table 2. [file 41598_2022_17531_MOESM3_ESM.xlsx]

## Sheet: Sheet1
		Table S2 Pathway enrichment results of lipid associated with MB infection
		Pathway Name	Hits	P-value
		Glycerolipid metabolism	1	0.020545
		Phosphatidylinositol signaling system	1	0.035814
		Glycerophospholipid metabolism	1	0.045927
		P value < 0.05 was set as threshold for identification of candidate pathways
