# Supplementary material for: Mycobacterium tuberculosis/Mycobacterium bovis triggered different variations in lipid composition of Bovine Alveolar Macrophages
Source: Sci Rep. 2022 Jul 30;12:13115. doi: 10.1038/s41598-022-17531-2 (PMC9338951; doi:10.1038/s41598-022-17531-2)
Supplement: Supplementary file 4 — Supplementary Table 3. [file 41598_2022_17531_MOESM4_ESM.xlsx]

## Sheet: Sheet1
Table S3 Pathway enrichment analysis on genes upregulated in MB vs. CK and MTB vs. CK comparisons
#term ID	term description	observed gene count	strength	false discovery rate	matching proteins in your network (labels)
MB	Focal adhesion	37	0.61	5.03e-09	THBS3,PARVA,LAMA5,COL4A2,VAV2,MET,ITGA2B,ITGB3,RAC2,LAMB1,MYL9,EGFR,FYN,LAMC1,BCAR1,COL1A1,ITGA5,COL6A3,PDGFA,MYLK,VEGFC,CCND2,CAV1,ACTN1,ITGB7,PAK6,ITGA3,ITGAV,FLNB,COL4A1,PARVG,LAMB2,VCL,PDGFRB,LAMA3,IGF1,VEGFA
	Rap1 signaling pathway	32	0.52	4.39e-06	CSF1,EPHA2,SIPA1L2,RASGRP2,GNAI1,MET,ADCY7,RAPGEF3,ITGA2B,RGS14,LCP2,ITGB3,RAC2,PFN2,EGFR,BCAR1,CSF1R,PLCB4,SIPA1,FGFR2,PDGFA,VEGFC,PARD3,TIAM1,PLCB2,LAT,RALGDS,DOCK4,MRAS,PDGFRB,IGF1,VEGFA
	ECM-receptor interaction	18	0.67	4.23e-05	THBS3,LAMA5,COL4A2,ITGA2B,ITGB3,SDC1,LAMB1,LAMC1,COL1A1,ITGA5,COL6A3,HSPG2,ITGB7,ITGA3,ITGAV,COL4A1,LAMB2,LAMA3
	Pathways in cancer	53	0.33	5.52e-05	TGFA,RASGRP2,CDKN2B,FZD1,ETS1,GNAI1,GADD45G,LAMA5,EPAS1,FOS,COL4A2,MET,ADCY7,ESR1,GNG7,ITGA2B,TPM1,RAC2,LAMB1,RARB,EGFR,LAMC1,ARHGEF11,GSTM3,CSF1R,PLCB4,FGFR2,PTGS2,PDGFA,VEGFC,MMP1,CCND2,PLEKHG5,JUP,E2F2,RXRA,IL15,PLCB2,ITGA3,ITGAV,DAPK3,RALGDS,GADD45A,COL4A1,PPARG,DLL1,LAMB2,PDGFRB,LAMA3,CDK6,IGF1,VEGFA,HES1
	Hypertrophic cardiomyopathy (HCM)	17	0.66	6.52e-05	CACNB4,PRKAG2,TPM4,ITGA2B,TPM1,ITGB3,PRKAG3,ITGA5,CACNA1F,ITGB7,ITGA3,ITGAV,CACNA2D1,TNF,CACNB1,TPM2,IGF1
	Regulation of actin cytoskeleton	28	0.47	7.83e-05	VAV2,ITGA2B,ITGB3,ABI2,RAC2,PFN2,MYL9,EGFR,RRAS2,BCAR1,ITGA5,FGFR2,PDGFA,MYLK,CFL2,ENAH,TIAM1,ACTN1,ITGB7,PAK6,ITGA3,ITGAV,BAIAP2,NCKAP1,MRAS,DIAPH3,VCL,PDGFRB
	Small cell lung cancer	18	0.61	0.00011	CDKN2B,GADD45G,LAMA5,COL4A2,ITGA2B,LAMB1,RARB,LAMC1,PTGS2,E2F2,RXRA,ITGA3,ITGAV,GADD45A,COL4A1,LAMB2,LAMA3,CDK6
	MAPK signaling pathway	33	0.38	0.0005	CSF1,MYD88,TGFA,EPHA2,RASGRP2,MAP4K2,CACNB4,PTPN7,GADD45G,FOS,MET,MAP3K14,MAP3K3,RAC2,EGFR,RRAS2,CSF1R,FGFR2,PDGFA,VEGFC,CACNA1F,ARRB1,CACNA2D1,DUSP7,FLNB,GADD45A,TNF,CACNB1,RASA2,MRAS,PDGFRB,IGF1,VEGFA
	Dilated cardiomyopathy (DCM)	16	0.59	0.0005	CACNB4,TPM4,ADCY7,ITGA2B,TPM1,ITGB3,ITGA5,CACNA1F,ITGB7,ITGA3,ITGAV,CACNA2D1,TNF,CACNB1,TPM2,IGF1
	Proteoglycans in cancer	24	0.41	0.0016	FZD1,CTTN,MET,ESR1,ITGB3,SDC1,EGFR,RRAS2,ITGA5,GPC1,CTSV,HSPG2,TIAM1,CAV1,ITGAV,PTPN6,TIMP3,FLNB,GAB1,TNF,MRAS,IGF1,VEGFA,TWIST1
	Ras signaling pathway	27	0.38	0.002	CSF1,TGFA,EPHA2,RASGRP2,ETS1,MET,KSR1,GNG7,RAC2,RASAL3,EGFR,RRAS2,CSF1R,FGFR2,PDGFA,VEGFC,TIAM1,PAK6,RASA3,LAT,GAB1,RALGDS,RASA2,MRAS,PDGFRB,IGF1,VEGFA
	Cell adhesion molecules (CAMs)	20	0.45	0.0021	ALCAM,JAM3,NEO1,SDC1,BOLA-DQA5,VCAN,BoLA-DQA,ICAM3,F11R,PTPRF,ITGB7,ICAM2,CD276,ITGAV,SELPLG,BOLA-DQA1,SPN,VCAM1,BOLA-DQB,PTPRM
	PI3K-Akt signaling pathway	35	0.3	0.0037	THBS3,CSF1,TGFA,EPHA2,LAMA5,COL4A2,MET,GNG7,ITGA2B,ITGB3,LAMB1,EGFR,LAMC1,CSF1R,COL1A1,ITGA5,COL6A3,FGFR2,PDGFA,VEGFC,CCND2,RXRA,ITGB7,ITGA3,ITGAV,IRS1,CSF3,COL4A1,LAMB2,PDGFRB,LAMA3,OSMR,CDK6,IGF1,VEGFA
	Human papillomavirus infection	32	0.32	0.0037	THBS3,FZD1,LAMA5,HDAC9,COL4A2,ITGA2B,ITGB3,IKBKE,DLG3,LAMB1,EGFR,LAMC1,COL1A1,ITGA5,COL6A3,PTGS2,PARD3,MFNG,CCND2,ITGB7,ITGA3,ITGAV,LLGL2,DLG2,COL4A1,TNF,LAMB2,PDGFRB,LAMA3,CDK6,VEGFA,HES1
	Adherens junction	12	0.58	0.0039	MET,RAC2,EGFR,FYN,PARD3,PTPRF,ACTN1,PTPN6,SSX2IP,BAIAP2,PTPRM,VCL
	Oxytocin signaling pathway	19	0.43	0.0039	CACNB4,GNAI1,PRKAG2,FOS,ADCY7,CAMKK2,MYL9,EGFR,PLCB4,PRKAG3,CD38,PTGS2,MYLK,CACNA1F,CAMK1G,PLCB2,CACNA2D1,TRPM2,CACNB1
	Tight junction	20	0.4	0.0057	PRKAG2,JAM3,CTTN,CSDA,DLG3,MYL9,TJP2,PRKAG3,NEDD4,NEDD4L,PARD3,EPB41L4B,TIAM1,F11R,ACTN1,AMOTL1,LLGL2,DLG2,CD1D,MPDZ
	Hematopoietic cell lineage	15	0.47	0.0059	CSF1,ITGA2B,ITGB3,CSF1R,CD38,ITGA5,BOLA-DQA5,BoLA-DQA,ITGA3,CSF3,CD1D,BOLA-DQA1,TNF,FCER2,BOLA-DQB
	Axon guidance	20	0.38	0.0077	EPHA2,TRPC1,GNAI1,FES,NTN4,ABLIM3,MET,SEMA3B,RAC2,FYN,BOC,UNC5B,PARD3,CFL2,ENAH,RYK,SEMA3F,RND1,PAK6,RGS3
	Glycosaminoglycan biosynthesis - chondroitin sulfate / dermatan sulfate	6	0.83	0.009	DSE,XYLT1,CHSY1,CHST3,CHPF,CHST12
	Chemokine signaling pathway	20	0.38	0.009	RASGRP2,GNAI1,VAV2,ADCY7,CCL4,GNG7,RAC2,PF4,BCAR1,PLCB4,CCL8,DOCK2,PARD3,TIAM1,PLCB2,ARRB1,CCL3,CCL24,PPBP,ADRBK1
	Cytokine-cytokine receptor interaction	26	0.31	0.0103	BMPR1A,CSF1,IL18R1,MET,CCL4,LIF,IL17B,EGFR,PF4,TNFRSF12A,CSF1R,CCL8,PDGFA,VEGFC,RELT,IL15,CXCR7,CSF3,CCL3,TNF,TNFSF15,CCL24,PPBP,PDGFRB,OSMR,VEGFA
	Arrhythmogenic right ventricular cardiomyopathy (ARVC)	11	0.53	0.0109	CACNB4,ITGA2B,ITGB3,ITGA5,CACNA1F,JUP,ITGB7,ITGA3,ITGAV,CACNA2D1,CACNB1
	Transcriptional misregulation in cancer	19	0.36	0.0145	NR4A3,GADD45G,MET,LMO2,FLI1,ETV4,MEIS1,CSF1R,HHEX,PDGFA,ETV5,ETV1,CCND2,JUP,RXRA,ITGB7,GADD45A,PPARG,IGF1
	Rheumatoid arthritis	13	0.45	0.0169	CSF1,FOS,ACP5,BOLA-DQA5,BoLA-DQA,MMP1,CTSV,IL15,BOLA-DQA1,CCL3,TNF,BOLA-DQB,VEGFA
	Amoebiasis	13	0.44	0.0192	LAMA5,COL4A2,LAMB1,LAMC1,COL1A1,PLCB4,ACTN1,PLCB2,COL4A1,TNF,LAMB2,VCL,LAMA3
	Fluid shear stress and atherosclerosis	16	0.38	0.0207	BMPR1A,FOS,ITGA2B,ITGB3,RAC2,SDC1,GSTM3,GPC1,PDGFA,CTSV,CAV1,ITGAV,TNF,VCAM1,THBD,VEGFA
	Leishmaniasis	11	0.47	0.0224	MYD88,FOS,NCF4,PTGS2,BOLA-DQA5,BoLA-DQA,PTPN6,FCGR3A,BOLA-DQA1,TNF,BOLA-DQB
	Hedgehog signaling pathway	8	0.55	0.0335	GPR161,EVC,BOC,CCND2,SMURF2,ARRB1,KIF3A,ADRBK1
	MicroRNAs in cancer	15	0.36	0.0363	RECK,MET,ITGB3,EGFR,ITGA5,PTGS2,PDGFA,ABCB1,CCND2,E2F2,TIMP3,IRS1,PDGFRB,CDK6,VEGFA
	Leukocyte transendothelial migration	13	0.39	0.0373	GNAI1,JAM3,VAV2,RAPGEF3,NCF4,RAC2,MYL9,BCAR1,SIPA1,F11R,ACTN1,VCAM1,VCL
	Pertussis	10	0.46	0.0373	MYD88,GNAI1,FOS,C1S,ITGA5,CFL2,IRF8,PYCARD,TNF,NOD1
	Toxoplasmosis	13	0.38	0.0406	MYD88,GNAI1,LAMA5,LAMB1,LAMC1,BOLA-DQA5,BoLA-DQA,ALOX5,BOLA-DQA1,TNF,BOLA-DQB,LAMB2,LAMA3
	Staphylococcus aureus infection	9	0.48	0.0406	C1S,CFB,BOLA-DQA5,BoLA-DQA,FCAR,SELPLG,FCGR3A,BOLA-DQA1,BOLA-DQB
	AGE-RAGE signaling pathway in diabetic complications	12	0.4	0.0407	COL4A2,F3,COL1A1,PLCB4,SERPINE1,VEGFC,PLCB2,COL4A1,TNF,VCAM1,THBD,VEGFA
	Osteoclast differentiation	14	0.36	0.0451	CSF1,FOS,ACP5,FOSL1,MAP3K14,NCF4,LCP2,ITGB3,FYN,CSF1R,BTK,FCGR3A,TNF,PPARG
	HTLV-I infection	23	0.26	0.0475	CDKN2B,FZD1,ETS1,FOS,FOSL1,ADCY7,MAP3K14,MAP3K3,RRAS2,PDGFA,BOLA-DQA5,BoLA-DQA,CCND2,E2F2,POLD4,IL15,BOLA-DQA1,TNF,VCAM1,BOLA-DQB,MAD2L1,MRAS,PDGFRB
	Relaxin signaling pathway	14	0.35	0.0484	GNAI1,FOS,COL4A2,ADCY7,GNG7,EGFR,COL1A1,PLCB4,VEGFC,MMP1,PLCB2,ARRB1,COL4A1,VEGFA
MTB	TNF signaling pathway	22	0.78	7.5e-08	CSF1,TNFAIP3,IL1B,CSF2,FOS,CASP7,JAG1,LIF,EDN1,SOCS3,MMP3,FAS,CFLAR,MLKL,PTGS2,MAPK14,IL15,BIRC3,TNF,CXCL2,CXCL3,GRO1
	NOD-like receptor signaling pathway	25	0.64	7.22e-07	TNFAIP3,NLRP3,IL1B,TMEM173,NLRX1,OAS1Y,GBP5,NAMPT,LOC512486,MAPK14,TICAM1,NLRP1,PSTPIP1,TRPM2,LOC511531,BIRC3,TNF,CXCL2,RNASEL,OAS1X,CXCL3,ENSBTAG00000038625,GRO1,NLRP12,IRF7
	Cytokine-cytokine receptor interaction	30	0.53	3.68e-06	TNFSF13,CSF1,IFNLR1,IL1B,CSF2,CCL4,CCL16,LIF,IL1A,FAS,CSF1R,CCL8,IL17F,IL15,TNFSF10,TNFRSF21,CD40,IL2RA,CSF3,CCL3,TNF,TNFSF15,TNFSF8,CCL24,TNFSF14,FLT1,OSMR,TNFSF9,TNFSF13B,VEGFA
	Hematopoietic cell lineage	18	0.7	6.39e-06	CSF1,IL1B,CSF2,CD59,ITGA2B,CD1B,IL1A,CSF1R,CD38,ITGA6,IL2RA,CSF3,CD1D,TNF,CD1E,LOC786683,LOC515418,CR2
	Influenza A	23	0.6	6.39e-06	NLRP3,IL1B,IFIH1,SOCS3,EIF2AK2,TRIM25,IL1A,FAS,NLRX1,OAS1Y,HSPA1A,RSAD2,MAPK14,TNFSF10,TICAM1,TNF,DNAJB1,MX1,RNASEL,OAS1X,HSPA6,DDX58,IRF7
	NF-kappa B signaling pathway	17	0.71	7.94e-06	TNFAIP3,BCL2A1,IL1B,NFKB2,CCL4,TRIM25,CFLAR,PTGS2,TICAM1,CD40,LAT,BTK,BIRC3,TNF,TNFSF14,DDX58,TNFSF13B
	Complement and coagulation cascades	16	0.75	7.94e-06	CD59,A2M,F3,C1QA,CFB,C1QC,C1QB,PLAUR,SERPINE1,VSIG4,F5,C5AR1,ENSBTAG00000023026,PROS1,CR2,CFD
	IL-17 signaling pathway	16	0.73	1.05e-05	TNFAIP3,IL1B,CSF2,FOS,FOSL1,TRAF3IP2,MMP3,PTGS2,IL17F,MAPK14,USP25,CSF3,TNF,CXCL2,CXCL3,GRO1
	Pertussis	14	0.76	2.39e-05	NLRP3,IL1B,GNAI1,FOS,CASP7,NOS2,C1QA,IL1A,C1QC,C1QB,MAPK14,TICAM1,TNF,IRF1
	Rheumatoid arthritis	15	0.66	0.00011	TNFSF13,CSF1,IL1B,CSF2,FOS,ACP5,MMP3,IL1A,CD80,IL15,CCL3,TNF,FLT1,TNFSF13B,VEGFA
	Osteoclast differentiation	16	0.56	0.00055	CSF1,IL1B,FOS,SOCS1,ACP5,LILRB3,NFKB2,FOSL1,TREM2,SOCS3,IL1A,CSF1R,MAPK14,BTK,TNF,PPARG
	Herpes simplex infection	20	0.49	0.00055	PILRA,LOC617785,IL1B,FOS,IFIH1,SOCS3,EIF2AK2,CDK1,FAS,OAS1Y,CFP,DAXX,IL15,TICAM1,TNF,RNASEL,OAS1X,TNFSF14,DDX58,IRF7
	Legionellosis	10	0.76	0.00062	IL1B,NFKB2,CASP7,HSPA1A,BNIP3,TNF,CXCL2,CXCL3,HSPA6,GRO1
	MAPK signaling pathway	25	0.4	0.00089	CSF1,IL1B,FOS,NFKB2,CDC25B,PAK1,IL1A,FAS,CSF1R,HSPA1A,STMN1,DUSP1,DAXX,MAPK14,DUSP5,RASGRP1,TNF,RASA2,RASGRP4,RASGRP3,HSPA6,FLT1,PDGFC,IGF1,VEGFA
	Measles	16	0.54	0.00089	TNFAIP3,IL1B,SLAMF1,IFIH1,EIF2AK2,IL1A,FAS,OAS1Y,HSPA1A,TNFSF10,IL2RA,MX1,OAS1X,HSPA6,DDX58,IRF7
	Chagas disease (American trypanosomiasis)	14	0.57	0.0011	IL1B,GNAI1,FOS,NOS2,C1QA,FAS,CFLAR,C1QC,C1QB,SERPINE1,MAPK14,TICAM1,CCL3,TNF
	Salmonella infection	11	0.61	0.0028	IL1B,CSF2,FOS,NOS2,CCL4,IL1A,MAPK14,CCL3,CXCL2,CXCL3,GRO1
	Fluid shear stress and atherosclerosis	15	0.5	0.0028	IL1B,FOS,EDN1,ITGA2B,MGST1,IL1A,DUSP1,HMOX1,GSTM4,MAPK14,TNF,GSTM2,SDC4,VEGFA,PTK2
	Tryptophan metabolism	8	0.73	0.0041	HADH,ALDH2,ACAT1,MAOA,IDO1,CAT,ALDH7A1,EHHADH
	Valine, leucine and isoleucine degradation	8	0.69	0.0066	HADH,ABAT,ALDH2,ACAT1,PCCB,ACAA1,ALDH7A1,EHHADH
	Pathways in cancer	33	0.27	0.0088	PIM1,GNAI1,GNB5,FOS,NFKB2,CASP7,NOS2,JAG1,GNG7,GNG5,ITGA2B,MGST1,FAS,CSF1R,BIRC5,PTGS2,HMOX1,GSTM4,LAMB3,ITGA6,IL15,IL2RA,RASSF1,RASGRP1,BIRC3,SLC2A1,PPARG,RASGRP4,GSTM2,RASGRP3,IGF1,VEGFA,PTK2
	ECM-receptor interaction	10	0.56	0.0094	THBS1,ITGB8,ITGA2B,AGRN,ITGB5,COL6A3,HMMR,LAMB3,ITGA6,SDC4
	Ras signaling pathway	19	0.37	0.0096	CSF1,GNB5,GNG7,GNG5,ETS2,PAK1,CSF1R,RGL1,RASA3,RASSF1,LAT,RASGRP1,RASA2,RASGRP4,RASGRP3,FLT1,PDGFC,IGF1,VEGFA
	Toxoplasmosis	12	0.5	0.0096	GNAI1,SOCS1,NOS2,HSPA1A,LAMB3,ITGA6,MAPK14,CD40,BIRC3,TNF,HSPA6,PIK3R5
	Hepatitis C	13	0.46	0.0109	SOCS3,EIF2AK2,OAS1Y,CLDN1,SCARB1,MAPK14,TICAM1,TNF,IRF1,RNASEL,OAS1X,DDX58,IRF7
	Focal adhesion	16	0.39	0.014	THBS1,ITGB8,ITGA2B,PAK1,ITGB5,COL6A3,ARHGAP35,LAMB3,ITGA6,BIRC3,PARVG,FLT1,PDGFC,IGF1,VEGFA,PTK2
	Toll-like receptor signaling pathway	11	0.5	0.014	IL1B,FOS,IRF5,CCL4,MAPK14,CD80,TICAM1,CD40,CCL3,TNF,IRF7
	Chemokine signaling pathway	15	0.4	0.0154	GNAI1,GNB5,CCL4,CCL16,GNG7,GNG5,PAK1,CCL8,DOCK2,CCL3,CCL24,CXCL2,CXCL3,GRO1,PTK2
	Kaposi's sarcoma-associated herpesvirus infection	16	0.39	0.0154	CSF2,GNB5,FOS,GNG7,GNG5,EIF2AK2,FAS,PTGS2,MAPK14,TICAM1,CXCL2,CXCL3,GRO1,PIK3R5,VEGFA,IRF7
	Histidine metabolism	5	0.81	0.017	ASPA,ALDH2,HNMT,MAOA,ALDH7A1
	Staphylococcus aureus infection	8	0.58	0.0176	C1QA,CFB,C1QC,C1QB,C5AR1,FCAR,SELPLG,CFD
	RIG-I-like receptor signaling pathway	10	0.5	0.0186	TMEM173,IFIH1,TRIM25,NLRX1,ISG15,MAPK14,TNF,DDX58,DHX58,IRF7
	Human papillomavirus infection	22	0.31	0.0186	THBS1,ITGB8,JAG1,ITGA2B,EIF2AK2,FAS,RBL1,HDAC6,ITGB5,COL6A3,PTGS2,HES4,ISG15,MFNG,LAMB3,ITGA6,TICAM1,TNF,MX1,IRF1,VEGFA,PTK2
	Arginine and proline metabolism	7	0.62	0.0192	ARG2,NOS2,ALDH2,MAOA,ALDH7A1,P4HA2,PRODH
	Fatty acid metabolism	7	0.61	0.0207	HADH,ELOVL5,PECR,ACAT1,PTPLAD2,ACAA1,EHHADH
	AGE-RAGE signaling pathway in diabetic complications	10	0.47	0.0253	PIM1,IL1B,F3,EDN1,IL1A,SERPINE1,MAPK14,TNF,PLCD1,VEGFA
	Butanoate metabolism	5	0.74	0.0259	HADH,BDH2,ABAT,ACAT1,EHHADH
	Necroptosis	13	0.39	0.0289	TNFAIP3,NLRP3,IL1B,EIF2AK2,IL1A,FAS,CFLAR,MLKL,TNFSF10,TICAM1,BIRC3,TNF,ZBP1
	Fatty acid degradation	6	0.62	0.0325	HADH,ALDH2,ACAT1,ACAA1,ALDH7A1,EHHADH
	Propanoate metabolism	5	0.71	0.0325	ABAT,ACAT1,PCCB,LDHB,EHHADH
	Cell cycle	11	0.42	0.0325	WEE1,BUB1B,CDC25B,ESPL1,CDC20,CDK1,CDKN2C,RBL1,MAD2L2,TFDP1,BUB1
	Mineral absorption	6	0.61	0.0343	ENSBTAG00000001595,MT1A,HMOX1,MT2A,SLC11A2,HEPH
	Cell adhesion molecules (CAMs)	12	0.38	0.0428	ITGB8,CD274,CLDN1,SIGLEC1,ITGA6,CD80,ICAM2,CD40,SELPLG,SDC3,SELL,SDC4
	Prion diseases	5	0.66	0.0428	IL1B,C1QA,IL1A,C1QC,C1QB
	Leishmaniasis	8	0.48	0.0428	IL1B,FOS,NOS2,IL1A,PTGS2,MAPK14,TNF,MARCKSL1
	Cytosolic DNA-sensing pathway	7	0.52	0.043	MB21D1,IL1B,TMEM173,CCL4,ZBP1,DDX58,IRF7
P adjust value < 0.05 was used as threshold to identify candidate pathways associated with MTB or MB infection at transcriptional level
