# Supplementary material for: Mycobacterium tuberculosis/Mycobacterium bovis triggered different variations in lipid composition of Bovine Alveolar Macrophages
Source: Sci Rep. 2022 Jul 30;12:13115. doi: 10.1038/s41598-022-17531-2 (PMC9338951; doi:10.1038/s41598-022-17531-2)
Supplement: Supplementary file 6 — Supplementary Table 5. [file 41598_2022_17531_MOESM6_ESM.xlsx]

## Sheet: Table S1
	Table 1 Pathway results of MTB
	Pathway Name	Hits	P-value
	Linoleic acid metabolism	1	0.009652
	alpha-Linolenic acid metabolism	1	0.024967
	Sphingolipid metabolism	1	0.040123
	Arachidonic acid metabolism	1	0.068115
	Glycerophospholipid metabolism	1	0.068115

## Sheet: Table S2
	Table 2 Pathway results of MB
	Pathway Name	Hits	P-value
	Glycerolipid metabolism	1	0.020545
	Phosphatidylinositol signaling system	1	0.035814
	Glycerophospholipid metabolism	1	0.045927

## Sheet: Table S3
	#term ID	term description	observed gene count	background gene count	strength	false discovery rate	matching proteins in your network (IDs)	matching proteins in your network (labels)
	MB	Focal adhesion	37	185	0.61	5.03e-09	9913.ENSBTAP00000000063,9913.ENSBTAP00000000935,9913.ENSBTAP00000003981,9913.ENSBTAP00000005916,9913.ENSBTAP00000005932,9913.ENSBTAP00000008102,9913.ENSBTAP00000010741,9913.ENSBTAP00000013173,9913.ENSBTAP00000014666,9913.ENSBTAP00000015166,9913.ENSBTAP00000015248,9913.ENSBTAP00000015445,9913.ENSBTAP00000015730,9913.ENSBTAP00000015881,9913.ENSBTAP00000015922,9913.ENSBTAP00000017420,9913.ENSBTAP000…	THBS3,PARVA,LAMA5,COL4A2,VAV2,MET,ITGA2B,ITGB3,RAC2,LAMB1,MYL9,EGFR,FYN,LAMC1,BCAR1,COL1A1,ITGA5,COL6A3,PDGFA,MYLK,VEGFC,CCND2,CAV1,ACTN1,ITGB7,PAK6,ITGA3,ITGAV,FLNB,COL4A1,PARVG,LAMB2,VCL,PDGFRB,LAMA3,IGF1,VEGFA
	MB	Rap1 signaling pathway	32	196	0.52	4.39e-06	9913.ENSBTAP00000000353,9913.ENSBTAP00000001080,9913.ENSBTAP00000001248,9913.ENSBTAP00000001368,9913.ENSBTAP00000003515,9913.ENSBTAP00000008102,9913.ENSBTAP00000008153,9913.ENSBTAP00000008976,9913.ENSBTAP00000010741,9913.ENSBTAP00000011200,9913.ENSBTAP00000012345,9913.ENSBTAP00000013173,9913.ENSBTAP00000014666,9913.ENSBTAP00000014805,9913.ENSBTAP00000015445,9913.ENSBTAP00000015922,9913.ENSBTAP000…	CSF1,EPHA2,SIPA1L2,RASGRP2,GNAI1,MET,ADCY7,RAPGEF3,ITGA2B,RGS14,LCP2,ITGB3,RAC2,PFN2,EGFR,BCAR1,CSF1R,PLCB4,SIPA1,FGFR2,PDGFA,VEGFC,PARD3,TIAM1,PLCB2,LAT,RALGDS,DOCK4,MRAS,PDGFRB,IGF1,VEGFA
	MB	ECM-receptor interaction	18	78	0.67	4.23e-05	9913.ENSBTAP00000000063,9913.ENSBTAP00000003981,9913.ENSBTAP00000005916,9913.ENSBTAP00000010741,9913.ENSBTAP00000013173,9913.ENSBTAP00000014810,9913.ENSBTAP00000015166,9913.ENSBTAP00000015881,9913.ENSBTAP00000017420,9913.ENSBTAP00000018261,9913.ENSBTAP00000018479,9913.ENSBTAP00000022744,9913.ENSBTAP00000025279,9913.ENSBTAP00000025974,9913.ENSBTAP00000026553,9913.ENSBTAP00000035211,9913.ENSBTAP000…	THBS3,LAMA5,COL4A2,ITGA2B,ITGB3,SDC1,LAMB1,LAMC1,COL1A1,ITGA5,COL6A3,HSPG2,ITGB7,ITGA3,ITGAV,COL4A1,LAMB2,LAMA3
	MB	Pathways in cancer	53	501	0.33	5.52e-05	9913.ENSBTAP00000001037,9913.ENSBTAP00000001368,9913.ENSBTAP00000002652,9913.ENSBTAP00000002720,9913.ENSBTAP00000003022,9913.ENSBTAP00000003515,9913.ENSBTAP00000003943,9913.ENSBTAP00000003981,9913.ENSBTAP00000004836,9913.ENSBTAP00000005660,9913.ENSBTAP00000005916,9913.ENSBTAP00000008102,9913.ENSBTAP00000008153,9913.ENSBTAP00000009422,9913.ENSBTAP00000010058,9913.ENSBTAP00000010741,9913.ENSBTAP000…	TGFA,RASGRP2,CDKN2B,FZD1,ETS1,GNAI1,GADD45G,LAMA5,EPAS1,FOS,COL4A2,MET,ADCY7,ESR1,GNG7,ITGA2B,TPM1,RAC2,LAMB1,RARB,EGFR,LAMC1,ARHGEF11,GSTM3,CSF1R,PLCB4,FGFR2,PTGS2,PDGFA,VEGFC,MMP1,CCND2,PLEKHG5,JUP,E2F2,RXRA,IL15,PLCB2,ITGA3,ITGAV,DAPK3,RALGDS,GADD45A,COL4A1,PPARG,DLL1,LAMB2,PDGFRB,LAMA3,CDK6,IGF1,VEGFA,HES1
	MB	Hypertrophic cardiomyopathy (HCM)	17	75	0.66	6.52e-05	9913.ENSBTAP00000002971,9913.ENSBTAP00000003789,9913.ENSBTAP00000005982,9913.ENSBTAP00000010741,9913.ENSBTAP00000013077,9913.ENSBTAP00000013173,9913.ENSBTAP00000017940,9913.ENSBTAP00000018261,9913.ENSBTAP00000021433,9913.ENSBTAP00000025279,9913.ENSBTAP00000025974,9913.ENSBTAP00000026553,9913.ENSBTAP00000027409,9913.ENSBTAP00000035682,9913.ENSBTAP00000040778,9913.ENSBTAP00000043502,9913.ENSBTAP000…	CACNB4,PRKAG2,TPM4,ITGA2B,TPM1,ITGB3,PRKAG3,ITGA5,CACNA1F,ITGB7,ITGA3,ITGAV,CACNA2D1,TNF,CACNB1,TPM2,IGF1
	MB	Regulation of actin cytoskeleton	28	192	0.47	7.83e-05	9913.ENSBTAP00000005932,9913.ENSBTAP00000010741,9913.ENSBTAP00000013173,9913.ENSBTAP00000014635,9913.ENSBTAP00000014666,9913.ENSBTAP00000014805,9913.ENSBTAP00000015248,9913.ENSBTAP00000015445,9913.ENSBTAP00000015794,9913.ENSBTAP00000015922,9913.ENSBTAP00000018261,9913.ENSBTAP00000018708,9913.ENSBTAP00000019323,9913.ENSBTAP00000019385,9913.ENSBTAP00000020036,9913.ENSBTAP00000021544,9913.ENSBTAP000…	VAV2,ITGA2B,ITGB3,ABI2,RAC2,PFN2,MYL9,EGFR,RRAS2,BCAR1,ITGA5,FGFR2,PDGFA,MYLK,CFL2,ENAH,TIAM1,ACTN1,ITGB7,PAK6,ITGA3,ITGAV,BAIAP2,NCKAP1,MRAS,DIAPH3,VCL,PDGFRB
	MB	Small cell lung cancer	18	90	0.61	0.00011	9913.ENSBTAP00000002652,9913.ENSBTAP00000003943,9913.ENSBTAP00000003981,9913.ENSBTAP00000005916,9913.ENSBTAP00000010741,9913.ENSBTAP00000015166,9913.ENSBTAP00000015305,9913.ENSBTAP00000015881,9913.ENSBTAP00000018774,9913.ENSBTAP00000023554,9913.ENSBTAP00000023729,9913.ENSBTAP00000025974,9913.ENSBTAP00000026553,9913.ENSBTAP00000033363,9913.ENSBTAP00000035211,9913.ENSBTAP00000051130,9913.ENSBTAP000…	CDKN2B,GADD45G,LAMA5,COL4A2,ITGA2B,LAMB1,RARB,LAMC1,PTGS2,E2F2,RXRA,ITGA3,ITGAV,GADD45A,COL4A1,LAMB2,LAMA3,CDK6
	MB	MAPK signaling pathway	33	281	0.38	0.0005	9913.ENSBTAP00000000353,9913.ENSBTAP00000000735,9913.ENSBTAP00000001037,9913.ENSBTAP00000001080,9913.ENSBTAP00000001368,9913.ENSBTAP00000001378,9913.ENSBTAP00000002971,9913.ENSBTAP00000003923,9913.ENSBTAP00000003943,9913.ENSBTAP00000005660,9913.ENSBTAP00000008102,9913.ENSBTAP00000009316,9913.ENSBTAP00000010716,9913.ENSBTAP00000014666,9913.ENSBTAP00000015445,9913.ENSBTAP00000015794,9913.ENSBTAP000…	CSF1,MYD88,TGFA,EPHA2,RASGRP2,MAP4K2,CACNB4,PTPN7,GADD45G,FOS,MET,MAP3K14,MAP3K3,RAC2,EGFR,RRAS2,CSF1R,FGFR2,PDGFA,VEGFC,CACNA1F,ARRB1,CACNA2D1,DUSP7,FLNB,GADD45A,TNF,CACNB1,RASA2,MRAS,PDGFRB,IGF1,VEGFA
	MB	Dilated cardiomyopathy (DCM)	16	83	0.59	0.0005	9913.ENSBTAP00000002971,9913.ENSBTAP00000005982,9913.ENSBTAP00000008153,9913.ENSBTAP00000010741,9913.ENSBTAP00000013077,9913.ENSBTAP00000013173,9913.ENSBTAP00000018261,9913.ENSBTAP00000021433,9913.ENSBTAP00000025279,9913.ENSBTAP00000025974,9913.ENSBTAP00000026553,9913.ENSBTAP00000027409,9913.ENSBTAP00000035682,9913.ENSBTAP00000040778,9913.ENSBTAP00000043502,9913.ENSBTAP00000055243	CACNB4,TPM4,ADCY7,ITGA2B,TPM1,ITGB3,ITGA5,CACNA1F,ITGB7,ITGA3,ITGAV,CACNA2D1,TNF,CACNB1,TPM2,IGF1
	MB	Proteoglycans in cancer	24	187	0.41	0.0016	9913.ENSBTAP00000002720,9913.ENSBTAP00000007976,9913.ENSBTAP00000008102,9913.ENSBTAP00000009422,9913.ENSBTAP00000013173,9913.ENSBTAP00000014810,9913.ENSBTAP00000015445,9913.ENSBTAP00000015794,9913.ENSBTAP00000018261,9913.ENSBTAP00000018329,9913.ENSBTAP00000022710,9913.ENSBTAP00000022744,9913.ENSBTAP00000023716,9913.ENSBTAP00000023751,9913.ENSBTAP00000026553,9913.ENSBTAP00000027046,9913.ENSBTAP000…	FZD1,CTTN,MET,ESR1,ITGB3,SDC1,EGFR,RRAS2,ITGA5,GPC1,CTSV,HSPG2,TIAM1,CAV1,ITGAV,PTPN6,TIMP3,FLNB,GAB1,TNF,MRAS,IGF1,VEGFA,TWIST1
	MB	Ras signaling pathway	27	229	0.38	0.002	9913.ENSBTAP00000000353,9913.ENSBTAP00000001037,9913.ENSBTAP00000001080,9913.ENSBTAP00000001368,9913.ENSBTAP00000003022,9913.ENSBTAP00000008102,9913.ENSBTAP00000008672,9913.ENSBTAP00000010058,9913.ENSBTAP00000014666,9913.ENSBTAP00000015416,9913.ENSBTAP00000015445,9913.ENSBTAP00000015794,9913.ENSBTAP00000016977,9913.ENSBTAP00000018708,9913.ENSBTAP00000019323,9913.ENSBTAP00000019613,9913.ENSBTAP000…	CSF1,TGFA,EPHA2,RASGRP2,ETS1,MET,KSR1,GNG7,RAC2,RASAL3,EGFR,RRAS2,CSF1R,FGFR2,PDGFA,VEGFC,TIAM1,PAK6,RASA3,LAT,GAB1,RALGDS,RASA2,MRAS,PDGFRB,IGF1,VEGFA
	MB	Cell adhesion molecules (CAMs)	20	144	0.45	0.0021	9913.ENSBTAP00000000097,9913.ENSBTAP00000004124,9913.ENSBTAP00000006569,9913.ENSBTAP00000014810,9913.ENSBTAP00000019800,9913.ENSBTAP00000019848,9913.ENSBTAP00000019939,9913.ENSBTAP00000020903,9913.ENSBTAP00000023725,9913.ENSBTAP00000024046,9913.ENSBTAP00000025279,9913.ENSBTAP00000025884,9913.ENSBTAP00000026300,9913.ENSBTAP00000026553,9913.ENSBTAP00000029577,9913.ENSBTAP00000034180,9913.ENSBTAP000…	ALCAM,JAM3,NEO1,SDC1,BOLA-DQA5,VCAN,BoLA-DQA,ICAM3,F11R,PTPRF,ITGB7,ICAM2,CD276,ITGAV,SELPLG,BOLA-DQA1,SPN,VCAM1,BOLA-DQB,PTPRM
	MB	PI3K-Akt signaling pathway	35	352	0.3	0.0037	9913.ENSBTAP00000000063,9913.ENSBTAP00000000353,9913.ENSBTAP00000001037,9913.ENSBTAP00000001080,9913.ENSBTAP00000003981,9913.ENSBTAP00000005916,9913.ENSBTAP00000008102,9913.ENSBTAP00000010058,9913.ENSBTAP00000010741,9913.ENSBTAP00000013173,9913.ENSBTAP00000015166,9913.ENSBTAP00000015445,9913.ENSBTAP00000015881,9913.ENSBTAP00000016977,9913.ENSBTAP00000017420,9913.ENSBTAP00000018261,9913.ENSBTAP000…	THBS3,CSF1,TGFA,EPHA2,LAMA5,COL4A2,MET,GNG7,ITGA2B,ITGB3,LAMB1,EGFR,LAMC1,CSF1R,COL1A1,ITGA5,COL6A3,FGFR2,PDGFA,VEGFC,CCND2,RXRA,ITGB7,ITGA3,ITGAV,IRS1,CSF3,COL4A1,LAMB2,PDGFRB,LAMA3,OSMR,CDK6,IGF1,VEGFA
	MB	Human papillomavirus infection	32	311	0.32	0.0037	9913.ENSBTAP00000000063,9913.ENSBTAP00000002720,9913.ENSBTAP00000003981,9913.ENSBTAP00000004971,9913.ENSBTAP00000005916,9913.ENSBTAP00000010741,9913.ENSBTAP00000013173,9913.ENSBTAP00000013738,9913.ENSBTAP00000015000,9913.ENSBTAP00000015166,9913.ENSBTAP00000015445,9913.ENSBTAP00000015881,9913.ENSBTAP00000017420,9913.ENSBTAP00000018261,9913.ENSBTAP00000018479,9913.ENSBTAP00000018774,9913.ENSBTAP000…	THBS3,FZD1,LAMA5,HDAC9,COL4A2,ITGA2B,ITGB3,IKBKE,DLG3,LAMB1,EGFR,LAMC1,COL1A1,ITGA5,COL6A3,PTGS2,PARD3,MFNG,CCND2,ITGB7,ITGA3,ITGAV,LLGL2,DLG2,COL4A1,TNF,LAMB2,PDGFRB,LAMA3,CDK6,VEGFA,HES1
	MB	Adherens junction	12	64	0.58	0.0039	9913.ENSBTAP00000008102,9913.ENSBTAP00000014666,9913.ENSBTAP00000015445,9913.ENSBTAP00000015730,9913.ENSBTAP00000019972,9913.ENSBTAP00000024046,9913.ENSBTAP00000024301,9913.ENSBTAP00000027046,9913.ENSBTAP00000033412,9913.ENSBTAP00000040235,9913.ENSBTAP00000053345,9913.ENSBTAP00000053644	MET,RAC2,EGFR,FYN,PARD3,PTPRF,ACTN1,PTPN6,SSX2IP,BAIAP2,PTPRM,VCL
	MB	Oxytocin signaling pathway	19	143	0.43	0.0039	9913.ENSBTAP00000002971,9913.ENSBTAP00000003515,9913.ENSBTAP00000003789,9913.ENSBTAP00000005660,9913.ENSBTAP00000008153,9913.ENSBTAP00000014336,9913.ENSBTAP00000015248,9913.ENSBTAP00000015445,9913.ENSBTAP00000017447,9913.ENSBTAP00000017940,9913.ENSBTAP00000018042,9913.ENSBTAP00000018774,9913.ENSBTAP00000019385,9913.ENSBTAP00000021433,9913.ENSBTAP00000021995,9913.ENSBTAP00000025402,9913.ENSBTAP000…	CACNB4,GNAI1,PRKAG2,FOS,ADCY7,CAMKK2,MYL9,EGFR,PLCB4,PRKAG3,CD38,PTGS2,MYLK,CACNA1F,CAMK1G,PLCB2,CACNA2D1,TRPM2,CACNB1
	MB	Tight junction	20	161	0.4	0.0057	9913.ENSBTAP00000003789,9913.ENSBTAP00000004124,9913.ENSBTAP00000007976,9913.ENSBTAP00000012735,9913.ENSBTAP00000015000,9913.ENSBTAP00000015248,9913.ENSBTAP00000015635,9913.ENSBTAP00000017940,9913.ENSBTAP00000018331,9913.ENSBTAP00000018334,9913.ENSBTAP00000019972,9913.ENSBTAP00000022699,9913.ENSBTAP00000023716,9913.ENSBTAP00000023725,9913.ENSBTAP00000024301,9913.ENSBTAP00000025212,9913.ENSBTAP000…	PRKAG2,JAM3,CTTN,CSDA,DLG3,MYL9,TJP2,PRKAG3,NEDD4,NEDD4L,PARD3,EPB41L4B,TIAM1,F11R,ACTN1,AMOTL1,LLGL2,DLG2,CD1D,MPDZ
	MB	Hematopoietic cell lineage	15	102	0.47	0.0059	9913.ENSBTAP00000000353,9913.ENSBTAP00000010741,9913.ENSBTAP00000013173,9913.ENSBTAP00000016977,9913.ENSBTAP00000018042,9913.ENSBTAP00000018261,9913.ENSBTAP00000019800,9913.ENSBTAP00000019939,9913.ENSBTAP00000025974,9913.ENSBTAP00000028610,9913.ENSBTAP00000033859,9913.ENSBTAP00000034180,9913.ENSBTAP00000035682,9913.ENSBTAP00000042894,9913.ENSBTAP00000043594	CSF1,ITGA2B,ITGB3,CSF1R,CD38,ITGA5,BOLA-DQA5,BoLA-DQA,ITGA3,CSF3,CD1D,BOLA-DQA1,TNF,FCER2,BOLA-DQB
	MB	Axon guidance	20	167	0.38	0.0077	9913.ENSBTAP00000001080,9913.ENSBTAP00000002887,9913.ENSBTAP00000003515,9913.ENSBTAP00000003828,9913.ENSBTAP00000004136,9913.ENSBTAP00000006442,9913.ENSBTAP00000008102,9913.ENSBTAP00000013382,9913.ENSBTAP00000014666,9913.ENSBTAP00000015730,9913.ENSBTAP00000018474,9913.ENSBTAP00000018961,9913.ENSBTAP00000019972,9913.ENSBTAP00000020036,9913.ENSBTAP00000021544,9913.ENSBTAP00000022607,9913.ENSBTAP000…	EPHA2,TRPC1,GNAI1,FES,NTN4,ABLIM3,MET,SEMA3B,RAC2,FYN,BOC,UNC5B,PARD3,CFL2,ENAH,RYK,SEMA3F,RND1,PAK6,RGS3
	MB	Glycosaminoglycan biosynthesis - chondroitin sulfate / dermatan sulfate	6	18	0.83	0.009	9913.ENSBTAP00000006855,9913.ENSBTAP00000007264,9913.ENSBTAP00000009678,9913.ENSBTAP00000014629,9913.ENSBTAP00000027366,9913.ENSBTAP00000027841	DSE,XYLT1,CHSY1,CHST3,CHPF,CHST12
	MB	Chemokine signaling pathway	20	170	0.38	0.009	9913.ENSBTAP00000001368,9913.ENSBTAP00000003515,9913.ENSBTAP00000005932,9913.ENSBTAP00000008153,9913.ENSBTAP00000009446,9913.ENSBTAP00000010058,9913.ENSBTAP00000014666,9913.ENSBTAP00000015874,9913.ENSBTAP00000015922,9913.ENSBTAP00000017447,9913.ENSBTAP00000018757,9913.ENSBTAP00000019460,9913.ENSBTAP00000019972,9913.ENSBTAP00000023716,9913.ENSBTAP00000025402,9913.ENSBTAP00000027296,9913.ENSBTAP000…	RASGRP2,GNAI1,VAV2,ADCY7,CCL4,GNG7,RAC2,PF4,BCAR1,PLCB4,CCL8,DOCK2,PARD3,TIAM1,PLCB2,ARRB1,CCL3,CCL24,PPBP,ADRBK1
	MB	Cytokine-cytokine receptor interaction	26	255	0.31	0.0103	9913.ENSBTAP00000000282,9913.ENSBTAP00000000353,9913.ENSBTAP00000001371,9913.ENSBTAP00000008102,9913.ENSBTAP00000009446,9913.ENSBTAP00000009761,9913.ENSBTAP00000013986,9913.ENSBTAP00000015445,9913.ENSBTAP00000015874,9913.ENSBTAP00000016020,9913.ENSBTAP00000016977,9913.ENSBTAP00000018757,9913.ENSBTAP00000019323,9913.ENSBTAP00000019613,9913.ENSBTAP00000021927,9913.ENSBTAP00000024226,9913.ENSBTAP000…	BMPR1A,CSF1,IL18R1,MET,CCL4,LIF,IL17B,EGFR,PF4,TNFRSF12A,CSF1R,CCL8,PDGFA,VEGFC,RELT,IL15,CXCR7,CSF3,CCL3,TNF,TNFSF15,CCL24,PPBP,PDGFRB,OSMR,VEGFA
	MB	Arrhythmogenic right ventricular cardiomyopathy (ARVC)	11	66	0.53	0.0109	9913.ENSBTAP00000002971,9913.ENSBTAP00000010741,9913.ENSBTAP00000013173,9913.ENSBTAP00000018261,9913.ENSBTAP00000021433,9913.ENSBTAP00000023522,9913.ENSBTAP00000025279,9913.ENSBTAP00000025974,9913.ENSBTAP00000026553,9913.ENSBTAP00000027409,9913.ENSBTAP00000040778	CACNB4,ITGA2B,ITGB3,ITGA5,CACNA1F,JUP,ITGB7,ITGA3,ITGAV,CACNA2D1,CACNB1
	MB	Transcriptional misregulation in cancer	19	167	0.36	0.0145	9913.ENSBTAP00000002429,9913.ENSBTAP00000003943,9913.ENSBTAP00000008102,9913.ENSBTAP00000009126,9913.ENSBTAP00000010899,9913.ENSBTAP00000010973,9913.ENSBTAP00000011114,9913.ENSBTAP00000016977,9913.ENSBTAP00000018899,9913.ENSBTAP00000019323,9913.ENSBTAP00000019858,9913.ENSBTAP00000021259,9913.ENSBTAP00000022145,9913.ENSBTAP00000023522,9913.ENSBTAP00000023729,9913.ENSBTAP00000025279,9913.ENSBTAP000…	NR4A3,GADD45G,MET,LMO2,FLI1,ETV4,MEIS1,CSF1R,HHEX,PDGFA,ETV5,ETV1,CCND2,JUP,RXRA,ITGB7,GADD45A,PPARG,IGF1
	MB	Rheumatoid arthritis	13	94	0.45	0.0169	9913.ENSBTAP00000000353,9913.ENSBTAP00000005660,9913.ENSBTAP00000006339,9913.ENSBTAP00000019800,9913.ENSBTAP00000019939,9913.ENSBTAP00000021014,9913.ENSBTAP00000022710,9913.ENSBTAP00000024226,9913.ENSBTAP00000034180,9913.ENSBTAP00000035305,9913.ENSBTAP00000035682,9913.ENSBTAP00000043594,9913.ENSBTAP00000056005	CSF1,FOS,ACP5,BOLA-DQA5,BoLA-DQA,MMP1,CTSV,IL15,BOLA-DQA1,CCL3,TNF,BOLA-DQB,VEGFA
	MB	Amoebiasis	13	96	0.44	0.0192	9913.ENSBTAP00000003981,9913.ENSBTAP00000005916,9913.ENSBTAP00000015166,9913.ENSBTAP00000015881,9913.ENSBTAP00000017420,9913.ENSBTAP00000017447,9913.ENSBTAP00000024301,9913.ENSBTAP00000025402,9913.ENSBTAP00000035211,9913.ENSBTAP00000035682,9913.ENSBTAP00000051130,9913.ENSBTAP00000053644,9913.ENSBTAP00000053727	LAMA5,COL4A2,LAMB1,LAMC1,COL1A1,PLCB4,ACTN1,PLCB2,COL4A1,TNF,LAMB2,VCL,LAMA3
	MB	Fluid shear stress and atherosclerosis	16	135	0.38	0.0207	9913.ENSBTAP00000000282,9913.ENSBTAP00000005660,9913.ENSBTAP00000010741,9913.ENSBTAP00000013173,9913.ENSBTAP00000014666,9913.ENSBTAP00000014810,9913.ENSBTAP00000016865,9913.ENSBTAP00000018329,9913.ENSBTAP00000019323,9913.ENSBTAP00000022710,9913.ENSBTAP00000023751,9913.ENSBTAP00000026553,9913.ENSBTAP00000035682,9913.ENSBTAP00000042029,9913.ENSBTAP00000052487,9913.ENSBTAP00000056005	BMPR1A,FOS,ITGA2B,ITGB3,RAC2,SDC1,GSTM3,GPC1,PDGFA,CTSV,CAV1,ITGAV,TNF,VCAM1,THBD,VEGFA
	MB	Leishmaniasis	11	75	0.47	0.0224	9913.ENSBTAP00000000735,9913.ENSBTAP00000005660,9913.ENSBTAP00000009911,9913.ENSBTAP00000018774,9913.ENSBTAP00000019800,9913.ENSBTAP00000019939,9913.ENSBTAP00000027046,9913.ENSBTAP00000033639,9913.ENSBTAP00000034180,9913.ENSBTAP00000035682,9913.ENSBTAP00000043594	MYD88,FOS,NCF4,PTGS2,BOLA-DQA5,BoLA-DQA,PTPN6,FCGR3A,BOLA-DQA1,TNF,BOLA-DQB
	MB	Hedgehog signaling pathway	8	46	0.55	0.0335	9913.ENSBTAP00000000809,9913.ENSBTAP00000005621,9913.ENSBTAP00000018474,9913.ENSBTAP00000022145,9913.ENSBTAP00000026451,9913.ENSBTAP00000027296,9913.ENSBTAP00000033456,9913.ENSBTAP00000050806	GPR161,EVC,BOC,CCND2,SMURF2,ARRB1,KIF3A,ADRBK1
	MB	MicroRNAs in cancer	15	132	0.36	0.0363	9913.ENSBTAP00000000084,9913.ENSBTAP00000008102,9913.ENSBTAP00000013173,9913.ENSBTAP00000015445,9913.ENSBTAP00000018261,9913.ENSBTAP00000018774,9913.ENSBTAP00000019323,9913.ENSBTAP00000020806,9913.ENSBTAP00000022145,9913.ENSBTAP00000023554,9913.ENSBTAP00000027504,9913.ENSBTAP00000028392,9913.ENSBTAP00000053664,9913.ENSBTAP00000053788,9913.ENSBTAP00000056005	RECK,MET,ITGB3,EGFR,ITGA5,PTGS2,PDGFA,ABCB1,CCND2,E2F2,TIMP3,IRS1,PDGFRB,CDK6,VEGFA
	MB	Leukocyte transendothelial migration	13	107	0.39	0.0373	9913.ENSBTAP00000003515,9913.ENSBTAP00000004124,9913.ENSBTAP00000005932,9913.ENSBTAP00000008976,9913.ENSBTAP00000009911,9913.ENSBTAP00000014666,9913.ENSBTAP00000015248,9913.ENSBTAP00000015922,9913.ENSBTAP00000018435,9913.ENSBTAP00000023725,9913.ENSBTAP00000024301,9913.ENSBTAP00000042029,9913.ENSBTAP00000053644	GNAI1,JAM3,VAV2,RAPGEF3,NCF4,RAC2,MYL9,BCAR1,SIPA1,F11R,ACTN1,VCAM1,VCL
	MB	Pertussis	10	70	0.46	0.0373	9913.ENSBTAP00000000735,9913.ENSBTAP00000003515,9913.ENSBTAP00000005660,9913.ENSBTAP00000006358,9913.ENSBTAP00000018261,9913.ENSBTAP00000020036,9913.ENSBTAP00000023694,9913.ENSBTAP00000027359,9913.ENSBTAP00000035682,9913.ENSBTAP00000053171	MYD88,GNAI1,FOS,C1S,ITGA5,CFL2,IRF8,PYCARD,TNF,NOD1
	MB	Toxoplasmosis	13	109	0.38	0.0406	9913.ENSBTAP00000000735,9913.ENSBTAP00000003515,9913.ENSBTAP00000003981,9913.ENSBTAP00000015166,9913.ENSBTAP00000015881,9913.ENSBTAP00000019800,9913.ENSBTAP00000019939,9913.ENSBTAP00000027080,9913.ENSBTAP00000034180,9913.ENSBTAP00000035682,9913.ENSBTAP00000043594,9913.ENSBTAP00000051130,9913.ENSBTAP00000053727	MYD88,GNAI1,LAMA5,LAMB1,LAMC1,BOLA-DQA5,BoLA-DQA,ALOX5,BOLA-DQA1,TNF,BOLA-DQB,LAMB2,LAMA3
	MB	Staphylococcus aureus infection	9	60	0.48	0.0406	9913.ENSBTAP00000006358,9913.ENSBTAP00000009800,9913.ENSBTAP00000019800,9913.ENSBTAP00000019939,9913.ENSBTAP00000028846,9913.ENSBTAP00000029577,9913.ENSBTAP00000033639,9913.ENSBTAP00000034180,9913.ENSBTAP00000043594	C1S,CFB,BOLA-DQA5,BoLA-DQA,FCAR,SELPLG,FCGR3A,BOLA-DQA1,BOLA-DQB
	MB	AGE-RAGE signaling pathway in diabetic complications	12	97	0.4	0.0407	9913.ENSBTAP00000005916,9913.ENSBTAP00000009341,9913.ENSBTAP00000017420,9913.ENSBTAP00000017447,9913.ENSBTAP00000019232,9913.ENSBTAP00000019613,9913.ENSBTAP00000025402,9913.ENSBTAP00000035211,9913.ENSBTAP00000035682,9913.ENSBTAP00000042029,9913.ENSBTAP00000052487,9913.ENSBTAP00000056005	COL4A2,F3,COL1A1,PLCB4,SERPINE1,VEGFC,PLCB2,COL4A1,TNF,VCAM1,THBD,VEGFA
	MB	Osteoclast differentiation	14	125	0.36	0.0451	9913.ENSBTAP00000000353,9913.ENSBTAP00000005660,9913.ENSBTAP00000006339,9913.ENSBTAP00000008136,9913.ENSBTAP00000009316,9913.ENSBTAP00000009911,9913.ENSBTAP00000012345,9913.ENSBTAP00000013173,9913.ENSBTAP00000015730,9913.ENSBTAP00000016977,9913.ENSBTAP00000030121,9913.ENSBTAP00000033639,9913.ENSBTAP00000035682,9913.ENSBTAP00000041555	CSF1,FOS,ACP5,FOSL1,MAP3K14,NCF4,LCP2,ITGB3,FYN,CSF1R,BTK,FCGR3A,TNF,PPARG
	MB	HTLV-I infection	23	255	0.26	0.0475	9913.ENSBTAP00000002652,9913.ENSBTAP00000002720,9913.ENSBTAP00000003022,9913.ENSBTAP00000005660,9913.ENSBTAP00000008136,9913.ENSBTAP00000008153,9913.ENSBTAP00000009316,9913.ENSBTAP00000010716,9913.ENSBTAP00000015794,9913.ENSBTAP00000019323,9913.ENSBTAP00000019800,9913.ENSBTAP00000019939,9913.ENSBTAP00000022145,9913.ENSBTAP00000023554,9913.ENSBTAP00000023866,9913.ENSBTAP00000024226,9913.ENSBTAP000…	CDKN2B,FZD1,ETS1,FOS,FOSL1,ADCY7,MAP3K14,MAP3K3,RRAS2,PDGFA,BOLA-DQA5,BoLA-DQA,CCND2,E2F2,POLD4,IL15,BOLA-DQA1,TNF,VCAM1,BOLA-DQB,MAD2L1,MRAS,PDGFRB
	MB	Relaxin signaling pathway	14	127	0.35	0.0484	9913.ENSBTAP00000003515,9913.ENSBTAP00000005660,9913.ENSBTAP00000005916,9913.ENSBTAP00000008153,9913.ENSBTAP00000010058,9913.ENSBTAP00000015445,9913.ENSBTAP00000017420,9913.ENSBTAP00000017447,9913.ENSBTAP00000019613,9913.ENSBTAP00000021014,9913.ENSBTAP00000025402,9913.ENSBTAP00000027296,9913.ENSBTAP00000035211,9913.ENSBTAP00000056005	GNAI1,FOS,COL4A2,ADCY7,GNG7,EGFR,COL1A1,PLCB4,VEGFC,MMP1,PLCB2,ARRB1,COL4A1,VEGFA
	MTB	TNF signaling pathway	22	105	0.78	7.5e-08	9913.ENSBTAP00000000353,9913.ENSBTAP00000000557,9913.ENSBTAP00000001745,9913.ENSBTAP00000002054,9913.ENSBTAP00000005660,9913.ENSBTAP00000008706,9913.ENSBTAP00000009631,9913.ENSBTAP00000009761,9913.ENSBTAP00000010649,9913.ENSBTAP00000011106,9913.ENSBTAP00000013124,9913.ENSBTAP00000014282,9913.ENSBTAP00000014607,9913.ENSBTAP00000016202,9913.ENSBTAP00000018774,9913.ENSBTAP00000023988,9913.ENSBTAP000…	CSF1,TNFAIP3,IL1B,CSF2,FOS,CASP7,JAG1,LIF,EDN1,SOCS3,MMP3,FAS,CFLAR,MLKL,PTGS2,MAPK14,IL15,BIRC3,TNF,CXCL2,CXCL3,GRO1
	MTB	NOD-like receptor signaling pathway	25	163	0.64	7.22e-07	9913.ENSBTAP00000000557,9913.ENSBTAP00000001675,9913.ENSBTAP00000001745,9913.ENSBTAP00000002962,9913.ENSBTAP00000016601,9913.ENSBTAP00000016856,9913.ENSBTAP00000020043,9913.ENSBTAP00000020608,9913.ENSBTAP00000023500,9913.ENSBTAP00000023988,9913.ENSBTAP00000026593,9913.ENSBTAP00000027232,9913.ENSBTAP00000028179,9913.ENSBTAP00000029198,9913.ENSBTAP00000032626,9913.ENSBTAP00000034604,9913.ENSBTAP000…	TNFAIP3,NLRP3,IL1B,TMEM173,NLRX1,OAS1Y,GBP5,NAMPT,LOC512486,MAPK14,TICAM1,NLRP1,PSTPIP1,TRPM2,LOC511531,BIRC3,TNF,CXCL2,RNASEL,OAS1X,CXCL3,ENSBTAG00000038625,GRO1,NLRP12,IRF7
	MTB	Cytokine-cytokine receptor interaction	30	255	0.53	3.68e-06	9913.ENSBTAP00000000141,9913.ENSBTAP00000000353,9913.ENSBTAP00000001456,9913.ENSBTAP00000001745,9913.ENSBTAP00000002054,9913.ENSBTAP00000009446,9913.ENSBTAP00000009464,9913.ENSBTAP00000009761,9913.ENSBTAP00000013665,9913.ENSBTAP00000014282,9913.ENSBTAP00000016977,9913.ENSBTAP00000018757,9913.ENSBTAP00000022393,9913.ENSBTAP00000024226,9913.ENSBTAP00000025281,9913.ENSBTAP00000026719,9913.ENSBTAP000…	TNFSF13,CSF1,IFNLR1,IL1B,CSF2,CCL4,CCL16,LIF,IL1A,FAS,CSF1R,CCL8,IL17F,IL15,TNFSF10,TNFRSF21,CD40,IL2RA,CSF3,CCL3,TNF,TNFSF15,TNFSF8,CCL24,TNFSF14,FLT1,OSMR,TNFSF9,TNFSF13B,VEGFA
	MTB	Hematopoietic cell lineage	18	102	0.7	6.39e-06	9913.ENSBTAP00000000353,9913.ENSBTAP00000001745,9913.ENSBTAP00000002054,9913.ENSBTAP00000002967,9913.ENSBTAP00000010741,9913.ENSBTAP00000013155,9913.ENSBTAP00000013665,9913.ENSBTAP00000016977,9913.ENSBTAP00000018042,9913.ENSBTAP00000022960,9913.ENSBTAP00000027834,9913.ENSBTAP00000028610,9913.ENSBTAP00000033859,9913.ENSBTAP00000035682,9913.ENSBTAP00000038206,9913.ENSBTAP00000042304,9913.ENSBTAP000…	CSF1,IL1B,CSF2,CD59,ITGA2B,CD1B,IL1A,CSF1R,CD38,ITGA6,IL2RA,CSF3,CD1D,TNF,CD1E,LOC786683,LOC515418,CR2
	MTB	Influenza A	23	164	0.6	6.39e-06	9913.ENSBTAP00000001675,9913.ENSBTAP00000001745,9913.ENSBTAP00000010703,9913.ENSBTAP00000011106,9913.ENSBTAP00000011469,9913.ENSBTAP00000013121,9913.ENSBTAP00000013665,9913.ENSBTAP00000014282,9913.ENSBTAP00000016601,9913.ENSBTAP00000016856,9913.ENSBTAP00000017500,9913.ENSBTAP00000021373,9913.ENSBTAP00000023988,9913.ENSBTAP00000025281,9913.ENSBTAP00000026593,9913.ENSBTAP00000035682,9913.ENSBTAP000…	NLRP3,IL1B,IFIH1,SOCS3,EIF2AK2,TRIM25,IL1A,FAS,NLRX1,OAS1Y,HSPA1A,RSAD2,MAPK14,TNFSF10,TICAM1,TNF,DNAJB1,MX1,RNASEL,OAS1X,HSPA6,DDX58,IRF7
	MTB	NF-kappa B signaling pathway	17	94	0.71	7.94e-06	9913.ENSBTAP00000000557,9913.ENSBTAP00000000977,9913.ENSBTAP00000001745,9913.ENSBTAP00000007904,9913.ENSBTAP00000009446,9913.ENSBTAP00000013121,9913.ENSBTAP00000014607,9913.ENSBTAP00000018774,9913.ENSBTAP00000026593,9913.ENSBTAP00000027630,9913.ENSBTAP00000028315,9913.ENSBTAP00000030121,9913.ENSBTAP00000034604,9913.ENSBTAP00000035682,9913.ENSBTAP00000042556,9913.ENSBTAP00000053514,9913.ENSBTAP000…	TNFAIP3,BCL2A1,IL1B,NFKB2,CCL4,TRIM25,CFLAR,PTGS2,TICAM1,CD40,LAT,BTK,BIRC3,TNF,TNFSF14,DDX58,TNFSF13B
	MTB	Complement and coagulation cascades	16	82	0.75	7.94e-06	9913.ENSBTAP00000002967,9913.ENSBTAP00000006167,9913.ENSBTAP00000009341,9913.ENSBTAP00000009415,9913.ENSBTAP00000009800,9913.ENSBTAP00000014865,9913.ENSBTAP00000014871,9913.ENSBTAP00000017446,9913.ENSBTAP00000019232,9913.ENSBTAP00000020939,9913.ENSBTAP00000023573,9913.ENSBTAP00000027807,9913.ENSBTAP00000031243,9913.ENSBTAP00000032310,9913.ENSBTAP00000054595,9913.ENSBTAP00000055802	CD59,A2M,F3,C1QA,CFB,C1QC,C1QB,PLAUR,SERPINE1,VSIG4,F5,C5AR1,ENSBTAG00000023026,PROS1,CR2,CFD
	MTB	IL-17 signaling pathway	16	86	0.73	1.05e-05	9913.ENSBTAP00000000557,9913.ENSBTAP00000001745,9913.ENSBTAP00000002054,9913.ENSBTAP00000005660,9913.ENSBTAP00000008136,9913.ENSBTAP00000011347,9913.ENSBTAP00000013124,9913.ENSBTAP00000018774,9913.ENSBTAP00000022393,9913.ENSBTAP00000023988,9913.ENSBTAP00000025716,9913.ENSBTAP00000028610,9913.ENSBTAP00000035682,9913.ENSBTAP00000039327,9913.ENSBTAP00000043331,9913.ENSBTAP00000055252	TNFAIP3,IL1B,CSF2,FOS,FOSL1,TRAF3IP2,MMP3,PTGS2,IL17F,MAPK14,USP25,CSF3,TNF,CXCL2,CXCL3,GRO1
	MTB	Pertussis	14	70	0.76	2.39e-05	9913.ENSBTAP00000001675,9913.ENSBTAP00000001745,9913.ENSBTAP00000003515,9913.ENSBTAP00000005660,9913.ENSBTAP00000008706,9913.ENSBTAP00000009062,9913.ENSBTAP00000009415,9913.ENSBTAP00000013665,9913.ENSBTAP00000014865,9913.ENSBTAP00000014871,9913.ENSBTAP00000023988,9913.ENSBTAP00000026593,9913.ENSBTAP00000035682,9913.ENSBTAP00000041732	NLRP3,IL1B,GNAI1,FOS,CASP7,NOS2,C1QA,IL1A,C1QC,C1QB,MAPK14,TICAM1,TNF,IRF1
	MTB	Rheumatoid arthritis	15	94	0.66	0.00011	9913.ENSBTAP00000000141,9913.ENSBTAP00000000353,9913.ENSBTAP00000001745,9913.ENSBTAP00000002054,9913.ENSBTAP00000005660,9913.ENSBTAP00000006339,9913.ENSBTAP00000013124,9913.ENSBTAP00000013665,9913.ENSBTAP00000024042,9913.ENSBTAP00000024226,9913.ENSBTAP00000035305,9913.ENSBTAP00000035682,9913.ENSBTAP00000053725,9913.ENSBTAP00000055435,9913.ENSBTAP00000056005	TNFSF13,CSF1,IL1B,CSF2,FOS,ACP5,MMP3,IL1A,CD80,IL15,CCL3,TNF,FLT1,TNFSF13B,VEGFA
	MTB	Osteoclast differentiation	16	125	0.56	0.00055	9913.ENSBTAP00000000353,9913.ENSBTAP00000001745,9913.ENSBTAP00000005660,9913.ENSBTAP00000005753,9913.ENSBTAP00000006339,9913.ENSBTAP00000007679,9913.ENSBTAP00000007904,9913.ENSBTAP00000008136,9913.ENSBTAP00000009568,9913.ENSBTAP00000011106,9913.ENSBTAP00000013665,9913.ENSBTAP00000016977,9913.ENSBTAP00000023988,9913.ENSBTAP00000030121,9913.ENSBTAP00000035682,9913.ENSBTAP00000041555	CSF1,IL1B,FOS,SOCS1,ACP5,LILRB3,NFKB2,FOSL1,TREM2,SOCS3,IL1A,CSF1R,MAPK14,BTK,TNF,PPARG
	MTB	Herpes simplex infection	20	185	0.49	0.00055	9913.ENSBTAP00000001412,9913.ENSBTAP00000001414,9913.ENSBTAP00000001745,9913.ENSBTAP00000005660,9913.ENSBTAP00000010703,9913.ENSBTAP00000011106,9913.ENSBTAP00000011469,9913.ENSBTAP00000013337,9913.ENSBTAP00000014282,9913.ENSBTAP00000016856,9913.ENSBTAP00000021009,9913.ENSBTAP00000022388,9913.ENSBTAP00000024226,9913.ENSBTAP00000026593,9913.ENSBTAP00000035682,9913.ENSBTAP00000041757,9913.ENSBTAP000…	PILRA,LOC617785,IL1B,FOS,IFIH1,SOCS3,EIF2AK2,CDK1,FAS,OAS1Y,CFP,DAXX,IL15,TICAM1,TNF,RNASEL,OAS1X,TNFSF14,DDX58,IRF7
	MTB	Legionellosis	10	50	0.76	0.00062	9913.ENSBTAP00000001745,9913.ENSBTAP00000007904,9913.ENSBTAP00000008706,9913.ENSBTAP00000017500,9913.ENSBTAP00000023684,9913.ENSBTAP00000035682,9913.ENSBTAP00000039327,9913.ENSBTAP00000043331,9913.ENSBTAP00000051168,9913.ENSBTAP00000055252	IL1B,NFKB2,CASP7,HSPA1A,BNIP3,TNF,CXCL2,CXCL3,HSPA6,GRO1
	MTB	MAPK signaling pathway	25	281	0.4	0.00089	9913.ENSBTAP00000000353,9913.ENSBTAP00000001745,9913.ENSBTAP00000005660,9913.ENSBTAP00000007904,9913.ENSBTAP00000011100,9913.ENSBTAP00000013448,9913.ENSBTAP00000013665,9913.ENSBTAP00000014282,9913.ENSBTAP00000016977,9913.ENSBTAP00000017500,9913.ENSBTAP00000018284,9913.ENSBTAP00000018411,9913.ENSBTAP00000022388,9913.ENSBTAP00000023988,9913.ENSBTAP00000027029,9913.ENSBTAP00000029159,9913.ENSBTAP000…	CSF1,IL1B,FOS,NFKB2,CDC25B,PAK1,IL1A,FAS,CSF1R,HSPA1A,STMN1,DUSP1,DAXX,MAPK14,DUSP5,RASGRP1,TNF,RASA2,RASGRP4,RASGRP3,HSPA6,FLT1,PDGFC,IGF1,VEGFA
	MTB	Measles	16	133	0.54	0.00089	9913.ENSBTAP00000000557,9913.ENSBTAP00000001745,9913.ENSBTAP00000010425,9913.ENSBTAP00000010703,9913.ENSBTAP00000011469,9913.ENSBTAP00000013665,9913.ENSBTAP00000014282,9913.ENSBTAP00000016856,9913.ENSBTAP00000017500,9913.ENSBTAP00000025281,9913.ENSBTAP00000027834,9913.ENSBTAP00000041289,9913.ENSBTAP00000042418,9913.ENSBTAP00000051168,9913.ENSBTAP00000053514,9913.ENSBTAP00000056564	TNFAIP3,IL1B,SLAMF1,IFIH1,EIF2AK2,IL1A,FAS,OAS1Y,HSPA1A,TNFSF10,IL2RA,MX1,OAS1X,HSPA6,DDX58,IRF7
	MTB	Chagas disease (American trypanosomiasis)	14	108	0.57	0.0011	9913.ENSBTAP00000001745,9913.ENSBTAP00000003515,9913.ENSBTAP00000005660,9913.ENSBTAP00000009062,9913.ENSBTAP00000009415,9913.ENSBTAP00000014282,9913.ENSBTAP00000014607,9913.ENSBTAP00000014865,9913.ENSBTAP00000014871,9913.ENSBTAP00000019232,9913.ENSBTAP00000023988,9913.ENSBTAP00000026593,9913.ENSBTAP00000035305,9913.ENSBTAP00000035682	IL1B,GNAI1,FOS,NOS2,C1QA,FAS,CFLAR,C1QC,C1QB,SERPINE1,MAPK14,TICAM1,CCL3,TNF
	MTB	Salmonella infection	11	77	0.61	0.0028	9913.ENSBTAP00000001745,9913.ENSBTAP00000002054,9913.ENSBTAP00000005660,9913.ENSBTAP00000009062,9913.ENSBTAP00000009446,9913.ENSBTAP00000013665,9913.ENSBTAP00000023988,9913.ENSBTAP00000035305,9913.ENSBTAP00000039327,9913.ENSBTAP00000043331,9913.ENSBTAP00000055252	IL1B,CSF2,FOS,NOS2,CCL4,IL1A,MAPK14,CCL3,CXCL2,CXCL3,GRO1
	MTB	Fluid shear stress and atherosclerosis	15	135	0.5	0.0028	9913.ENSBTAP00000001745,9913.ENSBTAP00000005660,9913.ENSBTAP00000010649,9913.ENSBTAP00000010741,9913.ENSBTAP00000011257,9913.ENSBTAP00000013665,9913.ENSBTAP00000018411,9913.ENSBTAP00000020701,9913.ENSBTAP00000021896,9913.ENSBTAP00000023988,9913.ENSBTAP00000035682,9913.ENSBTAP00000042488,9913.ENSBTAP00000054678,9913.ENSBTAP00000056005,9913.ENSBTAP00000056419	IL1B,FOS,EDN1,ITGA2B,MGST1,IL1A,DUSP1,HMOX1,GSTM4,MAPK14,TNF,GSTM2,SDC4,VEGFA,PTK2
	MTB	Tryptophan metabolism	8	43	0.73	0.0041	9913.ENSBTAP00000002654,9913.ENSBTAP00000011521,9913.ENSBTAP00000017122,9913.ENSBTAP00000021570,9913.ENSBTAP00000027449,9913.ENSBTAP00000027941,9913.ENSBTAP00000048297,9913.ENSBTAP00000053200	HADH,ALDH2,ACAT1,MAOA,IDO1,CAT,ALDH7A1,EHHADH
	MTB	Valine, leucine and isoleucine degradation	8	47	0.69	0.0066	9913.ENSBTAP00000002654,9913.ENSBTAP00000005280,9913.ENSBTAP00000011521,9913.ENSBTAP00000017122,9913.ENSBTAP00000020252,9913.ENSBTAP00000024335,9913.ENSBTAP00000048297,9913.ENSBTAP00000053200	HADH,ABAT,ALDH2,ACAT1,PCCB,ACAA1,ALDH7A1,EHHADH
	MTB	Pathways in cancer	33	501	0.27	0.0088	9913.ENSBTAP00000000511,9913.ENSBTAP00000003515,9913.ENSBTAP00000004896,9913.ENSBTAP00000005660,9913.ENSBTAP00000007904,9913.ENSBTAP00000008706,9913.ENSBTAP00000009062,9913.ENSBTAP00000009631,9913.ENSBTAP00000010058,9913.ENSBTAP00000010682,9913.ENSBTAP00000010741,9913.ENSBTAP00000011257,9913.ENSBTAP00000014282,9913.ENSBTAP00000016977,9913.ENSBTAP00000018046,9913.ENSBTAP00000018774,9913.ENSBTAP000…	PIM1,GNAI1,GNB5,FOS,NFKB2,CASP7,NOS2,JAG1,GNG7,GNG5,ITGA2B,MGST1,FAS,CSF1R,BIRC5,PTGS2,HMOX1,GSTM4,LAMB3,ITGA6,IL15,IL2RA,RASSF1,RASGRP1,BIRC3,SLC2A1,PPARG,RASGRP4,GSTM2,RASGRP3,IGF1,VEGFA,PTK2
	MTB	ECM-receptor interaction	10	78	0.56	0.0094	9913.ENSBTAP00000002600,9913.ENSBTAP00000004833,9913.ENSBTAP00000010741,9913.ENSBTAP00000017563,9913.ENSBTAP00000018278,9913.ENSBTAP00000018479,9913.ENSBTAP00000019652,9913.ENSBTAP00000022005,9913.ENSBTAP00000022960,9913.ENSBTAP00000054678	THBS1,ITGB8,ITGA2B,AGRN,ITGB5,COL6A3,HMMR,LAMB3,ITGA6,SDC4
	MTB	Ras signaling pathway	19	229	0.37	0.0096	9913.ENSBTAP00000000353,9913.ENSBTAP00000004896,9913.ENSBTAP00000010058,9913.ENSBTAP00000010682,9913.ENSBTAP00000012144,9913.ENSBTAP00000013448,9913.ENSBTAP00000016977,9913.ENSBTAP00000026153,9913.ENSBTAP00000026598,9913.ENSBTAP00000027919,9913.ENSBTAP00000028315,9913.ENSBTAP00000029159,9913.ENSBTAP00000041663,9913.ENSBTAP00000042303,9913.ENSBTAP00000044100,9913.ENSBTAP00000053725,9913.ENSBTAP000…	CSF1,GNB5,GNG7,GNG5,ETS2,PAK1,CSF1R,RGL1,RASA3,RASSF1,LAT,RASGRP1,RASA2,RASGRP4,RASGRP3,FLT1,PDGFC,IGF1,VEGFA
	MTB	Toxoplasmosis	12	109	0.5	0.0096	9913.ENSBTAP00000003515,9913.ENSBTAP00000005753,9913.ENSBTAP00000009062,9913.ENSBTAP00000017500,9913.ENSBTAP00000022005,9913.ENSBTAP00000022960,9913.ENSBTAP00000023988,9913.ENSBTAP00000027630,9913.ENSBTAP00000034604,9913.ENSBTAP00000035682,9913.ENSBTAP00000051168,9913.ENSBTAP00000055710	GNAI1,SOCS1,NOS2,HSPA1A,LAMB3,ITGA6,MAPK14,CD40,BIRC3,TNF,HSPA6,PIK3R5
	MTB	Hepatitis C	13	128	0.46	0.0109	9913.ENSBTAP00000011106,9913.ENSBTAP00000011469,9913.ENSBTAP00000016856,9913.ENSBTAP00000017476,9913.ENSBTAP00000018959,9913.ENSBTAP00000023988,9913.ENSBTAP00000026593,9913.ENSBTAP00000035682,9913.ENSBTAP00000041732,9913.ENSBTAP00000041757,9913.ENSBTAP00000042418,9913.ENSBTAP00000053514,9913.ENSBTAP00000056564	SOCS3,EIF2AK2,OAS1Y,CLDN1,SCARB1,MAPK14,TICAM1,TNF,IRF1,RNASEL,OAS1X,DDX58,IRF7
	MTB	Focal adhesion	16	185	0.39	0.014	9913.ENSBTAP00000002600,9913.ENSBTAP00000004833,9913.ENSBTAP00000010741,9913.ENSBTAP00000013448,9913.ENSBTAP00000018278,9913.ENSBTAP00000018479,9913.ENSBTAP00000020651,9913.ENSBTAP00000022005,9913.ENSBTAP00000022960,9913.ENSBTAP00000034604,9913.ENSBTAP00000040230,9913.ENSBTAP00000053725,9913.ENSBTAP00000053852,9913.ENSBTAP00000055243,9913.ENSBTAP00000056005,9913.ENSBTAP00000056419	THBS1,ITGB8,ITGA2B,PAK1,ITGB5,COL6A3,ARHGAP35,LAMB3,ITGA6,BIRC3,PARVG,FLT1,PDGFC,IGF1,VEGFA,PTK2
	MTB	Toll-like receptor signaling pathway	11	100	0.5	0.014	9913.ENSBTAP00000001745,9913.ENSBTAP00000005660,9913.ENSBTAP00000006567,9913.ENSBTAP00000009446,9913.ENSBTAP00000023988,9913.ENSBTAP00000024042,9913.ENSBTAP00000026593,9913.ENSBTAP00000027630,9913.ENSBTAP00000035305,9913.ENSBTAP00000035682,9913.ENSBTAP00000056564	IL1B,FOS,IRF5,CCL4,MAPK14,CD80,TICAM1,CD40,CCL3,TNF,IRF7
	MTB	Chemokine signaling pathway	15	170	0.4	0.0154	9913.ENSBTAP00000003515,9913.ENSBTAP00000004896,9913.ENSBTAP00000009446,9913.ENSBTAP00000009464,9913.ENSBTAP00000010058,9913.ENSBTAP00000010682,9913.ENSBTAP00000013448,9913.ENSBTAP00000018757,9913.ENSBTAP00000019460,9913.ENSBTAP00000035305,9913.ENSBTAP00000037106,9913.ENSBTAP00000039327,9913.ENSBTAP00000043331,9913.ENSBTAP00000055252,9913.ENSBTAP00000056419	GNAI1,GNB5,CCL4,CCL16,GNG7,GNG5,PAK1,CCL8,DOCK2,CCL3,CCL24,CXCL2,CXCL3,GRO1,PTK2
	MTB	Kaposi's sarcoma-associated herpesvirus infection	16	188	0.39	0.0154	9913.ENSBTAP00000002054,9913.ENSBTAP00000004896,9913.ENSBTAP00000005660,9913.ENSBTAP00000010058,9913.ENSBTAP00000010682,9913.ENSBTAP00000011469,9913.ENSBTAP00000014282,9913.ENSBTAP00000018774,9913.ENSBTAP00000023988,9913.ENSBTAP00000026593,9913.ENSBTAP00000039327,9913.ENSBTAP00000043331,9913.ENSBTAP00000055252,9913.ENSBTAP00000055710,9913.ENSBTAP00000056005,9913.ENSBTAP00000056564	CSF2,GNB5,FOS,GNG7,GNG5,EIF2AK2,FAS,PTGS2,MAPK14,TICAM1,CXCL2,CXCL3,GRO1,PIK3R5,VEGFA,IRF7
	MTB	Histidine metabolism	5	22	0.81	0.017	9913.ENSBTAP00000004734,9913.ENSBTAP00000011521,9913.ENSBTAP00000019196,9913.ENSBTAP00000021570,9913.ENSBTAP00000048297	ASPA,ALDH2,HNMT,MAOA,ALDH7A1
	MTB	Staphylococcus aureus infection	8	60	0.58	0.0176	9913.ENSBTAP00000009415,9913.ENSBTAP00000009800,9913.ENSBTAP00000014865,9913.ENSBTAP00000014871,9913.ENSBTAP00000027807,9913.ENSBTAP00000028846,9913.ENSBTAP00000029577,9913.ENSBTAP00000055802	C1QA,CFB,C1QC,C1QB,C5AR1,FCAR,SELPLG,CFD
	MTB	RIG-I-like receptor signaling pathway	10	91	0.5	0.0186	9913.ENSBTAP00000002962,9913.ENSBTAP00000010703,9913.ENSBTAP00000013121,9913.ENSBTAP00000016601,9913.ENSBTAP00000019573,9913.ENSBTAP00000023988,9913.ENSBTAP00000035682,9913.ENSBTAP00000053514,9913.ENSBTAP00000055976,9913.ENSBTAP00000056564	TMEM173,IFIH1,TRIM25,NLRX1,ISG15,MAPK14,TNF,DDX58,DHX58,IRF7
	MTB	Human papillomavirus infection	22	311	0.31	0.0186	9913.ENSBTAP00000002600,9913.ENSBTAP00000004833,9913.ENSBTAP00000009631,9913.ENSBTAP00000010741,9913.ENSBTAP00000011469,9913.ENSBTAP00000014282,9913.ENSBTAP00000015333,9913.ENSBTAP00000017618,9913.ENSBTAP00000018278,9913.ENSBTAP00000018479,9913.ENSBTAP00000018774,9913.ENSBTAP00000019571,9913.ENSBTAP00000019573,9913.ENSBTAP00000020023,9913.ENSBTAP00000022005,9913.ENSBTAP00000022960,9913.ENSBTAP000…	THBS1,ITGB8,JAG1,ITGA2B,EIF2AK2,FAS,RBL1,HDAC6,ITGB5,COL6A3,PTGS2,HES4,ISG15,MFNG,LAMB3,ITGA6,TICAM1,TNF,MX1,IRF1,VEGFA,PTK2
	MTB	Arginine and proline metabolism	7	48	0.62	0.0192	9913.ENSBTAP00000002529,9913.ENSBTAP00000009062,9913.ENSBTAP00000011521,9913.ENSBTAP00000021570,9913.ENSBTAP00000048297,9913.ENSBTAP00000056064,9913.ENSBTAP00000056646	ARG2,NOS2,ALDH2,MAOA,ALDH7A1,P4HA2,PRODH
	MTB	Fatty acid metabolism	7	49	0.61	0.0207	9913.ENSBTAP00000002654,9913.ENSBTAP00000004358,9913.ENSBTAP00000008962,9913.ENSBTAP00000017122,9913.ENSBTAP00000023587,9913.ENSBTAP00000024335,9913.ENSBTAP00000053200	HADH,ELOVL5,PECR,ACAT1,PTPLAD2,ACAA1,EHHADH
	MTB	AGE-RAGE signaling pathway in diabetic complications	10	97	0.47	0.0253	9913.ENSBTAP00000000511,9913.ENSBTAP00000001745,9913.ENSBTAP00000009341,9913.ENSBTAP00000010649,9913.ENSBTAP00000013665,9913.ENSBTAP00000019232,9913.ENSBTAP00000023988,9913.ENSBTAP00000035682,9913.ENSBTAP00000049395,9913.ENSBTAP00000056005	PIM1,IL1B,F3,EDN1,IL1A,SERPINE1,MAPK14,TNF,PLCD1,VEGFA
	MTB	Butanoate metabolism	5	26	0.74	0.0259	9913.ENSBTAP00000002654,9913.ENSBTAP00000003277,9913.ENSBTAP00000005280,9913.ENSBTAP00000017122,9913.ENSBTAP00000053200	HADH,BDH2,ABAT,ACAT1,EHHADH
	MTB	Necroptosis	13	152	0.39	0.0289	9913.ENSBTAP00000000557,9913.ENSBTAP00000001675,9913.ENSBTAP00000001745,9913.ENSBTAP00000011469,9913.ENSBTAP00000013665,9913.ENSBTAP00000014282,9913.ENSBTAP00000014607,9913.ENSBTAP00000016202,9913.ENSBTAP00000025281,9913.ENSBTAP00000026593,9913.ENSBTAP00000034604,9913.ENSBTAP00000035682,9913.ENSBTAP00000049015	TNFAIP3,NLRP3,IL1B,EIF2AK2,IL1A,FAS,CFLAR,MLKL,TNFSF10,TICAM1,BIRC3,TNF,ZBP1
	MTB	Fatty acid degradation	6	41	0.62	0.0325	9913.ENSBTAP00000002654,9913.ENSBTAP00000011521,9913.ENSBTAP00000017122,9913.ENSBTAP00000024335,9913.ENSBTAP00000048297,9913.ENSBTAP00000053200	HADH,ALDH2,ACAT1,ACAA1,ALDH7A1,EHHADH
	MTB	Propanoate metabolism	5	28	0.71	0.0325	9913.ENSBTAP00000005280,9913.ENSBTAP00000017122,9913.ENSBTAP00000020252,9913.ENSBTAP00000026118,9913.ENSBTAP00000053200	ABAT,ACAT1,PCCB,LDHB,EHHADH
	MTB	Cell cycle	11	120	0.42	0.0325	9913.ENSBTAP00000006114,9913.ENSBTAP00000009521,9913.ENSBTAP00000011100,9913.ENSBTAP00000011761,9913.ENSBTAP00000012945,9913.ENSBTAP00000013337,9913.ENSBTAP00000014685,9913.ENSBTAP00000015333,9913.ENSBTAP00000017655,9913.ENSBTAP00000026175,9913.ENSBTAP00000028226	WEE1,BUB1B,CDC25B,ESPL1,CDC20,CDK1,CDKN2C,RBL1,MAD2L2,TFDP1,BUB1
	MTB	Mineral absorption	6	42	0.61	0.0343	9913.ENSBTAP00000002088,9913.ENSBTAP00000002092,9913.ENSBTAP00000020701,9913.ENSBTAP00000034269,9913.ENSBTAP00000052112,9913.ENSBTAP00000054213	ENSBTAG00000001595,MT1A,HMOX1,MT2A,SLC11A2,HEPH
	MTB	Cell adhesion molecules (CAMs)	12	144	0.38	0.0428	9913.ENSBTAP00000004833,9913.ENSBTAP00000008067,9913.ENSBTAP00000017476,9913.ENSBTAP00000017523,9913.ENSBTAP00000022960,9913.ENSBTAP00000024042,9913.ENSBTAP00000025884,9913.ENSBTAP00000027630,9913.ENSBTAP00000029577,9913.ENSBTAP00000037854,9913.ENSBTAP00000044113,9913.ENSBTAP00000054678	ITGB8,CD274,CLDN1,SIGLEC1,ITGA6,CD80,ICAM2,CD40,SELPLG,SDC3,SELL,SDC4
	MTB	Prion diseases	5	31	0.66	0.0428	9913.ENSBTAP00000001745,9913.ENSBTAP00000009415,9913.ENSBTAP00000013665,9913.ENSBTAP00000014865,9913.ENSBTAP00000014871	IL1B,C1QA,IL1A,C1QC,C1QB
	MTB	Leishmaniasis	8	75	0.48	0.0428	9913.ENSBTAP00000001745,9913.ENSBTAP00000005660,9913.ENSBTAP00000009062,9913.ENSBTAP00000013665,9913.ENSBTAP00000018774,9913.ENSBTAP00000023988,9913.ENSBTAP00000035682,9913.ENSBTAP00000054436	IL1B,FOS,NOS2,IL1A,PTGS2,MAPK14,TNF,MARCKSL1
	MTB	Cytosolic DNA-sensing pathway	7	60	0.52	0.043	9913.ENSBTAP00000001184,9913.ENSBTAP00000001745,9913.ENSBTAP00000002962,9913.ENSBTAP00000009446,9913.ENSBTAP00000049015,9913.ENSBTAP00000053514,9913.ENSBTAP00000056564	MB21D1,IL1B,TMEM173,CCL4,ZBP1,DDX58,IRF7

## Sheet: Table S4
															MB.vs.CK		MTB.vs.CK		MB.vs.MTB
id	id	MS2 name	CK1	CK2	CK3	MB1	MB2	MB3	MTB1	MTB2	MTB3	CK_mean	MB_mean	MTB_mean	log2(fc)	PValue	log2(fc)	PValue	log2(fc)	PValue	VIP	RandomFor
A1013	Lip1013	Fusicoccin A	1171.27	972.031	1152.35	2103.94	973.155	1028.07	1667.49	1478.63	1544.73	1098.55	1368.39	1563.62	0.3169	0.541425	0.5093	0.00554357	-0.1924	0.650298	1.8651	0	#N/A
A1076	Lip1076	Heneicosanedioic acid	2670.43	3826.67	3910.76	3843.83	3323.35	3219.35	4669.5	5785.05	5162.24	3469.29	3462.18	5205.6	-0.003	0.988269	0.5854	0.0297993	-0.5884	0.0156132	2.4431	0.001	A2894
A1174	Lip1174	Lignoceric acid	1952	1362.49	1653.55	1651.29	1060.41	1417.36	2379.65	2736.08	2371.65	1656.02	1376.35	2495.8	-0.2669	0.311852	0.5918	0.0193815	-0.8586	0.00806626	1.932	0	#N/A
A1205	Lip1205	LTB4-d4	563.036	319.478	226.525	704.265	612.281	298.951	857.262	1043.87	1357.04	369.68	538.499	1086.06	0.5427	0.348999	1.5548	0.0196739	-1.0121	0.0468869	2.6596	0	A1520
A132	Lip132	16:4(4Z,7Z,10Z,13Z)	832.286	312.8	465.941	1015.56	565.875	496.714	1153.56	1460.31	910.458	537.009	692.716	1174.77	0.3673	0.525472	1.1294	0.0450933	-0.762	0.101511	2.4113	0	A330
A1373	Lip1373	AcylGlcADG 18:1-18:1-18:3	769.87	500.613	456.924	1906.17	580.874	437.221	2117.34	1253.31	1594.98	575.802	974.756	1655.21	0.7595	0.485316	1.5234	0.0364779	-0.7639	0.288184	2.3605	0	A3583
A1377	Lip1377	AcylGlcADG 18:2-22:5-22:5	882.709	682.363	311.239	3424.49	519.972	595.422	1976.19	1431.34	1721.41	625.437	1513.29	1709.65	1.2748	0.451972	1.4508	0.00926677	-0.176	0.857264	2.0344	0	#N/A
A1382	Lip1382	AcylGlcADG 20:4-20:4-20:4	444.612	214.835	102.501	1324.46	137.894	231.661	914.727	682.061	939.323	253.983	564.673	845.37	1.1527	0.504049	1.7349	0.0113955	-0.5822	0.540467	2.1052	0	#N/A
A1480	Lip1480	Cer-AP t21:1/27:0	639.527	510.585	393.318	1021.57	456.838	671.011	1056.35	873.192	706.253	514.476	716.473	878.597	0.4778	0.349386	0.7721	0.0481959	-0.2943	0.457445	2.2207	0.00066667	A4902
A1503	Lip1503	Cer-AS d18:1/24:0	2062.89	1316.75	1783.91	2309.42	1215.26	1380.93	2806.73	2622.76	2779.54	1721.18	1635.2	2736.34	-0.0739	0.843646	0.6688	0.035817	-0.7428	0.0799	2.0595	0	#N/A
A1520	Lip1520	Cer-NDS d18:0/16:0	5323.39	4343.16	4569.84	4592.45	4317.73	4987.45	6024.84	6612.1	7514.29	4745.46	4632.54	6717.07	-0.0347	0.768304	0.5013	0.0247314	-0.536	0.0256993	2.4928	0	A2380
A154	Lip154	18:2-Glc-cholesterol	223.664	403.687	423.206	123.96	211.628	519.832	477.52	673.763	709.116	350.186	285.14	620.133	-0.2965	0.664335	0.8245	0.0491374	-1.1209	0.0892405	1.4473	0	#N/A
A1569	Lip1569	FAHFA 26:2/22:3	4567.78	3225.32	4074.43	4994.91	2820.54	7536.41	5170.77	6324.36	6327.39	3955.84	5117.29	5940.84	0.3714	0.488093	0.5867	0.0225221	-0.2153	0.612474	1.821	0	#N/A
A1631	Lip1631	GlcADG 21:1-22:5	916.096	1088.8	1311.18	1932.68	511.02	380.142	1467.26	1997.43	2117.74	1105.36	941.282	1860.81	-0.2318	0.77562	0.7514	0.0425673	-0.9832	0.197338	1.2157	0	#N/A
A1678	Lip1678	HBMP 12:0-18:4-18:4	1569.2	977.067	1279.28	3135.53	2276.71	650.381	2300.68	2500.6	2232.61	1275.18	2020.87	2344.63	0.6643	0.415083	0.8787	0.0125896	-0.2144	0.701027	1.7449	0	#N/A
A1700	Lip1700	HBMP 16:0-16:1-16:1	1400.09	757.035	1334.89	2447.75	1632.96	1870.63	1917.12	3173.45	2935.49	1164.01	1983.78	2675.36	0.7692	0.0624543	1.2006	0.0396019	-0.4315	0.216101	2.7154	0	A132
A176	Lip176	1alpha,23-dihydroxy-24,25,26,27-tetranorvitamin D3 / 1alpha,23-dihydroxy-24,25,26,27-tetranorcholecalciferol	73225.4	61157.5	89889.3	102349	68096.3	33824.5	100433	128847	139426	74757.4	68090.1	122902	-0.1348	0.778586	0.7172	0.0328333	-0.852	0.0905821	1.6438	0	#N/A
A1893	Lip1893	LPE 18:1	14109.5	8045.23	16183.9	41195.1	23887.8	21364.5	24946.3	33346.2	34549	12779.5	28815.8	30947.2	1.173	0.109498	1.276	0.0104936	-0.1029	0.779113	2.5509	0	A2068
A2068	Lip2068	PC 18:0-22:4	58186.5	49696.4	63437.3	72110	58395.2	44024.9	69001.2	74957.8	83930.5	57106.7	58176.7	75963.2	0.0268	0.913478	0.4116	0.0333898	-0.3849	0.146801	1.9974	0	#N/A
A2114	Lip2114	PC 22:3-22:3	952.893	795.564	576.627	2355.68	857.901	1550.41	1430.24	1395.32	1852.98	775.028	1588	1559.51	1.0349	0.195711	1.0088	0.0152277	0.0261	0.955022	2.2429	0	A461
A2179	Lip2179	PE 18:1-20:1	18328.3	22521.3	22758.9	20321.1	18384.1	17120	33560.6	27173.4	34001.4	21202.8	18608.4	31578.5	-0.1883	0.216187	0.5747	0.0226109	-0.763	0.0162673	2.207	0.0005	A4955
A2204	Lip2204	PE 22:4e/20:4	34751	35462	27344.7	68930.5	50852.4	41989.9	49276.7	54220.4	55516.3	32519.2	53924.3	53004.5	0.7296	0.10253	0.7048	0.00417217	0.0248	0.919516	2.4494	0	A2708
A2209	Lip2209	PE 22:5e/18:2	8199.22	6462.11	8586.9	8277.52	7057.26	8641.97	14491.4	14293.3	20840.5	7749.41	7992.25	16541.7	0.0445	0.780588	1.094	0.0450434	-1.0494	0.051819	2.7178	0	A1295
A2268	Lip2268	PI 15:0-16:0	8189.96	8411.46	11534.1	19374.2	3906.49	9645.33	12219	13071.2	14791.9	9378.5	10975.4	13360.7	0.2268	0.760623	0.5106	0.0451351	-0.2837	0.651793	1.1336	0	#N/A
A2278	Lip2278	PI 16:0-19:0	12206.4	6016.7	9856.17	16505.5	3710.98	9433.08	21149.2	13736	18809.5	9359.76	9883.18	17898.2	0.0785	0.907126	0.9353	0.0413666	-0.8568	0.152101	1.71	0	#N/A
A2306	Lip2306	PI 18:0-22:2	5659.43	6224.5	7230.61	8267.92	6195.53	4078.09	11488.2	11590.1	10432.7	6371.51	6180.51	11170.3	-0.0439	0.89346	0.81	0.00149838	-0.8539	0.044105	2.2637	0	A4495
A2380	Lip2380	SHexCer d37:3	569.497	772.261	1419.43	2029.15	2271.35	2721.33	2067.07	1877.38	2340.29	920.397	2340.61	2094.91	1.3466	0.0136551	1.1866	0.0265848	0.16	0.377606	2.3664	0	A3570
A2482	Lip2482	SQDG 15:1-20:4	906.445	587.276	909.384	2960.89	1248.26	1268.7	1665.38	1507.04	1363.11	801.035	1825.95	1511.84	1.1887	0.209528	0.9164	0.00748956	0.2723	0.637028	2.0485	0	#N/A
A2894	Lip2894	PC 18:4e/26:4	8438.87	9972.21	13345.2	17080.3	11646.3	9084.46	17695	16507.9	14012.5	10585.4	12603.7	16071.8	0.2518	0.513822	0.6024	0.0427993	-0.3507	0.279286	2.1989	0	A504
A3034	Lip3034	PEtOH 27:0-17:1	476.76	1205.95	936.424	1090.86	1263.62	1531.41	1685.28	2039.63	2273.27	873.045	1295.3	1999.39	0.5692	0.179917	1.1954	0.0159657	-0.6263	0.0336138	2.7104	0	A134
A3299	Lip3299	TAG 16:0-16:0-21:4	506.375	294.387	394.568	600.428	571.591	420.9	620.969	691.582	772.833	398.444	530.973	695.128	0.4143	0.185133	0.8029	0.020491	-0.3886	0.0850768	2.6929	0	A1377
A3426	Lip3426	TAG 18:1-18:1-21:2	960.763	908.063	825.117	976.774	763.661	598.282	1148.32	1280.82	1400.11	897.981	779.572	1276.42	-0.204	0.397016	0.5073	0.0184592	-0.7113	0.0250621	1.8868	0	#N/A
A3538	Lip3538	Norselic acid A	1824.98	1423.74	2128.24	3434.89	2196.9	1759.17	2612.89	3186.4	2548.21	1792.32	2463.65	2782.5	0.459	0.313872	0.6346	0.0262485	-0.1756	0.602406	2.2311	0	A4770
A3591	Lip3591	Oceanalin A	773.563	1984.06	2473.25	5205.89	2614.81	2076.02	3433.52	4058.29	3961.09	1743.63	3298.91	3817.64	0.9199	0.248457	1.1306	0.0407329	-0.2107	0.647671	2.2603	0	A4519
A3649	Lip3649	PA(13:0/18:3(6Z,9Z,12Z))	1022.42	671.379	98.9253	549.931	114.038	161.929	1430.17	2193.04	2804.74	597.576	275.299	2142.65	-1.1181	0.365164	1.8422	0.0388935	-2.9603	0.0314928	1.8252	0	#N/A
A3732	Lip3732	PA(18:1(9Z)/22:2(13Z,16Z))	1201.15	1582.44	1223.53	2842.38	1752.68	1320.34	2496.47	2575.38	1964.03	1335.71	1971.8	2345.29	0.5619	0.29325	0.8122	0.0163076	-0.2503	0.508479	2.4256	0	A3043
A3746	Lip3746	PA(18:4(6Z,9Z,12Z,15Z)/0:0)	863.18	449.904	825.861	1203.89	688.384	160.95	1558.32	1352.84	1158.81	712.982	684.408	1356.66	-0.059	0.93669	0.9281	0.0220206	-0.9871	0.14325	1.372	0	#N/A
A3864	Lip3864	PA(O-16:0/22:4(7Z,10Z,13Z,16Z))	1152.56	1033.85	1237.36	2320.18	894.558	1014.83	1402.46	1525.43	1613.33	1141.26	1409.86	1513.74	0.3049	0.616882	0.4075	0.0118823	-0.1026	0.841853	1.3812	0	#N/A
A3884	Lip3884	PA(O-18:0/18:4(6Z,9Z,12Z,15Z))	2744.96	3097.51	2387.32	3853.46	2669.86	2685.75	4346.9	3520.69	3557.81	2743.26	3069.69	3808.47	0.1622	0.51369	0.4733	0.0380784	-0.3111	0.204219	2.3411	0	A3683
A4000	Lip4000	PC(15:0/20:5(5Z,8Z,11Z,14Z,17Z))	2819.94	4093.02	4066.81	5065.55	4423.41	2912.68	4959.39	6456.68	5641.81	3659.92	4133.88	5685.96	0.1757	0.573502	0.6356	0.0283635	-0.4599	0.123995	2.2964	0	A3884
A4059	Lip4059	PC(18:3(9Z,12Z,15Z)/0:0)	946.892	675.65	634.837	3332.53	664.641	643.688	1663.73	1450.63	1208.93	752.459	1546.95	1441.1	1.0397	0.46781	0.9375	0.0161013	0.1023	0.916943	1.6499	0	#N/A
A4083	Lip4083	PC(20:2(11Z,14Z)/22:6(4Z,7Z,10Z,13Z,16Z,19Z))	2704.39	2045.31	637.549	7263.58	3367.7	3115.27	3477	6293.75	6536.27	1795.75	4582.18	5435.67	1.3514	0.162061	1.5979	0.0442307	-0.2464	0.637252	2.3494	0	A3646
A4243	Lip4243	PC(O-24:0/18:3(6Z,9Z,12Z))	1528.28	968.758	1188	2380.15	1190.32	1168.73	2051.43	1779.77	2419.92	1228.35	1579.73	2083.71	0.363	0.482857	0.7624	0.0263773	-0.3995	0.340902	2.2583	0	A4534
A4360	Lip4360	PE-Cer(d15:2(4E,6E)/22:0(2OH))	3197.43	5648.51	5014.17	7644.58	5349.88	2276.53	6329.59	8529.87	8060.78	4620.04	5090.33	7640.08	0.1399	0.803108	0.7257	0.038851	-0.5858	0.238235	1.697	-0.001	#N/A
A4380	Lip4380	PE-NMe2(O-16:0/O-16:0)	677.68	900.484	997.898	1348.77	919.975	939.352	1169.58	1482.13	1392.2	858.687	1069.37	1347.97	0.3166	0.288879	0.6506	0.021091	-0.334	0.182913	2.566	0.00066667	A1893
A4441	Lip4441	PG(15:1(9Z)/0:0)	948.479	561.337	616.36	1160.17	813.082	685.538	1102.9	1059.05	1291.15	708.725	886.263	1151.04	0.3225	0.395989	0.6996	0.0461122	-0.3771	0.195401	2.4277	0	A3034
A4534	Lip4534	PG(19:1(9Z)/22:2(13Z,16Z))	5195.92	6593.69	8257.28	8664.73	8971.74	5062.29	11068.3	10348.7	9046.84	6682.3	7566.25	10154.6	0.1792	0.598971	0.6037	0.0378273	-0.4245	0.163901	2.1833	0	A5445
A4568	Lip4568	PG(22:0/22:1(11Z))	1874.37	1636.16	2608.16	2934.76	1511.94	2184.08	2745.91	3470.84	3230.91	2039.56	2210.26	3149.22	0.116	0.753791	0.6267	0.0421591	-0.5108	0.135462	2.1348	0	A937
A4582	Lip4582	PG(22:1(11Z)/22:4(7Z,10Z,13Z,16Z))	5046.85	4714.02	4819.74	5082.46	4050.69	3586.77	6056.55	6839.54	6542.08	4860.2	4239.97	6479.39	-0.197	0.293936	0.4148	0.00988759	-0.6118	0.020536	1.9142	0.001	#N/A
A461	Lip461	7-Hydroxyflavan	756.628	789.6	932.354	1710.29	1006.97	731.236	1255.67	1676.09	1326.36	826.194	1149.5	1419.37	0.4765	0.38302	0.7807	0.0306346	-0.3042	0.46464	2.3171	0	A3824
A4713	Lip4713	PGH2-EA	911.167	861.767	1051.44	2382.76	1178.02	888.57	1349.64	1429.45	1618.35	941.458	1483.12	1465.81	0.6557	0.357892	0.6387	0.0077516	0.0169	0.973491	1.8909	0	#N/A
A479	Lip479	Alatanin 2	1231.69	1784.03	2576.02	4874.3	1805.53	1839.3	3599.17	3882.36	3677.16	1863.91	2839.71	3719.56	0.6074	0.446187	0.9968	0.0363879	-0.3894	0.478517	2.2508	0	A4538
A4902	Lip4902	PI(18:4(6Z,9Z,12Z,15Z)/22:6(4Z,7Z,10Z,13Z,16Z,19Z))	285.619	275.394	336.054	414.627	663.552	672.624	594.613	629.26	556.416	299.023	583.601	593.43	0.9647	0.071714	0.9888	0.000507288	-0.0241	0.919448	2.6703	0	A1480
A4937	Lip4937	PI(20:0/22:4(7Z,10Z,13Z,16Z))	1278.64	1625.58	1705.93	3655.17	2098.61	1230.35	2313.5	3208.1	3094.02	1536.72	2328.04	2871.87	0.5993	0.380786	0.9021	0.0259384	-0.3029	0.534324	2.2116	0	A4952
A4944	Lip4944	PI(20:1(11Z)/22:6(4Z,7Z,10Z,13Z,16Z,19Z))	1560.8	820.761	1623.31	2400.13	1055.72	1107.35	1994.77	2241.89	2689.15	1334.96	1521.07	2308.61	0.1883	0.737649	0.7902	0.0441209	-0.6019	0.208351	2.0276	0	#N/A
A4990	Lip4990	PI(O-16:0/14:1(9Z))	4357.46	4112.23	3314.73	5141.59	4652.27	2819.98	5452.11	5979.77	5325.66	3928.14	4204.61	5585.85	0.0981	0.746309	0.5079	0.0163094	-0.4098	0.182961	2.0683	0	#N/A
A4991	Lip4991	PI(O-16:0/18:2(9Z,12Z))	91.4612	378.766	495.404	964.494	1115	779.507	833.071	690.188	1099.1	321.877	952.999	874.121	1.566	0.0163454	1.4413	0.0311909	0.1246	0.636956	2.1753	0	A5562
A4992	Lip4992	PI(O-16:0/18:3(9Z,12Z,15Z))	189.412	765.297	592.369	1319.49	1556.17	1670.63	1833.27	1265.03	1738.84	515.693	1515.43	1612.38	1.5551	0.0121818	1.6446	0.0110404	-0.0895	0.6648	2.4715	0	A2482
A5078	Lip5078	PIM1(16:0/18:0)	1051.54	682.913	788.638	1788.62	1572.67	1016.74	1284.44	1451.33	1253.12	841.03	1459.34	1329.63	0.7951	0.0975915	0.6608	0.0276757	0.1343	0.634316	2.1233	0	#N/A
A5218	Lip5218	PS(17:1(9Z)/22:2(13Z,16Z))	6140.84	6925.43	8596.04	11085.4	9176.87	7686.85	10091.7	10931.7	12503.2	7220.77	9316.36	11175.5	0.3676	0.167607	0.6301	0.0174286	-0.2625	0.206624	2.6748	0	A1428
A5286	Lip5286	PS(20:0/0:0)	882.36	1213.76	872.017	1592.49	394.444	824.691	1422.96	1494.87	1949.28	989.379	937.208	1622.37	-0.0782	0.898247	0.7135	0.0401689	-0.7917	0.179984	1.4644	0	#N/A
A5423	Lip5423	PS(O-18:0/22:6(4Z,7Z,10Z,13Z,16Z,19Z))	180.348	236.118	237.859	137.742	184.281	153.737	362.313	364.593	446.04	218.108	158.587	390.982	-0.4598	0.0690576	0.8421	0.00917026	-1.3018	0.00522241	2.0092	0	#N/A
A5520	Lip5520	SM(d18:0/18:0)	745.03	521.559	641.066	1000.18	412.344	450.469	1084.97	983.689	1089.33	635.885	620.998	1052.66	-0.0342	0.946452	0.7272	0.0102103	-0.7614	0.146921	1.8934	0	#N/A
A5522	Lip5522	SM(d18:0/22:0)	37665.9	26746.5	29275.2	57497.3	24910.5	21856.2	40964.8	51934.4	44486	31229.2	34754.6	45795.1	0.1543	0.790926	0.5523	0.0344474	-0.398	0.438148	1.6236	0	#N/A
A5599	Lip5599	testolic acid	435.16	1038.4	861.686	1085.57	1042.05	847.789	1742.11	1429.63	1980.12	778.415	991.804	1717.29	0.3495	0.359922	1.1415	0.0177438	-0.792	0.0291519	2.685	0	A1384
A5600	Lip5600	Testosterone acetate	1626.59	489.315	1465.31	8515.43	5343.19	10371.6	9169.67	8042.89	8980.62	1193.74	8076.75	8731.06	2.7583	0.0363745	2.8707	0.000111007	-0.1124	0.703015	2.7471	0	A1205
A5704	Lip5704	TG(17:1(9Z)/20:0/20:0)[iso3]	1779.69	1071.97	973.125	3274.46	1633.78	1009.26	2862.7	2365.92	3105.2	1274.93	1972.5	2777.94	0.6296	0.416098	1.1236	0.0114673	-0.494	0.35657	2.3428	0	A3672
A623	Lip623	Cer(d14:1(4E)/20:1(11Z)(2OH))	4487.82	3020.18	1650.55	6576.53	2663.16	3044.93	4794.84	7564.52	6361.39	3052.85	4094.87	6240.25	0.4237	0.528741	1.0314	0.0498153	-0.6078	0.232741	2.2068	0	A4969
A645	Lip645	Cer(d14:2(4E,6E)/20:1(11Z)(2OH))	3919.86	2603.54	4011.35	7245.34	1416.13	2731.69	5636.98	4619.1	5331.07	3511.58	3797.72	5195.72	0.113	0.888164	0.5652	0.0443237	-0.4522	0.512784	1.1729	0	#N/A
A820	Lip820	cimicifoetiside B	585.138	280.454	544.512	896.433	342.132	322.095	916.78	899.496	1180.78	470.035	520.22	999.02	0.1464	0.827519	1.0877	0.016078	-0.9414	0.109364	2.1379	0	A899
A849	Lip849	CPA(18:0)	1529.64	1525.72	1369.71	3866.91	1389.04	1366.6	2322.04	2370.84	2204.88	1475.02	2207.52	2299.25	0.5817	0.470585	0.6404	0.000342542	-0.0587	0.922131	1.7712	0	#N/A
A899	Lip899	Dihydroparasiloxanthin/ 7,8,7',8'-Tetrahydrozeaxanthin	3483.24	3065.91	4998.07	3929.31	5655.65	5789.35	7145.03	6750.68	5759.04	3849.07	5124.77	6551.58	0.413	0.202899	0.7673	0.0238997	-0.3544	0.130239	2.6438	0	A1671
A1671	Lip1671	HBMP 12:0-12:0-20:5	2605.61	2607.61	4086.06	5397.52	4944	4698	2390.08	5791.28	5667.73	3099.76	5013.17	4616.36	0.6936	0.0448399	0.5746	0.308478	0.119	0.757604	1.3607	0	#N/A
A3363	Lip3363	TAG 16:5-16:5-22:7	3873	3536.29	2608.22	6562.96	4693.92	5411.13	3838.85	5163.42	4849.89	3339.17	5556	4617.39	0.7346	0.0341737	0.4676	0.0810611	0.267	0.242915	1.7202	0.00066667	#N/A
A3683	Lip3683	PA(16:0/18:2(9Z,12Z))	565.876	1184.83	908.03	2199.06	1547.65	1696.8	1127.31	1477.19	2354.07	886.244	1814.5	1652.86	1.0338	0.0255676	0.8992	0.158559	0.1346	0.722106	1.9845	0.0005	#N/A
A3901	Lip3901	PA(O-20:0/20:3(8Z,11Z,14Z))	189.412	304.345	426.333	576.831	797.042	1045.19	520.922	520.961	1209.16	306.696	806.353	750.348	1.3946	0.0467728	1.2907	0.185645	0.1039	0.845976	2.1079	0	#N/A
A4795	Lip4795	PI(15:0/22:2(13Z,16Z))	6280.95	7421.15	8472.39	12189.1	11542.1	10371.4	16788.9	8668.17	8605.05	7391.5	11367.5	11354	0.621	0.00923184	0.6193	0.279926	0.0017	0.996524	1.8612	0	#N/A
A538	Lip538	Ascorbyl stearate	850.893	1244.59	2367.81	3852.56	3830.96	3720.33	2059.33	3869.75	3390.32	1487.76	3801.28	3106.47	1.3533	0.0355648	1.0621	0.0858894	0.2912	0.327899	2.0194	0	#N/A
A5461	Lip5461	Quercetin 3,7,3'-tri-O-sulfate	1525.46	1351.55	1354.98	2168.98	2233.87	2355.23	2201.52	3274.5	1919.71	1410.66	2252.69	2465.24	0.6753	0.00044943	0.8054	0.122442	-0.1301	0.65892	2.6146	0	A1700
A5589	Lip5589	Sulfoglycolithocholic acid	569.049	576.505	725.763	2318.65	1888.64	1881.17	763.009	1585.14	1040.31	623.772	2029.49	1129.49	1.702	0.00556895	0.8566	0.166462	0.8454	0.0438004	1.434	0	#N/A
A5768	Lip5768	TG(20:5(5Z,8Z,11Z,14Z,17Z)/22:3(10Z,13Z,16Z)/22:5(7Z,10Z,13Z,16Z,19Z))[iso6]	550.4	482.75	412.8	815.28	833.828	642.382	1153.5	679.87	643.635	481.983	763.83	825.669	0.6643	0.0237677	0.7766	0.165501	-0.1123	0.751314	2.3451	0	A3667
A887	Lip887	DGTS(16:0/18:2(9Z,12Z))	97.6001	343.066	251.175	410.712	525.617	611.158	734.219	374.513	368.064	230.613	515.829	492.265	1.1614	0.0385405	1.094	0.152595	0.0675	0.872258	2.002	0	#N/A
A3939	Lip3939	Palmitoleamide	6463.91	7018.39	6697.85	4191.16	3540.2	4842.55	1937.19	1732.25	4061.67	6726.71	4191.31	2577.03	-0.6825	0.011346	-1.3842	0.0263125	0.7017	0.149743	2.8836	0	A1013
A370	Lip370	3beta-(3-methyl-butanoyloxy)-villanovane-13alpha,17-diol	2255.48	2171.64	2119.11	2401	2173.24	2299.31	2599.25	2853.5	2550.87	2182.08	2291.18	2667.87	0.0704	0.2436	0.29	0.0222924	-0.2196	0.0356634	2.8576	0	A1076
A5202	Lip5202	PS(17:0/0:0)	539.4	393.344	465.865	1233.58	650.815	550.682	1216.44	1447.55	2873.07	466.203	811.692	1845.69	0.8	0.243486	1.9851	0.115864	-1.1852	0.173783	2.8432	0	A1080
A1822	Lip1822	HexCer-NDS d19:0/31:1	1229.12	1309.63	1287.68	1515.58	1635.6	1512.3	1523.89	1635.58	1580.8	1275.48	1554.5	1580.09	0.2854	0.00766601	0.309	0.00221749	-0.0236	0.648509	2.8169	0	A1082
A3509	Lip3509	N-ethyl arachidonoyl amine	1506.15	2117.94	3222.36	816.398	722.142	604.259	778.585	516.208	574.449	2282.15	714.266	623.081	-1.6759	0.0869722	-1.8729	0.0772441	0.197	0.418489	2.8042	0	A1086
A1596	Lip1596	GlcADG 18:0-17:1	2671.13	2727	2999.63	5313.88	4788.2	3577.55	4554.88	7108.28	4748.01	2799.25	4559.88	5470.39	0.704	0.0705797	0.9666	0.0807077	-0.2626	0.409713	2.7738	0	A1174
A1344	Lip1344	N-(1,1-dimethyl-2-hydroxy-ethyl) arachidonoyl amine	955.258	1039.69	1789.72	853.69	630.5	673.515	452.606	723.566	478.507	1261.56	719.235	551.559	-0.8107	0.171122	-1.1936	0.104307	0.3829	0.206155	2.7288	0.00066667	A1278
A937	Lip937	Eicosanoyl-EA	1225.56	1186.65	937.366	1009.25	586.663	841.94	650.246	615.724	684.311	1116.53	812.616	650.093	-0.4584	0.123295	-0.7803	0.0306223	0.3219	0.316094	2.6951	0	A1373
A5413	Lip5413	PS(O-18:0/17:0)	6081.72	9411.43	12441.3	5622.89	3275.89	5249.6	4123.75	3987.17	3018.59	9311.47	4716.13	3709.84	-0.9814	0.115413	-1.3277	0.0879477	0.3462	0.304537	2.6869	0	A1382
A743	Lip743	Cer(d18:1/26:0)	2484.55	2800.02	3580.71	1640.43	887.755	2068.16	636.017	1311.9	1293.08	2955.09	1532.12	1080.33	-0.9477	0.040163	-1.4517	0.0121091	0.5041	0.342434	2.6654	0	A1503
A5820	Lip5820	Ximaosteroid D	10954.1	13742.8	14902.7	14727.6	8990.03	6536.29	6275.86	6747.84	6470.17	13199.9	10084.6	6497.96	-0.3884	0.334447	-1.0225	0.0278523	0.6341	0.277336	2.6592	0	A154
A5109	Lip5109	Pipericine	18089.4	30088.3	33464.1	12720.1	9593.38	11461.8	10727.7	11567.6	10626.7	27213.9	11258.4	10974	-1.2733	0.0708897	-1.3103	0.0729503	0.0369	0.789675	2.6583	0	A1569
A596	Lip596	CDP-DG(16:0/18:0)	4365.27	2890.79	7047.44	3103.45	2732.39	3332.46	1632.07	1628.48	2630.31	4767.83	3056.1	1963.62	-0.6416	0.293791	-1.2798	0.139595	0.6382	0.0618107	2.6574	0	A1631
A2360	Lip2360	PS 20:3-20:3	31048.3	33304.3	34189.8	33900.4	33324.1	32069	38071.4	36609.4	38693.2	32847.5	33097.8	37791.3	0.011	0.830744	0.2023	0.0159016	-0.1913	0.00487865	2.6538	0	A167
A512	Lip512	Anandamide (20:l, n-9)	1898.47	1361.04	2032.8	1334.3	1084.32	1155.28	966.369	1097.47	1210.32	1764.1	1191.3	1091.38	-0.5664	0.0944972	-0.6928	0.0690262	0.1264	0.384893	2.6389	0.0004	A1678
A2321	Lip2321	PI 2:0-16:3	3950.78	2428.93	3896.92	6229.62	4179.23	2834.31	6904.43	9687.38	16322	3425.55	4414.39	10971.3	0.3659	0.437983	1.6793	0.109808	-1.3134	0.131821	2.6329	0.0004	A1685
A195	Lip195	1alpha-hydroxy-21-nor-20-oxavitamin D3 / 1alpha-hydroxy-21-nor-20-oxacholecalciferol	11438	5228.81	11726.8	22332.5	9785.24	15202.9	29971.9	16830.1	46133.3	9464.53	15773.5	30978.4	0.7369	0.224553	1.7107	0.118913	-0.9738	0.207252	2.5784	0	A176
A2359	Lip2359	PS 20:2-20:2	7039.26	8486.42	6944.07	8843.19	8261.22	7673.26	8548.2	11926.2	10855.6	7489.92	8259.23	10443.3	0.1411	0.279521	0.4796	0.0785775	-0.3385	0.149566	2.5716	0	A1822
A5573	Lip5573	Stearamide	22953.2	17599.9	35808.5	16489.2	10113.6	13945.6	12418.9	10398.4	12695.6	25453.9	13516.1	11837.6	-0.9132	0.147287	-1.1045	0.125496	0.1913	0.469412	2.5486	0	A2114
A3498	Lip3498	N-butyl arachidonoyl amine	77789.7	99987.2	121271	52123	54483	72917.7	53538.6	65005.1	52515.2	99682.7	59841.2	57019.6	-0.7362	0.0666805	-0.8059	0.0653166	0.0697	0.73616	2.5451	0	A2179
A5788	Lip5788	Tricetin 7,3'-disulfate	2357.99	2699.38	3451.69	1944.25	2660.35	2741.76	1708.59	1425.97	718.334	2836.35	2448.78	1284.3	-0.212	0.40144	-1.1431	0.0241285	0.9311	0.041185	2.544	0	A2204
A4709	Lip4709	PGE2alpha dimethyl amine	1217.29	1434.34	4311.49	907.33	575.465	811.179	667.569	597.83	581.552	2321.04	764.658	615.65	-1.6019	0.258266	-1.9146	0.229294	0.3127	0.266752	2.5437	0	A2209
A3497	Lip3497	N-butyl arachidonoyl amine	601.199	557.824	590.961	669.732	675.838	555.464	804.283	675.04	695.349	583.328	633.678	724.891	0.1194	0.327192	0.3135	0.0600934	-0.194	0.17909	2.5414	0.0013333	A222
A5111	Lip5111	Pipericine	3857.96	3302.62	5866.5	2012.87	2243.38	2627.34	2232.87	2422.35	2158.1	4342.36	2294.53	2271.11	-0.9203	0.112668	-0.9351	0.115613	0.0148	0.912969	2.5202	0	A2224
A3694	Lip3694	PA(16:1(9Z)/22:2(13Z,16Z))	3798.54	4441.53	5217.48	5602.6	4742.18	5097.15	5280.24	6046.15	6336.57	4485.85	5147.31	5887.65	0.1984	0.254315	0.3923	0.0573777	-0.1939	0.14305	2.5131	0	A2268
A220	Lip220	20:0 Cholesteryl ester	2165.19	2001.28	2209.97	2756.81	1889.07	2155.95	2645.18	3683.91	3667.48	2125.48	2267.28	3332.19	0.0932	0.640143	0.6487	0.0678571	-0.5555	0.0730026	2.512	0	A2278
A1612	Lip1612	GlcADG 19:0-18:2	7385.38	4632.62	3797.25	9014.91	7405.01	7320.93	6770.79	12286.2	15524.8	5271.75	7913.61	11527.3	0.5861	0.119107	1.1287	0.119496	-0.5426	0.291164	2.5078	0	A2306
A1350	Lip1350	N-(3-hydroxy-propyl) arachidonoyl amine	2310.8	2174.43	7341.3	1689.88	2192.35	1266.9	1319.2	1173.32	1066.85	3942.17	1716.38	1186.46	-1.1996	0.31991	-1.7323	0.246316	0.5327	0.179445	2.5026	0	A2325
A2708	Lip2708	DGTS 23:0-23:0	1384.31	1244.46	1357.22	1143.3	1187.2	1115.22	1066.71	1082.63	1237.28	1328.66	1148.57	1128.87	-0.2101	0.0343473	-0.2351	0.0477175	0.025	0.760966	2.4985	0	A2360
A203	Lip203	1alpha-hydroxy-22-(3-methylphenyl)-23,24,25,26,27-pentanorvitamin D3 / 1alpha-hydroxy-22-(3-methylphenyl)-23,24,25,26,27-pentanorcholecalciferol	736.607	986.687	1954.61	456.288	520.823	636.495	466.647	468.173	536.342	1225.97	537.869	490.387	-1.1886	0.203126	-1.3219	0.185735	0.1333	0.474851	2.4792	0.0013333	A2410
A1102	Lip1102	Isorhamnetin 7-alpha-D-Glucosamine	2846.4	2816.7	4841.06	6663.69	6633.11	4548.23	4677.15	8117.7	8838.88	3501.39	5948.34	7211.24	0.7646	0.0651083	1.0423	0.082725	-0.2778	0.449628	2.472	0	A2428
A3938	Lip3938	Palmitamide	39791.3	45327.7	104575	36472.3	23708	30368	26639.2	20434.4	28172.1	63231.3	30182.7	25081.9	-1.0669	0.249863	-1.334	0.205828	0.2671	0.319144	2.4673	0.00066667	A2628
A3943	Lip3943	Panaxynol	478.498	596.189	1827.58	460.517	284.313	331.71	324.649	258.673	260.385	967.424	358.847	281.236	-1.4308	0.29307	-1.7824	0.252489	0.3516	0.276763	2.4413	0	A2953
A114	Lip114	15-HETE-Gly	526.803	879.2	1549.88	366.02	528.479	479.183	375.357	372.598	442.496	985.293	457.894	396.817	-1.1055	0.218642	-1.3121	0.188231	0.2065	0.33819	2.4365	0	A297
A3617	Lip3617	Oleamide	130692	140222	285239	116131	74365.9	96834.1	91062.1	64753.2	96677	185384	95776.9	84164.1	-0.9528	0.210415	-1.1392	0.176169	0.1865	0.498809	2.4284	0	A2975
A3583	Lip3583	Nystatin	2635.75	2740.05	3405.99	2547.48	2732.18	3108.37	1222.27	2254.54	1846.22	2927.26	2796.01	1774.34	-0.0662	0.679531	-0.7223	0.0425635	0.6561	0.0559197	2.4212	0	A3160
A1551	Lip1551	FA 19:0	768.784	599.41	1522.41	748.877	592.59	363.241	466.269	434.885	238.373	963.533	568.236	379.842	-0.7618	0.297699	-1.3429	0.169676	0.5811	0.240881	2.4182	0	A3285
A1365	Lip1365	AcylGlcADG 16:0-18:0-18:0	164.645	120.145	157.111	695.115	543.193	81.6447	438.589	733.926	1137.3	147.3	439.984	769.938	1.5787	0.253058	2.386	0.0908186	-0.8073	0.295301	2.4119	0	A3299
A1566	Lip1566	FAHFA 21:1/20:4	1092.27	1149.37	1152.71	1388.47	1127.19	2251.61	1472.32	2116.68	3018.63	1131.45	1589.09	2202.54	0.49	0.310159	0.961	0.139257	-0.471	0.340968	2.4013	0	A3301
A4074	Lip4074	PC(19:0/22:4(7Z,10Z,13Z,16Z))	486.76	683.686	638.853	988.344	690.861	591.66	1191.96	5372	1283.98	603.099	756.955	2615.98	0.3278	0.333378	2.1169	0.281502	-1.7891	0.309512	2.4003	0	A331
A3616	Lip3616	Oleamide	7622.86	10699.4	10247.5	5339.47	4764.06	7305.7	5162.71	6584.04	5585.65	9523.24	5803.08	5777.47	-0.7146	0.0413406	-0.721	0.0431459	0.0064	0.978486	2.3923	0	A3363
A4679	Lip4679	PG(P-16:0/0:0)	1276.25	507.259	507.183	568.284	601.594	678.736	439.064	206.778	175.807	763.564	616.205	273.883	-0.3093	0.624445	-1.4792	0.188586	1.1699	0.0399536	2.3903	0	A3426
A2599	Lip2599	ACar 18:5	811.785	367.915	805.951	403.961	259.612	529.486	467.782	113.258	95.4536	661.884	397.686	225.498	-0.7349	0.209268	-1.5535	0.086242	0.8185	0.308665	2.3854	0	A3457
A283	Lip283	24,24-difluoro-1alpha-hydroxyvitamin D3 / 24,24-difluoro-1alpha-hydroxycholecalciferol	1508.87	2421.11	3188.19	1055.76	971.52	1352.57	1249.68	805.674	1301.41	2372.73	1126.62	1118.92	-1.0745	0.11717	-1.0844	0.111647	0.0099	0.970605	2.3793	0	A347
A3741	Lip3741	PA(18:2(9Z,12Z)/22:2(13Z,16Z))	6628.58	3715.08	4684.63	7777.66	6585.57	4690.63	7756.12	7616.67	8037.51	5009.43	6351.29	7803.43	0.3424	0.340755	0.6395	0.0796218	-0.2971	0.246142	2.379	0	A3514
A4495	Lip4495	PG(18:0/22:6(4Z,7Z,10Z,13Z,16Z,19Z))	11333.8	9333.95	9431.17	8247.11	9158.62	5760.11	7216.49	7561.65	6015.64	10033	7721.95	6931.26	-0.3777	0.140217	-0.5336	0.0215812	0.1558	0.53363	2.3784	0	A3517
A3942	Lip3942	Panaxynol	2054.37	1652.8	4462.95	1332.03	803.399	1353.25	1032.25	1044.79	1120.97	2723.38	1162.89	1066	-1.2277	0.213814	-1.3532	0.199408	0.1255	0.645528	2.3707	0.00066667	A352
A1400	Lip1400	Cer-ADS d21:0/16:0	2729.42	3391.5	1420.19	3054.25	3231.14	3342.72	3390.11	4617.94	5156.43	2513.7	3209.37	4388.16	0.3525	0.352375	0.8038	0.0748163	-0.4513	0.149605	2.3694	0	A3538
A3622	Lip3622	O-palmitoleoylcarnitine	614.164	276.985	321.14	502.581	535.98	293.736	618.792	873.52	1121.68	404.096	444.099	871.331	0.1362	0.775413	1.1085	0.065642	-0.9723	0.079367	2.3606	0	A3579
A1428	Lip1428	Cer-ADS d30:0/15:1	1476.57	1190.27	1177.41	973.388	941.97	1468.06	947.299	954.016	704.826	1281.42	1127.81	868.713	-0.1842	0.488073	-0.5608	0.0331455	0.3766	0.267634	2.3547	-0.0005	A3591
A1774	Lip1774	HexCer-AP t18:2/20:1	38829	21316.2	34816.5	72295.5	28880.5	26175.1	68716.6	58505.9	128851	31653.9	42450.4	85357.9	0.4234	0.553647	1.4311	0.127275	-1.0077	0.190818	2.3547	0	A3616
A702	Lip702	Cer(d18:0/18:0)	4454.8	4004.49	3248.14	3552.49	3046.54	3527.79	2973.18	3218.67	3105.17	3902.48	3375.61	3099.01	-0.2092	0.27309	-0.3326	0.145137	0.1233	0.229776	2.3494	0	A3649
A890	Lip890	DHA (d5)	545.688	709.985	1483.7	2357.02	1252.16	1220.25	1787.33	1615.13	2306.91	913.125	1609.81	1903.12	0.818	0.218735	1.0595	0.0555809	-0.2415	0.540177	2.3463	0	A3652
A1274	Lip1274	MG(0:0/20:5(5Z,8Z,11Z,14Z,17Z)/0:0)	3213.6	5413.73	9692.68	2532.88	2649.99	3052.02	2393.23	2513.09	2852.63	6106.67	2744.96	2586.32	-1.1536	0.218557	-1.2395	0.204882	0.0859	0.490602	2.3383	0	A370
A5266	Lip5266	PS(18:4(6Z,9Z,12Z,15Z)/22:4(7Z,10Z,13Z,16Z))	3682.88	1749.05	1680.51	1434.47	2181.76	2435.72	1482.04	864.246	726.289	2370.81	2017.32	1024.19	-0.2329	0.660087	-1.2109	0.16695	0.978	0.0629372	2.3319	0	A3722
A5091	Lip5091	PIM1(19:0/16:2(9Z,12Z))	1894.87	2095.33	2156.76	835.202	957.042	1119.68	1110.82	1435.89	460.08	2048.99	970.642	1002.26	-1.0779	0.000707307	-1.0316	0.0586661	-0.0463	0.924067	2.3293	0	A3732
A3396	Lip3396	TAG 17:2-21:2-21:2	791.423	683.23	777.174	1235.26	988.311	945.562	1607.76	1373.9	797.397	750.609	1056.38	1259.69	0.493	0.0628452	0.7469	0.166477	-0.2539	0.496047	2.3234	0	A3746
A115	Lip115	16,16-dimethyl-PGE1	864.167	267.187	597.743	1226.9	767.972	677.902	1134	931.183	1770.88	576.365	890.926	1278.69	0.6283	0.264019	1.1496	0.0923713	-0.5213	0.281214	2.3196	0	A3822
A420	Lip420	4beta-(hydroxymethyl)-4alpha-methyl-5alpha-cholest-7-en-3beta-ol	6002.9	4918.98	18060.9	4248.26	2492.77	3557.11	3606.85	2496.95	3051.98	9660.93	3432.72	3051.93	-1.4928	0.27643	-1.6624	0.256729	0.1696	0.567914	2.3128	0	A3834
A2765	Lip2765	LPE 16:1	2838.5	5718.46	5469.97	6328.83	4415.2	6036.67	6662.12	9682.43	7219.47	4675.65	5593.56	7854.68	0.2586	0.457122	0.7484	0.0719001	-0.4898	0.121661	2.3115	0	A3850
A5469	Lip5469	Rubraflavone D	3662.19	2818.02	2848.74	3337.21	2848.26	2779.86	2166.38	2723.52	2107.79	3109.65	2988.44	2332.56	-0.0574	0.733201	-0.4148	0.0908442	0.3575	0.0681429	2.3115	0	A3862
A5345	Lip5345	PS(22:0/0:0)	19575.1	10548.8	17514.7	15139	13999.9	14017.5	11615.5	8883.47	6302.06	15879.5	14385.5	8933.66	-0.1426	0.640402	-0.8298	0.109108	0.6873	0.063431	2.3079	0	A3864
A582	Lip582	C17 Sphinganine	35291.2	49144.9	87623	30463.9	28831.3	26478.9	29186	29003.5	27039.8	57353	28591.4	28409.8	-1.0043	0.207005	-1.0135	0.205514	0.0092	0.900542	2.2952	0	A3901
A5219	Lip5219	PS(17:1(9Z)/22:4(7Z,10Z,13Z,16Z))	4291.45	2502.97	3928.13	4269.4	3615.3	3411.12	5682.12	5095.74	11965.6	3574.19	3765.27	7581.15	0.0751	0.773441	1.0848	0.205024	-1.0097	0.223547	2.2947	0	A3939
A953	Lip953	Erythromycin estolate	2409.47	3027.54	1541.91	1483.81	2361.22	1931.27	1155.96	1690.2	1134.22	2326.31	1925.43	1326.79	-0.2729	0.477263	-0.8101	0.132505	0.5372	0.134534	2.2924	0	A3941
A1908	Lip1908	LPE 22:5	7845.89	12854.1	23652.8	20900.8	27973.8	23972.6	29397.1	21477.5	34712.4	14784.3	24282.4	28529	0.7158	0.167632	0.9484	0.0877846	-0.2325	0.400488	2.2915	0	A4000
A3592	Lip3592	Octadecyl fumarate	7458.72	1517.55	2542.22	6967.73	3240.8	2170.98	7508.44	11729.3	20756.6	3839.5	4126.5	13331.4	0.104	0.908591	1.7958	0.120293	-1.6918	0.130254	2.287	0	A4043
A347	Lip347	32:6(14Z,17Z,20Z,23Z,26Z,29Z)	1206.12	1241.01	1511.37	954.973	586.639	506.907	659.407	743.465	769.285	1319.5	682.84	724.052	-0.9504	0.0237513	-0.8658	0.0168835	-0.0845	0.796339	2.2864	0	A4059
A1321	Lip1321	MIPC(d18:0/26:0)	917.748	970.877	1140.76	1241.74	1134.43	1233.41	1524.82	1207.13	1120.92	1009.8	1203.19	1284.29	0.2528	0.0837616	0.3469	0.141824	-0.0941	0.582152	2.2855	0	A4083
A786	Lip786	CerP(d18:0/16:0)	1169.18	1796.24	2064.16	2294.16	1793.96	1904.67	2320.57	2154.09	3544.89	1676.53	1997.59	2673.18	0.2528	0.366479	0.6731	0.138857	-0.4203	0.259575	2.2829	0	A4200
A3044	Lip3044	PMeOH 17:1-26:4	5923.44	8172.35	11948.8	7157.03	6762.57	9973.15	22306.6	21070.3	12236.2	8681.52	7964.25	18537.7	-0.1244	0.745636	1.0944	0.0695026	-1.2189	0.06792	2.2824	0	A4243
A1858	Lip1858	HexCer-NS d19:2/34:0	2737.87	2420.42	2254.29	2519.45	3317.58	3261.47	2922.32	3621.53	3015.81	2470.86	3032.83	3186.55	0.2957	0.148274	0.367	0.0614899	-0.0713	0.673327	2.2757	0	A4259
A4552	Lip4552	PG(21:0/22:2(13Z,16Z))	6420.9	6339.34	9859.46	10297.1	9522.52	6741.67	9903	11567	11124	7539.9	8853.76	10864.6	0.2317	0.453852	0.527	0.0867435	-0.2953	0.195284	2.2757	0	A4360
A531	Lip531	Arachidonoyl amine	1177.56	1166.18	3244.96	884.351	582.868	333.462	580.6	491.596	654.822	1862.9	600.227	575.673	-1.634	0.204736	-1.6942	0.203041	0.0603	0.894223	2.2742	0	A4380
A2621	Lip2621	Cer-NS d17:1/24:0	528.04	687.134	722.81	1214.72	609.602	718.591	911.685	953.871	1336	645.994	847.637	1067.18	0.3919	0.394817	0.7242	0.07173	-0.3323	0.398662	2.2737	0	A4404
A4414	Lip4414	PG(13:0/18:4(6Z,9Z,12Z,15Z))	1454.94	630.492	552.979	521.167	692.884	874.954	436.948	443.88	267.226	879.47	696.335	382.685	-0.3369	0.599613	-1.2005	0.224197	0.8636	0.0714169	2.272	0.00066667	A4407
A4976	Lip4976	PI(22:1(11Z)/0:0)	2578.38	2128.19	2457.93	1435.17	2567.07	1771.11	1225.79	1240.12	2095.93	2388.17	1924.45	1520.61	-0.3115	0.301164	-0.6512	0.0764765	0.3398	0.413761	2.2711	0	A4425
A4811	Lip4811	PI(16:0/22:6(4Z,7Z,10Z,13Z,16Z,19Z))	1427.89	2181.25	4489.87	11910.4	5125.04	5280.4	8416.23	4704.22	8698.36	2699.67	7438.6	7272.94	1.4622	0.156581	1.4298	0.0502081	0.0325	0.952617	2.2669	0	A4441
A3824	Lip3824	PA(22:2(13Z,16Z)/0:0)	1702.6	654.845	825.831	716.334	846.39	1044.2	675.035	421.357	333.153	1061.09	868.973	476.515	-0.2882	0.619805	-1.155	0.206922	0.8668	0.0488896	2.2651	0	A4474
A1278	Lip1278	MG(18:0/0:0/0:0)[rac]	409.209	605.132	746.365	164.623	129.65	163.702	249.898	277.582	53.5332	586.902	152.658	193.671	-1.9428	0.0454048	-1.5995	0.0356125	-0.3433	0.621352	2.265	0	A4479
A1172	Lip1172	Leucettamol A	709.292	650.973	4430.42	433.729	239.872	412.868	358.108	318.55	269.32	1930.23	362.157	315.326	-2.4141	0.336404	-2.6139	0.325583	0.1998	0.538075	2.2584	0	A453
A905	Lip905	Distemonanthin	1668.34	1131.43	824.137	1822.95	1218.7	1124.82	2150.41	2312.38	1565.19	1207.97	1388.82	2009.33	0.2013	0.612899	0.7341	0.0755546	-0.5329	0.120456	2.2471	0	A4568
A4228	Lip4228	PC(O-18:2(9Z,12Z)/2:0)	2217.94	2958.79	4779.11	3944.44	4555.02	3067.33	5531.42	4438.35	5683.31	3318.61	3855.6	5217.69	0.2164	0.580649	0.6528	0.11343	-0.4365	0.080384	2.2463	0	A4582
A1089	Lip1089	Hypoglaucin G	1763.61	1381	2339.18	1742.56	1628.8	1330.96	1185.32	1326.13	576	1827.93	1567.44	1029.15	-0.2218	0.460112	-0.8288	0.0939289	0.607	0.129506	2.2462	0	A4585
A74	Lip74	(S)-3-hydroxystearic acid	3811.64	1860.87	5597.24	4204.76	2679.72	3262.81	887.85	1005.12	2283.65	3756.58	3382.43	1392.21	-0.1514	0.771989	-1.432	0.147386	1.2807	0.0342554	2.242	0	A4679
A2764	Lip2764	LPE 16:0	9373.68	7621	12911.7	18966.4	9960.69	9693.38	15519.7	16311.3	16314.8	9968.79	12873.5	16048.6	0.3689	0.458751	0.687	0.0559853	-0.318	0.406916	2.2413	0	A4694
A1177	Lip1177	Linoleamide	9488.67	12526.1	24062.8	9034.57	4983.44	7277.99	7051.57	5394.5	8022.51	15359.2	7098.67	6822.86	-1.1135	0.198191	-1.1707	0.191397	0.0572	0.855037	2.2411	0.0005	A4713
A19	Lip19	(24R)-1alpha,24,25-trihydroxy-22-oxavitamin D3 / (24R)-1alpha,24,25-trihydroxy-22-oxacholecalciferol	31936.2	65346	89194.9	26591.9	23179.4	34607.3	27724	24179.1	31249.1	62159	28126.2	27717.4	-1.1441	0.172537	-1.1652	0.172009	0.0211	0.923661	2.2354	0	A473
A5643	Lip5643	TG(13:0/20:5(5Z,8Z,11Z,14Z,17Z)/20:5(5Z,8Z,11Z,14Z,17Z))[iso3]	2442.23	1330.57	1482.78	830.246	1045.76	1081.33	1095.39	889.427	1082.91	1751.86	985.779	1022.58	-0.8296	0.152982	-0.7767	0.167009	-0.0529	0.739261	2.234	0	A475
A2596	Lip2596	ACar 17:3	2552.78	2752.01	14725.1	1859.46	1091.92	1306.63	1276.69	1274.16	1441.95	6676.63	1419.34	1330.93	-2.2339	0.321364	-2.3267	0.315389	0.0928	0.739812	2.2288	0	A4783
A460	Lip460	7-Hydroxyflavan	5003.69	4227.28	5249.08	9020.93	3761.31	6181.5	6213.45	10574.2	9349.12	4826.68	6321.25	8712.27	0.3892	0.43019	0.852	0.0887182	-0.4628	0.299211	2.2271	0	A479
A584	Lip584	C17 Sphingosine-1-phosphate	546.383	677.362	1475.77	382.776	350.081	488.463	366.568	258.744	550.307	899.839	407.107	391.873	-1.1443	0.230166	-1.1993	0.216828	0.055	0.882846	2.2243	0	A4795
A1580	Lip1580	GlcADG 15:1-16:1	2137.73	902.465	1381.63	1116.37	1394.92	1158.52	839.442	946.998	454.3	1473.94	1223.27	746.914	-0.2689	0.561413	-0.9807	0.169929	0.7117	0.065333	2.2224	0	A4804
A5644	Lip5644	TG(13:0/20:5(5Z,8Z,11Z,14Z,17Z)/20:5(5Z,8Z,11Z,14Z,17Z))[iso3]	589.306	582.586	975.38	709.979	703.431	940.925	823.157	1235.79	1337.28	715.757	784.778	1132.08	0.1328	0.677187	0.6614	0.113208	-0.5286	0.144448	2.2185	0	A4937
A4783	Lip4783	PI(14:1(9Z)/22:4(7Z,10Z,13Z,16Z))	1201.24	1464.72	1265.17	793.958	834.048	1644.56	778.704	870.701	860.43	1310.38	1090.86	836.612	-0.2645	0.515982	-0.6474	0.0174474	0.3828	0.456031	2.215	0	A4944
A530	Lip530	Arachidic acid(d3)	16138.2	38344.3	67135.8	25222.2	22144.4	13118.5	15067.7	14885.3	14336.7	40539.4	20161.7	14763.2	-1.0077	0.299801	-1.4573	0.222896	0.4496	0.275293	2.2137	0	A4946
A4519	Lip4519	PG(18:4(6Z,9Z,12Z,15Z)/20:5(5Z,8Z,11Z,14Z,17Z))	2239.15	654.083	810.629	726.095	878.816	1056.39	651.149	375.275	433.58	1234.62	887.099	486.668	-0.4769	0.564056	-1.3431	0.274777	0.8662	0.0352772	2.2068	0	A4963
A5028	Lip5028	PI(O-20:0/20:5(5Z,8Z,11Z,14Z,17Z))	9554.41	2782.84	5709.74	4966.32	2493.57	1911.55	561.966	1510.41	3743.14	6015.66	3123.81	1938.51	-0.9454	0.279164	-1.6338	0.161521	0.6884	0.422845	2.2052	0	A4990
A409	Lip409	4,6-Decadiyn-1-ol isovalerate	1484.54	1427.89	667.823	1382.12	2735.52	2265.43	2111.51	2286.89	2125.31	1193.42	2127.69	2174.57	0.8342	0.131879	0.8656	0.0593238	-0.0314	0.917184	2.2033	0	A4991
A966	Lip966	FAHFA(16:1(9Z)/5-O-18:0)	392.598	1068.82	1555.83	140.15	194.413	289.799	168.5	369.874	230.431	1005.75	208.121	256.269	-2.2728	0.139541	-1.9725	0.152627	-0.3002	0.55316	2.2027	0	A4992
A199	Lip199	1alpha-hydroxy-21-nor-20-oxavitamin D3 / 1alpha-hydroxy-21-nor-20-oxacholecalciferol	20912.6	33501.6	39493.5	60200.7	30235.1	40650.5	41849	51620.5	70939.5	31302.6	43695.4	54803	0.4812	0.308961	0.808	0.0930892	-0.3268	0.416058	2.2023	0	A5000
A1977	Lip1977	OxPI 18:1-20:3+1O	35421.2	16964.9	16264	9829.4	18530.6	16280.5	13502.1	12945.4	7325.36	22883.4	14880.2	11257.6	-0.6209	0.332947	-1.0234	0.19801	0.4025	0.33427	2.2022	0	A5030
A4022	Lip4022	PC(16:0/26:0)	4015.57	1713.3	1733.34	2165.63	1067.21	1568.61	1139.38	1244.15	1256.5	2487.41	1600.48	1213.34	-0.6361	0.370963	-1.0357	0.237162	0.3995	0.34672	2.1983	0	A5078
A2262	Lip2262	PG 20:0-22:4	15272.3	14060.7	16424.7	29179.4	18586	12732	25462.7	32911.7	19673.8	15252.6	20165.8	26016	0.4029	0.41503	0.7703	0.102512	-0.3675	0.397993	2.1981	0	A5091
A4769	Lip4769	PI(14:0/20:3(8Z,11Z,14Z))	2321.18	576.365	607.849	660.539	832.987	1130.36	370.897	346.147	361.518	1168.46	874.629	359.52	-0.4179	0.664652	-1.7005	0.295611	1.2826	0.0638145	2.1979	0	A5106
A4049	Lip4049	PC(18:0/22:3(10Z,13Z,16Z))	2537.52	1569.53	1476.7	3012.64	1877.5	1877.12	2538.35	2759.99	3027.54	1861.25	2255.75	2775.29	0.2773	0.481424	0.5764	0.0989819	-0.299	0.302869	2.1961	0	A5128
A597	Lip597	CDP-DG(16:0/18:0)	724.2	557.978	1997.82	997.255	1712.03	1652.51	1993.35	1757.68	2397.64	1093.33	1453.93	2049.56	0.4112	0.530634	0.9066	0.158777	-0.4954	0.116935	2.1941	0	A5206
A4162	Lip4162	PC(O-16:0/20:2(11Z,14Z))	2184.33	1016.25	1421.52	2267.73	1898.78	1949.77	1846.32	2871.9	2503.75	1540.7	2038.76	2407.32	0.4041	0.280513	0.6438	0.130914	-0.2397	0.346661	2.1934	0	A5218
A4752	Lip4752	PI(12:0/22:4(7Z,10Z,13Z,16Z))	1923.37	658.23	512.357	645.235	617.447	1012.33	472.387	342.733	303.142	1031.32	758.336	372.754	-0.4436	0.609795	-1.4682	0.278608	1.0246	0.0782288	2.1924	0	A5286
A3936	Lip3936	PA(P-20:0/22:6(4Z,7Z,10Z,13Z,16Z,19Z))	8364.92	27802.5	13515	10051	14769.6	16906.4	10907.6	3212.49	2100.58	16560.8	13909	5406.9	-0.2517	0.701322	-1.6149	0.186063	1.3631	0.0741008	2.1911	0	A5307
A854	Lip854	Cucurbitacin H	1817.27	629.848	793.02	706.414	881.458	1239.56	599.165	427.4	242.463	1080.04	942.479	423.009	-0.1966	0.757937	-1.3523	0.213708	1.1558	0.0594705	2.1892	0	A538
A5498	Lip5498	SM(d16:1/18:1)	635.828	601.403	871.091	637.362	681.28	610.565	856.566	1413.16	1089.21	702.774	643.069	1119.64	-0.1281	0.557697	0.6719	0.105537	-0.8	0.0957923	2.1877	0	A5414
A1270	Lip1270	Methyl bixin/ (Bixin dimethyl ester)	4406.47	2551.1	2795.83	2374.93	1492.89	2671.27	2270.48	1979.21	1539.46	3251.13	2179.7	1929.72	-0.5768	0.20552	-0.7526	0.139552	0.1757	0.584181	2.1873	0	A5423
A5593	Lip5593	Tamarixetin 5-glucoside-7-glucuronide	846.24	473.351	907.581	1430.74	708.649	915.17	1390.7	1113.7	1157.2	742.391	1018.19	1220.53	0.4558	0.348905	0.7173	0.0504944	-0.2615	0.454306	2.1811	0	A5461
A2610	Lip2610	ACar 26:5	3029.85	2475.71	7865.73	1445.16	986.433	760.176	1327.81	1041.04	1596.49	4457.1	1063.92	1321.78	-2.0667	0.184396	-1.7536	0.207596	-0.3131	0.375991	2.181	0	A5520
A5018	Lip5018	PI(O-20:0/14:0)	43398.5	23010.1	16987.6	16235.9	18193.1	24631.7	15467.4	16826.1	11917.9	27798.7	19686.9	14737.2	-0.4978	0.420438	-0.9156	0.241399	0.4178	0.183813	2.1789	0	A5522
A2250	Lip2250	PG 18:0-22:4	11964.1	10252.5	6870.93	15573.5	9606.47	8761.33	13543.4	18584.5	13892.5	9695.82	11313.8	15340.2	0.2226	0.573239	0.6619	0.0633935	-0.4392	0.213854	2.1774	0	A5546
A821	Lip821	cis-5-Tetradecenoylcarnitine	1658.1	349.789	809.284	1699.47	687.501	509.58	1675.3	2740.16	5039.46	939.058	965.516	3151.64	0.0401	0.962796	1.7468	0.143624	-1.7067	0.147135	2.1752	0	A5584
A330	Lip330	2-Hydroxypseudobaptigenin	6161.64	6999.08	5888.61	9690.61	5328.28	5214.96	3150.69	4087.4	4475.58	6349.78	6744.61	3904.55	0.087	0.816237	-0.7015	0.009633	0.7886	0.187592	2.1749	0	A5589
A1375	Lip1375	AcylGlcADG 18:2-18:2-18:2	1487.2	579.207	835.566	3296.8	766.418	1049.31	3086.51	1554.87	3009.43	967.324	1704.18	2550.27	0.817	0.460133	1.3986	0.066151	-0.5816	0.429352	2.1713	0	A559
A3862	Lip3862	PA(O-16:0/20:5(5Z,8Z,11Z,14Z,17Z))	2217.33	875.355	655.009	980.789	939.301	1264.58	570.46	537.742	386.619	1249.23	1061.56	498.274	-0.2349	0.740295	-1.326	0.262956	1.0912	0.0155149	2.169	0	A5592
A676	Lip676	Cer(d15:2(4E,6E)/22:0(2OH))	1067.6	340.377	629.579	1434.09	704.109	1615.14	3575.02	1924.37	806.808	679.185	1251.11	2102.07	0.8813	0.182305	1.6299	0.213779	-0.7486	0.40487	2.1682	0	A5599
A4211	Lip4211	PC(O-18:1(9Z)/O-1:0)	985.341	919.075	247.465	894.766	926.961	898.326	1636.07	1607.06	1028.17	717.294	906.684	1423.77	0.338	0.506058	0.9891	0.0853524	-0.651	0.12025	2.1655	0	A5600
A1308	Lip1308	MIPC(d18:0/18:0(2OH))	455.051	115.209	492.75	554.72	255.145	573.771	651.368	865.315	824.308	354.337	461.212	780.33	0.3803	0.537395	1.139	0.0505417	-0.7587	0.0702886	2.1649	0	A5603
A404	Lip404	4,4-difluoro-1alpha,25-dihydroxyvitamin D3 / 4,4-difluoro-1alpha,25-dihydroxycholecalciferol	1623.84	1780.02	2161.97	2041.23	1616.41	1518.61	1286.06	1607.2	803.911	1855.28	1725.41	1232.39	-0.1047	0.597028	-0.5902	0.10134	0.4855	0.165855	2.1618	0	A5674
A5054	Lip5054	PI-Cer(t18:0/18:0(2OH))	6039.66	4252.45	4897.97	5690.69	5086.56	4990.47	6259.35	5724.77	6700.76	5063.36	5255.91	6228.3	0.0538	0.758828	0.2987	0.142364	-0.2449	0.0564234	2.1563	0	A5704
A4842	Lip4842	PI(17:0/22:4(7Z,10Z,13Z,16Z))	1743.05	2808.43	2383.77	4779.05	8006.35	3929.99	4170.56	8734.99	3497.57	2311.75	5571.8	5467.71	1.2692	0.112036	1.2419	0.191599	0.0272	0.962316	2.153	0	A5768
A1345	Lip1345	N-(1,1-dimethyl-2-hydroxy-ethyl) arachidonoyl amine	2726.39	1858.13	3224.49	2381.23	1711.72	2519.58	1556.43	1842.28	1892.08	2603.01	2204.18	1763.59	-0.2399	0.453047	-0.5617	0.163419	0.3217	0.212429	2.1514	0	A5788
A1065	Lip1065	Glucosyl sphingosine	1597.57	911.912	1733.7	695.408	804.531	1146.02	780.831	972.132	740.648	1414.39	881.986	831.204	-0.6814	0.160273	-0.7669	0.140492	0.0856	0.76214	2.1512	0	A5820
A1477	Lip1477	Cer-AP t20:1/26:0	913.041	1014.69	704.821	993.943	863.765	1565.02	1110.53	1263.01	1551.03	877.516	1140.91	1308.19	0.3787	0.350289	0.5761	0.0592373	-0.1974	0.549287	2.1508	-0.001	A623
A5743	Lip5743	TG(20:1(11Z)/20:2(11Z,14Z)/20:2(11Z,14Z))[iso3]	518.81	472.731	648.925	774.138	733.64	701.178	890.344	738.343	599.795	546.822	736.318	742.827	0.4293	0.0541698	0.442	0.132312	-0.0127	0.946192	2.1507	0	A645
A927	Lip927	Dormatinone	4481.12	3552.08	10132.5	1872.11	1098.77	1822.66	3439.96	987.357	1638.89	6055.25	1597.84	2022.07	-1.9221	0.160647	-1.5824	0.179903	-0.3397	0.629763	2.1497	-0.002	A74
A5025	Lip5025	PI(O-20:0/20:0)	992.505	559.724	357.658	1354.2	810.664	569.075	896.479	1396.75	1352.46	636.629	911.313	1215.23	0.5175	0.411378	0.9327	0.0801287	-0.4152	0.348746	2.1496	0	A743
A1163	Lip1163	LacCer(d18:1/26:1(17Z))	1422.52	819.385	618.849	1605.02	865.703	1615.14	1955.13	1890.36	1228.66	953.586	1361.96	1691.38	0.5142	0.303661	0.8268	0.0924946	-0.3125	0.387417	2.1474	0	A793
A2683	Lip2683	DGTS 2:0-23:0	1732.02	2000.03	2705.94	1819.6	1673.72	1055.77	1433.85	1376.52	1425.25	2146	1516.36	1411.87	-0.501	0.169954	-0.604	0.126793	0.103	0.699382	2.1473	0	A820
A2370	Lip2370	SHexCer d34:0	66121.3	24831.3	43221.4	67927.8	37930.7	25104.7	83559	85408.9	175032	44724.7	43654.4	114667	-0.0349	0.953982	1.3583	0.133523	-1.3932	0.129091	2.1447	0	A849
A94	Lip94	12-HETE-GABA	1390.64	1847.25	6257.92	658.36	889.507	1004.47	979.363	836.603	934.977	3165.27	850.779	916.981	-1.8955	0.2741	-1.7874	0.284383	-0.1081	0.595073	2.1432	0	A887
A4497	Lip4497	PG(18:1(9E)/18:1(9E))	4085.25	1895.69	1014.36	4085.48	2475.53	3164.91	3147.68	4811.79	5480.54	2331.77	3241.97	4480.01	0.4754	0.440455	0.9421	0.139365	-0.4666	0.222385	2.1322	0	A959
A2128	Lip2128	PE 14:0e/22:6	4833.17	4196.62	4968.48	5982.83	4507.58	4069.19	5988.12	7600.29	5404.08	4666.09	4853.2	6330.83	0.0567	0.786785	0.4402	0.113917	-0.3835	0.167824	2.1216	0	#N/A
A721	Lip721	Cer(d18:0/h17:0)	1258.33	1040.07	2061.15	1024.94	795.481	651.761	837.62	842.977	859.072	1453.18	824.06	846.556	-0.8184	0.17057	-0.7795	0.189852	-0.0389	0.855289	2.1182	0	#N/A
A3514	Lip3514	Nitenin	5188.4	1744.9	2084.29	4385.36	1217.1	1678.18	6509.53	9454.88	13090.5	3005.86	2426.88	9684.98	-0.3087	0.714976	1.688	0.0514359	-1.9966	0.0428342	2.1128	0	#N/A
A495	Lip495	alpha-curcumene	3573.59	3787.44	1735.11	5036.69	2938.26	3235.69	4739.67	3969.46	7757.59	3032.05	3736.88	5488.91	0.3015	0.488158	0.8562	0.15665	-0.5547	0.27463	2.1119	-0.001	#N/A
A971	Lip971	FAHFA(18:0/5-O-18:0)	1199.07	1181.81	1388.25	1932.62	2027.51	1396.43	1233.78	2537.67	2585.23	1256.38	1785.52	2118.89	0.5071	0.102576	0.754	0.188407	-0.247	0.544706	2.1112	0	#N/A
A5128	Lip5128	PS(12:0/18:4(6Z,9Z,12Z,15Z))	3399.11	1248.14	1239.27	1293.25	1669.56	2028.13	1073.25	904.423	639.176	1962.17	1663.65	872.282	-0.2381	0.723673	-1.1696	0.266788	0.9315	0.0437467	2.1097	0.00066667	#N/A
A3672	Lip3672	PA(15:0/20:5(5Z,8Z,11Z,14Z,17Z))	2459.04	1162.04	2995.74	2084.37	2564.22	2396.86	677.82	984.362	1284.42	2205.6	2348.48	982.199	0.0906	0.820612	-1.1671	0.143724	1.2576	0.00427311	2.1094	0	#N/A
A5003	Lip5003	PI(O-18:0/17:0)	1540.34	1330.32	1210.74	1876.92	935.714	1591.32	1948.74	1857.99	2652.61	1360.47	1467.99	2153.11	0.1097	0.744233	0.6623	0.0725832	-0.5526	0.142552	2.1086	0	#N/A
A3985	Lip3985	PC(14:0/18:2(11Z,14Z))	808.658	707.782	1241.04	1793.31	931.784	943.928	1197.91	1667.64	1533.64	919.159	1223.01	1466.4	0.412	0.419861	0.6739	0.0651971	-0.2618	0.500813	2.1062	0	#N/A
A5096	Lip5096	PIM1(19:1(9Z)/18:1(9Z))	2140.63	3267.45	2283.51	2659.16	2711.1	2386.36	2656.77	4617.99	4642.45	2563.86	2585.54	3972.41	0.0121	0.957743	0.6317	0.153797	-0.6195	0.166819	2.1044	0	#N/A
A5747	Lip5747	TG(20:2(11Z,14Z)/20:3(8Z,11Z,14Z)/20:3(8Z,11Z,14Z))[iso3]	1024.39	956.894	980.707	1030.17	953.818	1039.03	992.264	1151.33	1148.75	987.33	1007.67	1097.45	0.0294	0.579329	0.1525	0.160719	-0.1231	0.226661	2.1029	0	#N/A
A3619	Lip3619	Oleamide	1014.48	1188.49	1369.64	1207.33	1275.16	1536.83	1460.69	1401.03	1430.84	1190.87	1339.77	1430.85	0.17	0.358183	0.2649	0.140549	-0.0949	0.461289	2.1025	0	#N/A
A4954	Lip4954	PI(20:2(11Z,14Z)/22:6(4Z,7Z,10Z,13Z,16Z,19Z))	1388.19	576.863	497.323	561.934	639.967	838.111	483.712	350.557	354.603	820.793	680.004	396.291	-0.2715	0.675492	-1.0505	0.273025	0.779	0.0544174	2.1014	0	#N/A
A514	Lip514	Anandamide 0-phosphate	799.645	868.305	1889.83	2579.04	1033.96	1237.11	3921.12	1526.88	2381.55	1185.93	1616.71	2609.85	0.447	0.515575	1.1379	0.168529	-0.6909	0.31584	2.0991	0	#N/A
A1060	Lip1060	Glepidotin C	628.831	763.064	1040.47	400.059	558.014	748.847	449.995	312.068	691.381	810.788	568.973	484.481	-0.511	0.202184	-0.7429	0.118457	0.2319	0.603223	2.0905	0	#N/A
A1117	Lip1117	Kaempferol 3-apioside-7-rhamnosyl-(1->6)-(2''-(E)-caffeoylglactoside)	1320.63	970.862	1533.89	1266.48	1506.46	1628.81	1629.32	1889.75	1476.97	1275.13	1467.25	1665.35	0.2025	0.390104	0.3852	0.134143	-0.1827	0.286324	2.09	0	#N/A
A475	Lip475	Adonixanthin 3-glucoside	1689.77	597.119	631.463	705.952	804.929	983.371	597.722	384.267	322.909	972.784	831.417	434.966	-0.2265	0.734596	-1.1612	0.269949	0.9347	0.0270813	2.0894	0	#N/A
A810	Lip810	cholesteryl beta-D-glucoside	1720.48	558.021	576.602	604.143	566.64	1279.27	475.727	342.456	243.699	951.703	816.683	353.96	-0.2207	0.781584	-1.4269	0.258317	1.2062	0.176391	2.0878	0	#N/A
A5693	Lip5693	TG(17:0/20:2(11Z,14Z)/22:3(10Z,13Z,16Z))[iso6]	824.597	603.649	863.216	1003.18	625.837	1073.78	1020.18	1053.51	1095.24	763.82	900.932	1056.31	0.2382	0.452806	0.4677	0.0600722	-0.2295	0.380046	2.0857	0	#N/A
A4479	Lip4479	PG(18:0/0:0)	1389.91	671.458	600.008	754.13	853.493	1227.2	521.732	424.28	269.312	887.124	944.942	405.108	0.0911	0.854275	-1.1308	0.189385	1.2219	0.0449669	2.0832	0	#N/A
A4118	Lip4118	PC(O-1:0/16:0)	2453.28	2166.97	2227.06	3006.76	2238.49	1837.58	2797.77	3600.12	2915.14	2282.44	2360.94	3104.34	0.0488	0.842941	0.4437	0.0684572	-0.3949	0.161496	2.0832	0	#N/A
A5649	Lip5649	TG(14:1(9Z)/14:1(9Z)/17:2(9Z,12Z))[iso3]	2579.3	4148.86	4844.54	6165.53	4806.82	3105.85	4801.17	7894.26	6339.85	3857.57	4692.73	6345.09	0.2827	0.496563	0.718	0.0950384	-0.4352	0.259059	2.0793	0	#N/A
A5642	Lip5642	TG(13:0/16:1(9Z)/16:1(9Z))[iso3]	1286.49	665.35	733.219	752.86	660.643	641.093	757.263	525.528	335.499	895.021	684.866	539.43	-0.3861	0.39755	-0.7305	0.212907	0.3444	0.355739	2.0766	0	#N/A
A4418	Lip4418	PG(13:0/22:0)	9892.35	10843.7	13714.5	20379.9	9436.32	10516.5	14570.3	20354.1	20904.2	11483.5	13444.2	18609.5	0.2274	0.637769	0.6965	0.0512594	-0.4691	0.284394	2.0763	-0.00066667	#N/A
A4739	Lip4739	Phytofluene	3923.32	4943.75	5185.14	6471.5	5130.35	3446.62	5092.03	10389.5	9413.8	4684.07	5016.16	8298.45	0.0988	0.753328	0.8251	0.150327	-0.7263	0.171797	2.0745	0	#N/A
A5755	Lip5755	TG(20:4(5Z,8Z,11Z,14Z)/18:2(9Z,12Z)/20:4(5Z,8Z,11Z,14Z)) (d5)	999.592	1017.22	1320.36	1504.79	1044.92	1322.14	1237.92	1449.83	1651.68	1112.39	1290.62	1446.48	0.2144	0.355514	0.3789	0.103972	-0.1645	0.43429	2.0718	0	#N/A
A5075	Lip5075	PIM1(16:0/16:2(9Z,12Z))	1900.78	612.645	2236.2	2015.4	1715.79	1575.08	2392.42	3535.05	2549.75	1583.21	1768.76	2825.74	0.1599	0.74782	0.8358	0.118438	-0.6759	0.0841816	2.0698	0	#N/A
A913	Lip913	Docosanamide	43170.5	53611.9	75935.2	32058.3	21697.5	25861.8	26694.6	34559	34735.5	57572.5	26539.2	31996.4	-1.1173	0.0736975	-0.8475	0.109161	-0.2698	0.246355	2.0692	0	#N/A
A1761	Lip1761	HexCer-AP t16:2/22:2	5611.88	6390.84	7754.69	10193.1	7821.72	5670.6	7654.95	10343.3	10018.8	6585.8	7895.15	9338.99	0.2616	0.435294	0.5039	0.0643791	-0.2423	0.414221	2.0675	0	#N/A
A599	Lip599	CDP-DG(16:0/18:0)	952.02	469.56	1204.94	433.5	298.616	452.757	390.183	630.518	186.301	875.506	394.958	402.334	-1.1484	0.150049	-1.1217	0.148569	-0.0267	0.961046	2.065	0	#N/A
A1573	Lip1573	GlcADG 13:1-14:1	3710.97	3597.84	4682.96	4573.5	3997.46	3860.93	4465.28	4885.31	4750.26	3997.26	4143.96	4700.28	0.052	0.740324	0.2337	0.168251	-0.1817	0.108757	2.0634	0	#N/A
A300	Lip300	26,27-diethyl-1alpha,25-dihydroxy-22-thiavitamin D3 / 26,27-diethyl-1alpha,25-dihydroxy-22-thiacholecalciferol	2170.09	1361.54	4489.24	1448.11	591.441	803.939	1006.73	567.022	1366.99	2673.62	947.831	980.245	-1.4961	0.201114	-1.4476	0.207751	-0.0485	0.929952	2.0628	0	#N/A
A1586	Lip1586	GlcADG 16:0-19:1	13127.9	5351.01	10070.4	14229.1	8862.79	5820.88	12708.1	23680.2	23073.8	9516.45	9637.59	19820.7	0.0182	0.97282	1.0585	0.0824944	-1.0403	0.0864049	2.0616	0	#N/A
A4829	Lip4829	PI(17:0/20:4(5Z,8Z,11Z,14Z))	3650.72	5481.52	4970.43	8128.87	5769.34	5031.53	7681.21	5666.46	6521.92	4700.89	6309.92	6623.2	0.4247	0.22751	0.4946	0.0741662	-0.0699	0.792763	2.0601	0	#N/A
A102	Lip102	13-keto-9Z-octadecenoic acid	3275.6	2843.18	4534.73	5823.52	2747.9	3595.85	5004.82	5772.12	5384.31	3551.17	4055.76	5387.08	0.1917	0.661987	0.6012	0.0516661	-0.4095	0.281464	2.0581	0	#N/A
A5146	Lip5146	PS(13:0/20:4(5Z,8Z,11Z,14Z))	2640.77	912.013	929.229	895.77	985.582	1490.41	893.559	637.853	485.304	1494	1123.92	672.239	-0.4106	0.592052	-1.1521	0.286421	0.7415	0.121342	2.0581	0	#N/A
A4958	Lip4958	PI(20:4(5Z,8Z,11Z,14Z)/0:0)	894.288	423.644	596.311	1273.28	388.942	376.848	1076.26	1546.09	2461.08	638.081	679.689	1694.48	0.0911	0.907301	1.409	0.109776	-1.3179	0.120547	2.0556	0	#N/A
A2584	Lip2584	SQDG 26:4-20:5	1352.91	2469.87	2479.44	2874.23	2492.7	2407.94	2647.29	3426.84	2715.07	2100.74	2591.63	2929.73	0.303	0.320479	0.4799	0.149363	-0.1769	0.319949	2.0551	0	#N/A
A222	Lip222	20:0-Glc-Cholesterol	1533.59	1485.29	1792.36	1878.55	1356.93	1221.73	2339.07	1961.95	2730.53	1603.75	1485.74	2343.85	-0.1103	0.633172	0.5474	0.0624407	-0.6577	0.0459831	2.0518	0	#N/A
A359	Lip359	38:4(23Z,26Z,29Z,32Z)	1406.08	2236.45	2608.68	1082.87	1323.69	1738.18	594.991	2070.32	804.101	2083.74	1381.58	1156.47	-0.5929	0.178281	-0.8494	0.190899	0.2566	0.686016	2.0515	0	#N/A
A2707	Lip2707	DGTS 23:0-16:1	7531.85	4363.3	492.514	9255.3	3148.28	7115.62	9296.64	10651	12147.6	4129.22	6506.4	10698.4	0.656	0.430663	1.3735	0.0682681	-0.7175	0.129246	2.0506	0	#N/A
A1509	Lip1509	Cer-AS d22:2/22:2	1093.6	1061.56	817.538	1295.44	735.418	591.097	655.252	669.577	649.757	990.9	873.984	658.196	-0.1811	0.653041	-0.5902	0.0616696	0.4091	0.420901	2.0478	0	#N/A
A5017	Lip5017	PI(O-20:0/14:0)	4334.48	2469.9	2489.63	5006.52	2522.99	4245.85	7555.22	3853.78	4702.14	3098.01	3925.12	5370.38	0.3414	0.43891	0.7937	0.170242	-0.4523	0.350003	2.0471	0	#N/A
A5303	Lip5303	PS(20:1(11Z)/22:6(4Z,7Z,10Z,13Z,16Z,19Z))	38613.3	18132	30118.2	44322.4	25937.1	19620.6	45827.8	50950.4	50681.7	28954.5	29960	49153.3	0.0493	0.921005	0.7635	0.0673446	-0.7143	0.115966	2.0448	0	#N/A
A278	Lip278	22-deoxy-20,21-dihydroxyecdysone	1934.14	4282.34	5577.4	7045.44	4748.1	4142.48	4565.31	7379.42	10753	3931.29	5312.01	7565.9	0.4343	0.377075	0.9445	0.171836	-0.5103	0.342757	2.0409	0	#N/A
A2945	Lip2945	PE 16:2e/22:6	9680.44	11272.3	1199.44	15331.3	10300	18473.2	17379.2	16466.4	18682.1	7384.06	14701.5	17509.2	0.9935	0.141085	1.2456	0.0779888	-0.2522	0.359848	2.0406	0	#N/A
A1550	Lip1550	FA 18:2	3378.88	1666.45	5479.09	6681.82	4751.48	3492.79	4971.54	6307.41	6839.83	3508.14	4975.36	6039.59	0.5041	0.367629	0.7837	0.134118	-0.2797	0.392001	2.0396	0	#N/A
A4064	Lip4064	PC(18:4(6Z,9Z,12Z,15Z)/22:6(4Z,7Z,10Z,13Z,16Z,19Z))	1076.1	789.953	819.47	1503.62	1004.84	1392.46	1215.85	1155.53	1285.23	895.174	1300.31	1218.87	0.5386	0.0978038	0.4453	0.0546025	0.0933	0.648133	2.0393	0	#N/A
A2985	Lip2985	PEtOH 16:3-26:4	22517.4	11428.1	7832.18	20062.6	11173.2	11401.2	19629.7	22010.9	43336.3	13925.9	14212.4	28325.6	0.0294	0.959862	1.0243	0.191379	-0.995	0.193534	2.0374	0	#N/A
A720	Lip720	Cer(d18:0/h17:0)	1642.01	601.067	728.888	811.421	811.43	572.615	556.745	573.654	453.693	990.654	731.822	528.03	-0.4369	0.515635	-0.9078	0.292938	0.4709	0.108208	2.0372	0	#N/A
A2269	Lip2269	PI 15:0-18:0	9543.95	10874.4	5352.43	11571.4	6869.51	10068.2	5043.26	4780.4	4202	8590.24	9503.02	4675.22	0.1457	0.69575	-0.8777	0.140024	1.0234	0.0692158	2.0366	0	#N/A
A4244	Lip4244	PC(O-24:0/18:3(6Z,9Z,12Z))	1279.81	863.503	669.24	1815.27	970.047	1066.55	1481.43	1151.52	1830.76	937.518	1283.96	1487.91	0.4537	0.350566	0.6664	0.108085	-0.2127	0.574341	2.0335	0	#N/A
A3578	Lip3578	N-stearoyl taurine	10054.1	8942.83	6119.61	12969.4	9649.5	8469.78	10603.6	11839.9	11315.7	8372.19	10362.9	11253.1	0.3078	0.328323	0.4266	0.123039	-0.1189	0.581258	2.0309	0	#N/A
A1892	Lip1892	LPE 18:0	8814.54	5544.08	7349.85	12148.5	8138.99	6312.55	8010.98	16878.3	11976.4	7236.15	8866.67	12288.6	0.2932	0.465855	0.764	0.178342	-0.4709	0.338335	2.0305	0	#N/A
A1271	Lip1271	Methylnissolin 3-O-glucoside	1592.12	775.933	1282.24	2099.83	1280.64	1313.76	1735.05	2310.38	1559.64	1216.77	1564.74	1868.35	0.3629	0.386952	0.6187	0.118588	-0.2558	0.436862	2.0279	0	#N/A
A3652	Lip3652	PA(13:0/20:5(5Z,8Z,11Z,14Z,17Z))	2304.59	741.741	830.792	1054.65	1201.87	1521.21	744.242	424.505	405.654	1292.37	1259.24	524.801	-0.0375	0.954768	-1.3002	0.266665	1.2627	0.0155149	2.0241	0	#N/A
A4026	Lip4026	PC(16:1(9E)/0:0)	4851.45	2627.67	3095.36	5599.46	3480.4	2191.41	4278.2	7968.25	9069.45	3524.83	3757.09	7105.3	0.0921	0.857404	1.0113	0.116289	-0.9193	0.138558	2.0211	0	#N/A
A3990	Lip3990	PC(14:0/18:4(6Z,9Z,12Z,15Z))	2369.88	4243.16	4564.22	7348.06	5367.91	3408.92	5098.28	6608.3	6026.31	3725.75	5374.96	5910.97	0.5287	0.295406	0.6659	0.0649946	-0.1371	0.694305	2.0134	0	#N/A
A2948	Lip2948	PE 18:0e/20:4	86030.4	36605.8	42182	93252.9	39436	44781.7	87479	85748.6	126237	54939.4	59156.9	99821.6	0.1067	0.864538	0.8615	0.0952754	-0.7548	0.13779	2.0115	0	#N/A
A331	Lip331	2-Hydroxypseudobaptigenin	3127.19	3414.15	3246.12	6576.95	3041.64	2386.45	1935.74	1832.12	1597.68	3262.48	4001.68	1788.51	0.2946	0.62756	-0.8672	0.000412623	1.1618	0.230608	2.0099	0	#N/A
A5480	Lip5480	Sayanedine	3261.04	2999.85	4952.44	6332.22	4162.53	3545.52	5235.59	5704.41	4851.1	3737.78	4680.09	5263.7	0.3244	0.42213	0.4939	0.115967	-0.1695	0.566757	2.003	0	#N/A
A4650	Lip4650	PG(O-18:0/20:5(5Z,8Z,11Z,14Z,17Z))	32335.4	9873.78	19237.1	39408.1	25927.5	11679.5	28312.2	41590.3	85298.8	20482.1	25671.7	51733.7	0.3258	0.642538	1.3367	0.203478	-1.0109	0.268601	2.0008	0	#N/A
A5454	Lip5454	Pueraria glycoside 3	3947.76	2550.61	3404.83	3169.2	2917.87	3254.83	2396.6	2233.79	2987.47	3301.07	3113.96	2539.28	-0.0842	0.694628	-0.3785	0.196714	0.2943	0.11331	2.0002	0	#N/A
A4420	Lip4420	PG(13:0/22:1(11Z))	6211.11	4519.81	2590.34	6878.44	6216.8	4058.86	6284.29	6095.7	8143.61	4440.42	5718.03	6841.2	0.3648	0.399158	0.6236	0.136983	-0.2587	0.358015	1.999	0	#N/A
A374	Lip374	3beta-hydroxy-4beta-methyl-5alpha-cholest-7-ene-4alpha-carbaldehyde	2031.62	1687.95	2851.95	1179.59	1557.75	1555.54	999.172	1573.66	1762.34	2190.51	1430.96	1445.06	-0.6143	0.14771	-0.6001	0.157233	-0.0141	0.960317	1.9987	0	#N/A
A1094	Lip1094	Ipomeamaronol	1643.04	935.133	1025.76	1992.22	1215.42	1335.96	1444.22	1777.78	1910.41	1201.31	1514.54	1710.8	0.3343	0.394288	0.5101	0.137471	-0.1758	0.528793	1.9979	0	#N/A
A4770	Lip4770	PI(14:0/22:1(11Z))	3467.82	2839.93	1830.08	3221.99	2415.4	3231.89	994.579	1482.15	2114.51	2712.61	2956.42	1530.41	0.1242	0.685269	-0.8258	0.119177	0.9499	0.0292432	1.9964	-0.0005	#N/A
A2145	Lip2145	PE 16:0e/20:3	13696.6	508.95	674.728	12415.1	3961.08	7889.52	9115.18	7430.31	14803.4	4960.1	8088.55	10449.6	0.7055	0.574427	1.075	0.345183	-0.3695	0.515091	1.9948	0	#N/A
A4985	Lip4985	PI(22:2(13Z,16Z)/22:6(4Z,7Z,10Z,13Z,16Z,19Z))	1650.71	630.545	618.129	770.2	752.33	1163.02	611.12	404.252	347.923	966.46	895.183	454.432	-0.1105	0.860338	-1.0886	0.27066	0.9781	0.0602921	1.9917	0	#N/A
A1227	Lip1227	Manoalide	3684.57	846.305	913.666	835.896	1027.6	1415.03	1085.29	261.726	491.139	1814.85	1092.84	612.719	-0.7318	0.52248	-1.5666	0.326519	0.8348	0.191861	1.991	0	#N/A
A2698	Lip2698	DGTS 21:2-22:5	4013.73	3480.27	4952.36	6278.08	3714.1	4513.36	4882.06	5310.41	8506.73	4148.78	4835.18	6233.07	0.2209	0.485437	0.5873	0.202217	-0.3664	0.37382	1.9893	0	#N/A
A416	Lip416	4,6'-Epoxyorotiniflavan-4-ol	4992.41	5538.81	5438.84	4409.71	5241.5	4498.27	4770.28	3405.96	4978.76	5323.35	4716.49	4385	-0.1746	0.136874	-0.2798	0.189411	0.1051	0.594368	1.9887	0	#N/A
A558	Lip558	bacteriohopane-31,32,33,34,35-pentol	1259.46	591.454	1285.75	1302.97	493.229	569.84	591.816	559.369	462.68	1045.55	788.679	537.955	-0.4068	0.497157	-0.9587	0.151501	0.552	0.434317	1.9872	0	#N/A
A4685	Lip4685	PG(P-16:0/22:6(4Z,7Z,10Z,13Z,16Z,19Z))	1793.58	852.431	679.472	886.28	911.686	553.38	679.897	519.857	614.545	1108.5	783.782	604.766	-0.5001	0.452476	-0.8742	0.281907	0.3741	0.257774	1.9872	0	#N/A
A3785	Lip3785	PA(20:3(8Z,11Z,14Z)/22:6(4Z,7Z,10Z,13Z,16Z,19Z))	13184.7	15493.1	12915.2	10764.6	15440.7	15795.7	6977.07	13352.4	8670.06	13864.3	14000.3	9666.51	0.0141	0.945077	-0.5203	0.145851	0.5344	0.160219	1.9858	0	#N/A
A2224	Lip2224	PEtOH 22:0-20:4	3958.75	4444.45	4319.53	5027.09	3973.06	3754.92	5406.81	5001.91	4754	4240.91	4251.69	5054.24	0.0037	0.98135	0.2531	0.0303638	-0.2495	0.166726	1.9846	0	#N/A
A805	Lip805	Chalconaringenin 2'-O-glucoside 4'-O-gentobioside	8499.58	4463.91	6122.78	9634.62	8982.01	7861.17	8731.69	7799.87	9710.22	6362.09	8825.93	8747.26	0.4722	0.158212	0.4593	0.167597	0.0129	0.922204	1.9816	0	#N/A
A3738	Lip3738	PA(18:2(9Z,12Z)/22:2(13Z,16Z))	1285.14	1437.86	1366.91	2344.93	1331.34	1934.53	1511.24	2050.54	2167.36	1363.3	1870.27	1909.71	0.4561	0.22525	0.4863	0.107767	-0.0301	0.917998	1.9814	0	#N/A
A4163	Lip4163	PC(O-16:0/20:2(11Z,14Z))	1245.39	368.094	677.87	728.687	472.718	564.373	450.465	360.924	319.342	763.785	588.593	376.91	-0.3759	0.571202	-1.0189	0.26967	0.643	0.0869053	1.9805	0	#N/A
A992	Lip992	FMC-5(d18:1/22:0)	6911.74	5161.6	4983.09	7302.75	5681.66	4375.21	8539.7	7368.67	7199.45	5685.48	5786.54	7702.61	0.0254	0.928147	0.4381	0.0614357	-0.4126	0.137952	1.9787	0	#N/A
A4899	Lip4899	PI(18:4(6Z,9Z,12Z,15Z)/22:4(7Z,10Z,13Z,16Z))	1075.25	848.25	1347.29	1718.41	1328.88	1545.56	3825.98	1032.04	1971.86	1090.26	1530.95	2276.63	0.4897	0.0775176	1.0622	0.283768	-0.5725	0.460114	1.9783	0	#N/A
A1269	Lip1269	meso-Zeaxanthin/ (3R,3'S)-Zeaxanthin	1740.91	3336.14	6447.1	1878.19	2012.94	2040.4	1333.33	1542.47	2509.83	3841.38	1977.18	1795.21	-0.9582	0.309697	-1.0975	0.274125	0.1393	0.666595	1.977	0	#N/A
A5065	Lip5065	PI-Cer(t18:0/22:0(2OH))	8831.44	6883.63	6542.6	6096.73	3970.97	4801.14	5741.39	4824.72	5406.03	7419.22	4956.28	5324.05	-0.582	0.0606463	-0.4787	0.0845923	-0.1033	0.626789	1.976	0	#N/A
A2513	Lip2513	SQDG 17:2-20:4	24918.1	16386.2	19303.9	21046.5	20726.3	14367.6	17110.3	14451.1	13329	20202.7	18713.5	14963.5	-0.1105	0.677075	-0.4331	0.159688	0.3226	0.223122	1.9756	0	#N/A
A4998	Lip4998	PI(O-18:0/0:0)	11658.7	15248.3	13446.7	11678.6	14941.9	13831.8	16568	17617.1	14744	13451.2	13484.1	16309.7	0.0035	0.982516	0.278	0.101659	-0.2745	0.0919346	1.9754	0	#N/A
A4538	Lip4538	PG(20:0/22:1(11Z))	5473.03	3358.99	6912.75	6725.61	3860.43	3555.54	9635.76	8491.47	8208.56	5248.26	4713.86	8778.6	-0.1549	0.73006	0.7422	0.0593111	-0.8971	0.0404602	1.9741	0	#N/A
A4181	Lip4181	PC(O-16:0/3:1(2E))	4009	1316.81	1699.31	1533.94	1415.61	1713.73	1119.6	1467.53	1120.25	2341.7	1554.42	1235.79	-0.5912	0.448265	-0.9221	0.318401	0.3309	0.0978459	1.9688	0	#N/A
A4832	Lip4832	PI(17:0/21:0)	4234.97	8157.2	10728.7	8635.19	10029.6	8031.98	9337.51	14605.1	10991.8	7706.97	8898.94	11644.8	0.2075	0.599159	0.5955	0.185318	-0.388	0.212538	1.9663	0	#N/A
A5213	Lip5213	PS(17:0/22:1(11Z))	727.56	1149.59	1256.28	3163.62	4740.75	1682.31	1677.46	2121.78	3491.21	1044.48	3195.56	2430.15	1.6133	0.130921	1.2183	0.116675	0.395	0.50942	1.9639	0	#N/A
A5725	Lip5725	TG(18:0/18:0/18:0)	923.154	855.039	782.867	836.975	901.554	804.477	1002.69	1065.05	875.637	853.687	847.669	981.126	-0.0102	0.909802	0.2007	0.144817	-0.2109	0.123409	1.9639	0	#N/A
A5000	Lip5000	PI(O-18:0/0:0)	3929.24	1260.73	1357.84	1600.81	2024.76	2619.27	1234.99	774.692	767.783	2182.6	2081.61	925.823	-0.0683	0.921139	-1.2372	0.285487	1.1689	0.040039	1.9634	0	#N/A
A1712	Lip1712	HBMP 16:1-20:2-20:2	543.644	633.935	674.979	649.876	775.439	861.971	779.401	729.121	718.557	617.519	762.429	742.36	0.3041	0.130346	0.2656	0.0656057	0.0385	0.780558	1.963	0	#N/A
A5279	Lip5279	PS(19:1(9Z)/22:4(7Z,10Z,13Z,16Z))	9887.97	8404.65	9291.6	17843.2	9820	11279.7	9383.64	15487	19214.2	9194.74	12981	14694.9	0.4975	0.262833	0.6764	0.192563	-0.1789	0.674344	1.9619	0	#N/A
A2136	Lip2136	PE 16:0-19:0	42408.6	16626.6	45699.4	50038.1	30407	36563	62327.4	45459.3	60201.9	34911.5	39002.7	55996.2	0.1599	0.729012	0.6816	0.135398	-0.5218	0.0971246	1.9608	0	#N/A
A349	Lip349	34:6(16Z,19Z,22Z,25Z,28Z,31Z)	2251.26	1156.25	1223.52	1021.27	1133.86	855.673	957.56	1010.11	1048.27	1543.68	1003.6	1005.31	-0.6212	0.264295	-0.6187	0.267638	-0.0025	0.985469	1.9606	0	#N/A
A3517	Lip3517	Nitenin	1264.89	585.284	556.886	1221.34	272.31	403.803	1788.62	2199.37	3415.64	802.354	632.484	2467.88	-0.3432	0.676479	1.621	0.0577399	-1.9642	0.0427886	1.9603	0	#N/A
A1630	Lip1630	GlcADG 21:0-21:0	2437.09	2900.72	1436.64	2654.32	1744.65	3368.64	3221.93	3162.9	3662.12	2258.15	2589.21	3348.98	0.1974	0.631575	0.5686	0.114667	-0.3712	0.242567	1.9595	0	#N/A
A825	Lip825	Clitoriacetal	1067.75	1169.45	1726.58	2662.18	1776.93	1246.66	1649.73	2370.17	2022.8	1321.26	1895.26	2014.23	0.5205	0.30334	0.6083	0.076499	-0.0878	0.813797	1.9586	0	#N/A
A1791	Lip1791	HexCer-AP t22:2/16:2	84754.4	86624.2	125895	139612	87065.2	128814	120970	145071	129263	99091.1	118497	131768	0.258	0.407114	0.4112	0.119175	-0.1532	0.508188	1.9582	0	#N/A
A4082	Lip4082	PC(20:1(11Z)/22:6(4Z,7Z,10Z,13Z,16Z,19Z))	35281	73104.9	85950	82928.3	95919.5	60457	71959.2	130288	114576	64778.6	79768.3	105608	0.3003	0.466684	0.7051	0.153572	-0.4048	0.285766	1.9581	0	#N/A
A5400	Lip5400	PS(O-16:0/20:2(11Z,14Z))	0	478.926	406.602	317.716	215.403	567.6	1029.99	476.51	777.036	295.176	366.906	761.179	0.3138	0.715936	1.3667	0.100411	-1.0528	0.119286	1.9569	0	#N/A
A5393	Lip5393	PS(8:0/8:0)	2527.82	1217.83	3211.92	3941.25	3019.85	2327.67	2885.96	4149.75	3896.9	2319.19	3096.25	3644.2	0.4169	0.360636	0.652	0.142651	-0.2351	0.418862	1.9518	0	#N/A
A1973	Lip1973	OxPI 18:0-22:6+4O	1445.78	462.68	1959.89	3594.27	2229.62	1650.07	2035.33	2413.45	3030.87	1289.45	2491.32	2493.22	0.9502	0.177505	0.9513	0.0943775	-0.0011	0.997845	1.951	0	#N/A
A191	Lip191	1alpha-hydroxy-18-[m-(1-hydroxy-1-ethylpropyl)-benzyloxy]-23,24,25,26,27-pentanorvitamin D3 / 1alpha-hydroxy-18-[m-(1-hydroxy-1-ethylpropyl)-benzyloxy]-23,24,25,26,27-pentanorcholecalciferol	11190	9143.96	14201.5	17131.8	16586	10372.5	14137.6	17847.3	15305.9	11511.8	14696.8	15763.6	0.3524	0.299168	0.4535	0.0864385	-0.1011	0.690572	1.9509	0	#N/A
A4187	Lip4187	PC(O-17:0/20:0)	10086.1	5721.21	6861.85	17522.7	7834.7	8792.83	12407	9476.06	14900.4	7556.38	11383.4	12261.2	0.5912	0.344234	0.6983	0.0846034	-0.1072	0.816179	1.9496	0	#N/A
A3586	Lip3586	O-(17-carboxyheptadecanoyl)carnitine	2890.92	1727.26	2609.91	3287.27	2175.98	2268.4	4567.01	2960.88	3007.41	2409.36	2577.22	3511.77	0.0972	0.753802	0.5435	0.167535	-0.4464	0.225597	1.9476	0	#N/A
A1257	Lip1257	Megalomicin A	988.416	2506.92	2613.21	6972.79	5569.87	1060.17	3318.8	6180.3	7495.23	2036.18	4534.28	5664.77	1.155	0.294345	1.4762	0.0821461	-0.3211	0.632864	1.9473	0	#N/A
A5055	Lip5055	PI-Cer(t18:0/18:0(2OH))	8494.56	5703.67	7772.63	10959.5	7068.02	5812.69	9952.84	11649.3	9420.93	7323.62	7946.74	10341	0.1178	0.746295	0.4978	0.0507674	-0.3799	0.2598	1.9472	0	#N/A
A5574	Lip5574	Stearamide	1427.23	758.069	1275.64	1624.28	1187.97	1290.72	1732.29	1208.57	2377.44	1153.65	1367.66	1772.77	0.2455	0.433391	0.6198	0.206687	-0.3743	0.356815	1.945	0	#N/A
A5086	Lip5086	PIM1(18:1(9Z)/18:1(9Z))	2612.84	849.485	654.72	895.941	1079.2	1506.22	724.533	464.103	416.768	1372.35	1160.45	535.135	-0.242	0.770877	-1.3587	0.310203	1.1167	0.0542068	1.9446	0	#N/A
A1760	Lip1760	HexCer-AP t16:1/22:2	10801.9	3320.29	6247.27	11223.9	6022.69	3901.91	8817.06	13507.1	26167.8	6789.83	7049.51	16164	0.0541	0.936804	1.2513	0.204509	-1.1972	0.213825	1.9425	0	#N/A
A910	Lip910	docebenone	650998	190826	241802	204600	247497	291289	228385	161500	123017	361209	247795	170967	-0.5437	0.519117	-1.0791	0.320487	0.5354	0.127828	1.9412	0	#N/A
A2768	Lip2768	LPE 18:0	6973.71	4857.94	11667.1	14302.1	9292.6	11807.8	9174.36	11697	18103.8	7832.94	11800.8	12991.7	0.5913	0.191698	0.73	0.201775	-0.1387	0.719483	1.939	0	#N/A
A4145	Lip4145	PC(O-14:1(1E)/0:0)	6997.66	2961.62	3181.52	3244.8	3063.11	2703.34	2954.24	2308.49	2674.88	4380.27	3003.75	2645.87	-0.5443	0.40379	-0.7273	0.315956	0.183	0.220409	1.9377	0.00066667	#N/A
A2886	Lip2886	PC 18:3e/21:2	3761.95	6870.84	10096.1	5431.61	7232.94	10417.1	7903.96	12416.9	15859.1	6909.63	7693.89	12060	0.1551	0.754983	0.8035	0.158469	-0.6484	0.197284	1.9371	0	#N/A
A4862	Lip4862	PI(18:0/22:1(11Z))	2762.9	2423.34	364.669	4135.44	2406.31	2645.47	3922.25	3438.3	3793.07	1850.3	3062.41	3717.87	0.7269	0.266257	1.0067	0.125488	-0.2798	0.349344	1.9367	0	#N/A
A4324	Lip4324	PE-Cer(d14:1(4E)/18:0(2OH))	6100.33	5644.58	6824.65	6108.37	6018.96	4566.28	2832.47	5301.27	5448.1	6189.86	5564.53	4527.28	-0.1536	0.367659	-0.4513	0.179391	0.2976	0.36434	1.9294	0	#N/A
A5262	Lip5262	PS(18:3(6Z,9Z,12Z)/22:6(4Z,7Z,10Z,13Z,16Z,19Z))	3464.38	1245.77	1032.61	1373.27	1320.49	2018.01	1205.68	719.285	675.506	1914.25	1570.59	866.824	-0.2855	0.707114	-1.143	0.308947	0.8575	0.071212	1.9291	0	#N/A
A5803	Lip5803	Vitamin D3 glucosiduronate	3079.3	1350.83	2010.58	3148.56	3016.11	1458.71	2516.76	4197.29	4372.17	2146.9	2541.13	3695.41	0.2432	0.6227	0.7835	0.118792	-0.5403	0.22429	1.9281	0	#N/A
A1367	Lip1367	AcylGlcADG 16:1-22:5-22:5	651.287	642.935	1057.44	863.69	983.093	1131.94	1232.16	884.177	1027.45	783.886	992.909	1047.93	0.341	0.271484	0.4188	0.201455	-0.0778	0.689377	1.9274	0	#N/A
A4445	Lip4445	PG(16:0/0:0)	4137.15	6929.03	3764.46	10447.2	6629.61	4161.91	7480.98	6886.88	9166.85	4943.54	7079.58	7844.9	0.5181	0.378538	0.6662	0.0829632	-0.1481	0.72541	1.9265	0	#N/A
A3501	Lip3501	Nebrosteroid M	1294.05	1544.38	3215.98	1114.44	673.079	1056.96	1002.92	1177.05	949.17	2018.13	948.158	1043.05	-1.0898	0.213961	-0.9522	0.246407	-0.1376	0.583886	1.9261	0	#N/A
A3412	Lip3412	TAG 18:0-22:7-22:7	606.062	772.11	1570.25	2483.03	2259.99	597.55	1866.68	2168.26	1934.94	982.808	1780.19	1989.96	0.857	0.318159	1.0178	0.0665416	-0.1607	0.759346	1.9237	0	#N/A
A160	Lip160	18:3-Glc-Campesterol	3114.61	2943.82	3393.42	5330.96	2893.86	2043.28	4580.59	6214	4556.59	3150.61	3422.7	5117.06	0.1195	0.809174	0.6997	0.0626937	-0.5802	0.226253	1.9235	0	#N/A
A822	Lip822	Clavepictine B	847.1	353.113	0	867.073	726.752	441.843	911.36	846.24	782.679	400.071	678.556	846.76	0.7622	0.38745	1.0817	0.208482	-0.3195	0.309662	1.9222	0	#N/A
A688	Lip688	Cer(d16:2(4E,6E)/24:0(2OH))	749.755	656.402	848.519	1918.92	602.717	921.825	903.065	2185.08	1353.41	751.558	1147.82	1480.52	0.6109	0.423135	0.9781	0.189431	-0.3672	0.575319	1.9201	0	#N/A
A1444	Lip1444	Cer-AP t17:0/20:0	7651.19	7952.68	12529.8	8205.34	7996.28	8830.65	9948.43	16612.5	15902	9377.89	8344.09	14154.3	-0.1685	0.581238	0.5939	0.150109	-0.7624	0.108728	1.9192	0	#N/A
A2600	Lip2600	ACar 19:1	2138.35	1193.91	1669.02	1049.27	341.366	1104.88	1179.37	504.847	701.402	1667.09	831.838	795.207	-1.003	0.085916	-1.0679	0.0669386	0.065	0.913799	1.9179	0	#N/A
A959	Lip959	Erythroxanthin sulfate	204.698	694.284	738.801	418.495	445.479	315.926	1008.77	1397.22	870.675	545.928	393.3	1092.22	-0.4731	0.468683	1.0005	0.0791002	-1.4736	0.0404155	1.9175	0	#N/A
A4158	Lip4158	PC(O-16:0/19:0)	3919.9	2302.76	3298.1	4063.12	1863.87	2220.39	2752.94	1833.61	943.364	3173.59	2715.79	1843.31	-0.2247	0.613391	-0.7838	0.132309	0.5591	0.370633	1.9148	0	#N/A
A1381	Lip1381	AcylGlcADG 20:3-20:4-20:4	1720.92	781.754	511.353	3065.95	1573.45	789.762	2347.77	1481.65	2145.5	1004.68	1809.72	1991.64	0.849	0.365704	0.9872	0.100684	-0.1382	0.818432	1.9118	0	#N/A
A1555	Lip1555	FA 20:4	430.386	1576.96	2437.57	3005.22	1754.96	1721.92	1918.03	3136.84	3357.61	1481.64	2160.7	2804.16	0.5443	0.402912	0.9204	0.150491	-0.3761	0.35498	1.9077	0	#N/A
A2324	Lip2324	PI 2:0-5:0	1514.24	988.377	3057.45	2599.65	3564.38	3488.2	2058.14	4145.61	3645.11	1853.35	3217.41	3282.96	0.7958	0.145974	0.8249	0.18115	-0.0291	0.931588	1.9061	0	#N/A
A4786	Lip4786	PI(15:0/20:3(8Z,11Z,14Z))	7376.01	5112.63	6996.52	8524.72	5807.14	5090.35	8387.92	9324.7	8558.72	6495.05	6474.07	8757.11	-0.0047	0.987605	0.4311	0.0677257	-0.4358	0.153079	1.9047	0	#N/A
A4938	Lip4938	PI(20:0/22:4(7Z,10Z,13Z,16Z))	5478.66	1589.28	3843.49	5057.66	2962.73	1941.14	1584.56	1688.63	1525.64	3637.14	3320.51	1599.61	-0.1314	0.838633	-1.1851	0.212301	1.0537	0.201169	1.9047	0	#N/A
A4694	Lip4694	PG(P-18:0/22:6(4Z,7Z,10Z,13Z,16Z,19Z))	213173	191480	202063	123906	113049	59497	101967	151219	102774	202239	98817.5	118653	-1.0332	0.0263783	-0.7693	0.0242142	-0.2639	0.48519	1.9005	0	#N/A
A5460	Lip5460	Quercetin 3-(3'',6''-di-p-coumarylglucoside)	14517.7	6017.09	9076.87	12182.7	9990.92	9592.31	13906	11610.7	16594.1	9870.56	10588.6	14036.9	0.1013	0.805233	0.508	0.237234	-0.4067	0.123746	1.8971	0	#N/A
A3476	Lip3476	N-amyl arachidohoyl amine	3383.46	1630.53	1851.16	1542.83	1470.45	2371.01	1050.97	1423.4	1808.45	2288.38	1794.77	1427.61	-0.3505	0.485244	-0.6807	0.255167	0.3302	0.372102	1.8966	0	#N/A
A5048	Lip5048	PI-Cer(d18:0/26:0)	5561.47	4118.76	4458.14	5276.15	5045.21	4090.57	5921.2	5203.6	5810.14	4712.79	4803.98	5644.98	0.0276	0.880244	0.2604	0.153416	-0.2327	0.133874	1.8963	0	#N/A
A5481	Lip5481	Scillarenin	578.997	339.393	335.926	563.575	161.745	232.375	658.451	1469.52	1296.94	418.105	319.232	1141.64	-0.3893	0.545518	1.4492	0.0873945	-1.8384	0.0599204	1.8963	0.00066667	#N/A
A1459	Lip1459	Cer-AP t19:0/26:0	1134.16	970.307	2534.09	1561.56	1081.17	2693.47	2145.49	3704.39	2280.25	1546.18	1778.73	2710.04	0.2021	0.7527	0.8096	0.173398	-0.6075	0.248973	1.8947	0	#N/A
A3365	Lip3365	TAG 16:5-19:5-22:7	4386.23	2693.42	5061.27	8589.8	4210.97	4227.97	5806.27	6559.59	5857.84	4046.98	5676.24	6074.57	0.4881	0.390784	0.5859	0.0896874	-0.0978	0.811482	1.8944	0	#N/A
A3232	Lip3232	TAG 14:2-14:2-19:4	24559.7	8993.43	17257.1	17309.7	7896.79	18096.1	12317	6145.49	7101.25	16936.8	14434.2	8521.26	-0.2307	0.678206	-0.991	0.193535	0.7603	0.210932	1.8937	0	#N/A
A3494	Lip3494	N-arachidonoyl glycine	22923.5	17189.4	10648.9	29638.8	19491.4	9841.91	28642.2	23866.1	37476.3	16920.6	19657.4	29994.8	0.2163	0.708776	0.8259	0.0712719	-0.6096	0.220286	1.8926	0	#N/A
A50	Lip50	(6R)-6-methylvitamin D3 6,19-sulfur dioxide adduct / (6R)-6-methylcholecalciferol 6,19-sulfur dioxide adduct	1306.34	1432.18	2558.72	2813.14	1325.01	1824.11	3259.54	2201.02	2690.68	1765.74	1987.42	2717.08	0.1706	0.726963	0.6218	0.135739	-0.4512	0.251074	1.8925	0	#N/A
A4946	Lip4946	PI(20:1(11Z)/22:6(4Z,7Z,10Z,13Z,16Z,19Z))	3893.25	1098.42	1184.55	1436.91	1803.87	1927.88	1117.58	850.356	706.967	2058.74	1722.89	891.634	-0.2569	0.750909	-1.2072	0.330835	0.9503	0.0130657	1.8894	0	#N/A
A3158	Lip3158	TAG 12:2-22:7-22:7	5866.3	1767.79	5102.13	5830.43	6056.74	5897.36	5631.16	6457.25	7968.17	4245.41	5928.18	6685.53	0.4817	0.312797	0.6551	0.184398	-0.1735	0.383637	1.8871	0	#N/A
A1264	Lip1264	Megalomicin B	1958.65	639.796	530.94	635.341	870.166	1200.23	570.182	386.228	347.923	1043.13	901.914	434.778	-0.2099	0.79425	-1.2626	0.315316	1.0527	0.0880939	1.8849	0	#N/A
A5049	Lip5049	PI-Cer(d20:0/26:0)	2362.88	2484.63	1822.58	4392.45	2614.1	2918.19	4159.34	2169.21	4228.44	2223.36	3308.25	3519	0.5733	0.177495	0.6624	0.187856	-0.0891	0.82104	1.8844	0	#N/A
A2548	Lip2548	SQDG 20:0-15:1	5321.48	5983.18	5743.13	6058.1	7304.05	4252.04	6407.42	7639.9	8523.22	5682.6	5871.39	7523.51	0.0472	0.852855	0.4049	0.0841383	-0.3577	0.20862	1.8843	0	#N/A
A5616	Lip5616	TG(12:0/12:0/18:4(6Z,9Z,12Z,15Z))[iso3]	702.071	496.525	1022.49	1274.63	1005.55	478.614	1074.52	1502.19	1085.15	740.363	919.598	1220.62	0.3128	0.561338	0.7213	0.0825492	-0.4085	0.344252	1.8806	0	#N/A
A4205	Lip4205	PC(O-18:0/22:5(4Z,7Z,10Z,13Z,16Z))	1345.25	1298.35	2785.24	2265.39	1641.12	2189.17	2045.72	2515.37	3457.93	1809.61	2031.89	2673.01	0.1671	0.704759	0.5628	0.250779	-0.3956	0.261557	1.8803	0	#N/A
A2955	Lip2955	PE 20:3e/18:2	15894.9	12234	3176.39	16880.5	12809.9	11058.5	14401.9	18114.7	21564.1	10435.1	13583	18026.9	0.3804	0.507366	0.7887	0.173362	-0.4084	0.176509	1.8784	0	#N/A
A3043	Lip3043	PMeOH 14:1-24:4	5291.46	1145.99	1934.77	2191.5	2739.67	2497.01	4098.55	4673.78	4494.02	2790.74	2476.06	4422.12	-0.1726	0.828218	0.6641	0.327412	-0.8367	0.00113583	1.8783	0	#N/A
A5361	Lip5361	PS(22:1(11Z)/22:4(7Z,10Z,13Z,16Z))	5080.76	5157.83	11908.6	12570.9	6241.57	8907.4	9054.62	11583.7	13782.8	7382.39	9239.97	11473.7	0.3238	0.559804	0.6362	0.21161	-0.3124	0.388292	1.8782	0	#N/A
A5603	Lip5603	TG(12:0/12:0/13:0)[iso3]	1400.31	1531.59	1426.07	1887.27	1173	1230.15	1225.66	1014.81	1203.62	1452.66	1430.14	1148.03	-0.0225	0.931268	-0.3395	0.0254334	0.317	0.343495	1.8767	0.0013333	#N/A
A1216	Lip1216	M(IP)2C(t18:0/16:0)	4200.82	5712.39	2715.67	2215.23	4988.86	4699.86	2332.7	1959.98	2982.02	4209.62	3967.98	2424.9	-0.0853	0.854328	-0.7958	0.165655	0.7105	0.215293	1.8761	0	#N/A
A5767	Lip5767	TG(20:5(5Z,8Z,11Z,14Z,17Z)/22:3(10Z,13Z,16Z)/22:5(7Z,10Z,13Z,16Z,19Z))[iso6]	679.134	813.755	586.536	716.141	897.762	741.904	747.531	811.998	1440.65	693.142	785.269	1000.06	0.18	0.350616	0.5289	0.297643	-0.3488	0.435957	1.8745	0	#N/A
A3493	Lip3493	N-arachidonoyl glycine	118427	124829	203084	243127	129250	176299	178791	226158	220287	148780	182892	208412	0.2978	0.471643	0.4863	0.147376	-0.1884	0.535734	1.8734	0	#N/A
A4315	Lip4315	PE(P-16:0/16:1(9Z))	2872	2844.27	4016.16	3442.95	2611.8	3699.61	3744.58	4180.93	4332.24	3244.14	3251.45	4085.92	0.0032	0.989205	0.3328	0.148151	-0.3296	0.109143	1.8725	0	#N/A
A2414	Lip2414	SHexCer d52:1	2142.47	2404.7	2881.55	2714.7	2891.51	2398.24	3248.17	2928.04	2583.77	2476.24	2668.15	2919.99	0.1077	0.507079	0.2378	0.200636	-0.1301	0.357515	1.8673	0.00066667	#N/A
A2317	Lip2317	PI 19:2-22:5	1717.49	1845.8	5249.97	4350.9	3330.25	3214.24	3899.87	4661.44	4375.23	2937.75	3631.8	4312.18	0.306	0.616225	0.5537	0.356466	-0.2477	0.197998	1.8607	0	#N/A
A2663	Lip2663	DGTS 16:4-22:5	1907.77	918.696	804.338	2600.49	1017.8	1824.49	1863.47	2245.35	1735.33	1210.27	1814.26	1948.05	0.5841	0.357039	0.6867	0.157953	-0.1027	0.803072	1.8591	0	#N/A
A3227	Lip3227	TAG 14:1-18:5-18:5	1178.14	1124.42	1831.19	776.794	995.366	1108.87	1302.58	813.735	752.517	1377.92	960.344	956.278	-0.5209	0.199327	-0.527	0.219302	0.0061	0.984965	1.8588	0	#N/A
A3562	Lip3562	N-palmitoyl-D-sphingosyl-1-(2-aminoethyl)phosphonate	1082.17	265.873	566.178	990.356	779.139	844.449	769.564	1127.97	1151.61	638.075	871.315	1016.38	0.4495	0.433297	0.6716	0.25354	-0.2222	0.372751	1.8581	0	#N/A
A938	Lip938	Eicosanoyl-EA	5162.2	1432.53	1694.24	1272.36	1080.68	826.414	766.605	978.505	1766.46	2762.99	1059.82	1170.52	-1.3824	0.291622	-1.2391	0.315096	-0.1433	0.761952	1.8577	0	#N/A
A4760	Lip4760	PI(13:0/22:0)	7194.21	5503.66	5870.67	8627.65	9906.89	5755.21	7646.79	10052.3	7319.41	6189.52	8096.59	8339.49	0.3875	0.257448	0.4301	0.114186	-0.0426	0.880043	1.8567	0	#N/A
A4804	Lip4804	PI(16:0/22:1(11Z))	5861.34	4270.02	3616.06	4122.68	3075.57	4045.06	5596.03	7186.37	7700.61	4582.47	3747.77	6827.67	-0.2901	0.346259	0.5753	0.0712727	-0.8654	0.0225178	1.8543	0	#N/A
A4484	Lip4484	PG(18:0/18:0)	18700.7	10165.1	3439.68	20785.3	10598.2	7348.34	10953	35052.5	28726.8	10768.5	12910.6	24910.8	0.2617	0.738834	1.21	0.184401	-0.9482	0.238706	1.854	0	#N/A
A696	Lip696	Cer(d18:0/16:0)	21445.2	11671.9	21960.9	20667.9	17007.1	22684.2	26113.7	19928.5	30032.6	18359.3	20119.7	25358.3	0.1321	0.670425	0.4659	0.192489	-0.3338	0.21425	1.8525	0	#N/A
A1935	Lip1935	OxPC 18:1-20:4+4O(2Cyc)	3935.12	4219.12	1966.75	8073.78	4783.87	4149.41	5859.35	4267.42	5946.42	3373.66	5669.02	5357.73	0.7488	0.195281	0.6673	0.0950897	0.0815	0.831521	1.8513	0	#N/A
A4574	Lip4574	PG(22:0/22:4(7Z,10Z,13Z,16Z))	2189.87	1711.65	1646.25	2398.82	1508.23	1487.45	668.987	1552.85	1464.07	1849.26	1798.17	1228.64	-0.0404	0.891432	-0.5899	0.147224	0.5495	0.238698	1.8485	0	#N/A
A4133	Lip4133	PC(O-14:0/18:1(9Z))	14014.7	14140.6	15597.7	16101.6	15079.7	11682.8	14621.2	22189.7	20447.1	14584.3	14288.1	19086	-0.0296	0.851079	0.3881	0.18326	-0.4177	0.161514	1.8479	0	#N/A
A1685	Lip1685	HBMP 14:0-18:1-18:1	2233.03	798.889	708.344	1093.21	857.692	667.312	1807.46	2214.3	2822.82	1246.75	872.739	2281.52	-0.5146	0.531463	0.8718	0.162334	-1.3864	0.0273785	1.8473	0	#N/A
A3298	Lip3298	TAG 16:0-16:0-21:2	9396.17	7155.84	9859.62	11172.9	7768.33	8856.97	11900.7	10083.3	10492.1	8803.87	9266.07	10825.4	0.0738	0.741773	0.2982	0.124143	-0.2244	0.263655	1.8465	0	#N/A
A3039	Lip3039	PG 16:0-18:2	1130.94	3598.21	9470.2	11926.4	5795.68	4227.71	5997.55	10062.2	12235.4	4733.12	7316.59	9431.72	0.6284	0.491082	0.9947	0.207281	-0.3663	0.518777	1.8448	0	#N/A
A1871	Lip1871	LPA 20:4	2486.47	1657.9	2078.51	2189.21	2776.01	2053.88	1633.98	1453.58	1475.65	2074.29	2339.7	1521.07	0.1737	0.461615	-0.4475	0.140399	0.6212	0.0582261	1.842	0	#N/A
A174	Lip174	1alpha,23-dihydroxy-24,25,26,27-tetranorvitamin D3 / 1alpha,23-dihydroxy-24,25,26,27-tetranorcholecalciferol	84759.7	106595	116617	165785	112890	93550.3	111896	161995	142940	102657	124075	138944	0.2734	0.436034	0.4367	0.116726	-0.1633	0.602826	1.8412	0	#N/A
A5678	Lip5678	TG(17:0/17:0/18:0)[iso3]	1162.96	857.728	1078.16	1161.71	960.173	879.008	804.478	844.146	921.73	1032.95	1000.3	856.785	-0.0463	0.805142	-0.2698	0.183305	0.2234	0.223766	1.8389	0	#N/A
A1914	Lip1914	LPG 19:0	5425.2	5855.86	7085.71	6337.93	5015.84	5527.69	4340.82	5910.75	5032.29	6122.26	5627.16	5094.62	-0.1217	0.477825	-0.2651	0.202438	0.1434	0.42292	1.8388	0	#N/A
A1574	Lip1574	GlcADG 13:1-18:1	1943.56	1157.63	3783.01	3958.73	3659.39	2460.16	4458.15	2815.04	3593.72	2294.73	3359.43	3622.3	0.5499	0.317578	0.6586	0.233041	-0.1087	0.710541	1.8386	0	#N/A
A4043	Lip4043	PC(18:0/18:0)	1757.51	835.064	1321.74	1477.61	1173.76	1486.47	1039.68	702.477	741.818	1304.77	1379.28	827.993	0.0801	0.81355	-0.6561	0.208033	0.7362	0.0204235	1.838	0	#N/A
A513	Lip513	Anandamide (20:l, n-9)	2906.63	1969.16	3000.84	4228.82	2614.6	2439.25	3138.81	3622.01	3777.78	2625.55	3094.22	3512.87	0.237	0.524634	0.42	0.0964159	-0.1831	0.546388	1.838	0.001	#N/A
A5655	Lip5655	TG(15:1(9Z)/18:3(6Z,9Z,12Z)/18:3(6Z,9Z,12Z))[iso3]	2408.15	1631.21	4198.62	1700.6	865.377	3853.68	111.853	1402.57	1645.72	2745.99	2139.89	1053.38	-0.3598	0.632559	-1.3823	0.145661	1.0225	0.359287	1.8379	0	#N/A
A507	Lip507	Amphotericin B	404.6	608.071	1422.4	1699.75	502.359	833.223	1515.11	1416.6	1319.88	811.692	1011.78	1417.19	0.3179	0.694685	0.804	0.187536	-0.4861	0.373826	1.8374	0	#N/A
A4086	Lip4086	PC(20:3(8Z,11Z,14Z)/0:0)	9195.93	3661.46	5252.55	6801.42	4599.01	5948.14	6454.47	9351.72	19771	6036.65	5782.86	11859.1	-0.062	0.896126	0.9742	0.285502	-1.0361	0.270324	1.8366	0	#N/A
A2969	Lip2969	PEtOH 14:0-27:0	54798.6	51945.5	54623	63550.4	48888	46528.4	56334.3	67869.9	71564	53789	52989	65256.1	-0.0216	0.895194	0.2788	0.124477	-0.3004	0.15739	1.8363	0	#N/A
A1181	Lip1181	Lithocholate 3-O-glucuronide	6850.38	5023.1	6632.19	7666.31	4898.25	5176.15	4371.46	5501.45	4337.39	6168.56	5913.57	4736.77	-0.0609	0.822177	-0.381	0.117655	0.3201	0.315246	1.8359	0	#N/A
A4386	Lip4386	Persin	1201.28	543.461	1376.76	482.47	887.808	690.271	656.309	582.472	570.726	1040.5	686.85	603.169	-0.5992	0.300124	-0.7866	0.225798	0.1874	0.551872	1.8352	0	#N/A
A4585	Lip4585	PG(22:2(13Z,16Z)/0:0)	4012.22	1273.22	1340.7	1567.34	2264.78	2706.96	1325.05	949.071	627.687	2208.71	2179.69	967.269	-0.0191	0.978129	-1.1912	0.300991	1.1721	0.0460105	1.8347	0	#N/A
A3492	Lip3492	N-arachidonoyl glycine	25180.7	29689.8	32901.3	45635.8	30614.6	25294.6	30671.3	46082.1	44142.9	29257.3	33848.3	40298.8	0.2103	0.538784	0.4619	0.136355	-0.2516	0.456026	1.8341	0	#N/A
A5605	Lip5605	TG(12:0/12:0/14:0)[iso3]	2353.41	1894.24	2495.94	3375.95	2056.1	3101.38	3091.48	2363.68	3717.97	2247.86	2844.48	3057.71	0.3396	0.275649	0.4439	0.162852	-0.1043	0.723239	1.8291	0	#N/A
A5076	Lip5076	PIM1(16:0/16:2(9Z,12Z))	394.389	1032.02	1507.24	2800.39	1607.23	1174.55	2278.89	1181.78	2102.44	977.886	1860.73	1854.37	0.9281	0.215157	0.9232	0.134994	0.0049	0.992022	1.8287	0	#N/A
A922	Lip922	dolichyl-4 phosphate	1284.36	719.461	918.006	1156.18	882.1	792.039	1727.53	1128.93	1253.9	973.941	943.441	1370.12	-0.0459	0.88634	0.4924	0.183517	-0.5383	0.130707	1.8286	0	#N/A
A2728	Lip2728	DGTS 3:0-16:4	1561.46	1223.02	1435.4	1001.57	1174.54	1034.05	1184.09	1126.96	1189.38	1406.63	1070.05	1166.81	-0.3946	0.0559909	-0.2697	0.130772	-0.1249	0.202156	1.828	0	#N/A
A1692	Lip1692	HBMP 14:1-18:4-18:4	3773.08	6328.25	5878.56	9366.77	5366.58	4552.54	6876.59	11465.7	6584.59	5326.63	6428.63	8308.95	0.2713	0.558849	0.6414	0.191844	-0.3702	0.43539	1.8275	0	#N/A
A5030	Lip5030	PI(O-20:0/21:0)	1810.69	1005.49	557.097	1409.36	1104	1069.42	1802.21	1577.71	1498.3	1124.43	1194.26	1626.07	0.0869	0.869668	0.5322	0.303157	-0.4453	0.0391952	1.8272	0	#N/A
A563	Lip563	Behenic acid	1261.65	800.287	1611.27	1370.2	1193.4	1097.88	1382.23	2086	1595	1224.4	1220.5	1687.75	-0.0046	0.988622	0.463	0.215026	-0.4676	0.142172	1.8263	0	#N/A
A3109	Lip3109	TAG 12:0-12:0-19:1	4337.42	4147.45	1507.9	6753.03	3836.99	3256.19	12772.8	3643.76	5294.34	3330.92	4615.4	7236.98	0.4705	0.41692	1.1195	0.297151	-0.6489	0.457167	1.821	0	#N/A
A5359	Lip5359	PS(22:1(11Z)/0:0)	6020.29	3809.52	4326.59	1997.26	3342.39	4010.45	2861.66	3735.25	2820.41	4718.8	3116.7	3139.1	-0.5984	0.148042	-0.5881	0.127064	-0.0103	0.975192	1.8198	0	#N/A
A1571	Lip1571	GlcADG 12:0-21:1	59030.8	11281.5	29250.4	70885.3	26232	18592.8	51591.4	49628.9	138674	33187.6	38570	79964.9	0.2168	0.814461	1.2687	0.249937	-1.0519	0.302315	1.8178	-0.0005	#N/A
A5445	Lip5445	Pseudobaptigenin 7-O-glucoside	3646.85	3337.16	3259.13	4113.92	3734.33	4378.05	4561.49	3775.74	3576.54	3414.38	4075.43	3971.25	0.2553	0.0499597	0.218	0.196954	0.0374	0.785869	1.817	0	#N/A
A4662	Lip4662	PG(O-20:0/14:1(9Z))	23277.5	7063.86	17211.9	27615.4	8915.29	10878.4	23243.7	25148.5	59344.3	15851.1	15803	35912.2	-0.0044	0.995267	1.1799	0.223185	-1.1843	0.224711	1.8081	0	#N/A
A2672	Lip2672	DGTS 18:4-18:4	40943.2	22290.1	40384.9	79099.8	28745.6	34077.6	50979	52597.7	60103.3	34539.4	47307.7	54560	0.4538	0.517599	0.6596	0.0642064	-0.2058	0.696208	1.8038	0.00066667	#N/A
A2551	Lip2551	SQDG 20:0-20:0	2611.62	1782.05	1946.25	2007.94	2546.67	1601.63	2907.38	3161.04	2363.58	2113.31	2052.08	2810.67	-0.0424	0.877661	0.4114	0.114417	-0.4538	0.104988	1.8034	0	#N/A
A4687	Lip4687	PG(P-18:0/0:0)	1641.55	1454.66	2008.94	1529.82	1505.2	1156.49	1457.15	1551.15	822.601	1701.71	1397.17	1276.97	-0.2845	0.213068	-0.4143	0.212356	0.1298	0.673428	1.801	0	#N/A
A1958	Lip1958	OxPI 16:0-20:5+3O(2Cyc)	2185.89	916.536	1810.31	2334.83	1104.06	1229.92	2442.62	2743.43	2543.31	1637.58	1556.27	2576.45	-0.0735	0.888171	0.6538	0.123458	-0.7273	0.114422	1.7985	0.0016667	#N/A
A5034	Lip5034	PI(O-20:0/22:2(13Z,16Z))	1620.36	1218.4	1222.56	1982.76	1159.13	1334.12	1608.74	1853.28	1721.86	1353.77	1492	1727.96	0.1403	0.659062	0.3521	0.0880886	-0.2118	0.448901	1.7982	0	#N/A
A511	Lip511	Anandamide (20:3, n-3)	1496.52	664.746	1211.15	665.169	441.364	617.214	481.475	683.724	814.441	1124.14	574.582	659.88	-0.9682	0.145031	-0.7685	0.188503	-0.1997	0.51527	1.798	0	#N/A
A4540	Lip4540	PG(20:1(11Z)/0:0)	2817.66	1962.8	3229.95	3938.73	2724.31	3025.06	2635.46	4052.52	4318.7	2670.14	3229.37	3668.89	0.2743	0.344463	0.4584	0.202091	-0.1841	0.532552	1.7974	0	#N/A
A1471	Lip1471	Cer-AP t20:0/26:0	2866.59	1992.87	2402.19	1584.32	1716.54	2646.01	1995.14	2008.58	616.225	2420.55	1982.29	1539.98	-0.2882	0.358355	-0.6524	0.19008	0.3643	0.485066	1.7964	0	#N/A
A5484	Lip5484	Scyphostatin A	2022.01	1413.62	1350.79	2235.25	951.425	1178.63	999.132	1028.6	1196.11	1595.48	1455.1	1074.61	-0.1329	0.774899	-0.5702	0.126371	0.4373	0.438182	1.7941	0	#N/A
A5707	Lip5707	TG(17:1(9Z)/20:5(5Z,8Z,11Z,14Z,17Z)/20:5(5Z,8Z,11Z,14Z,17Z))[iso3]	708.791	263.984	505.302	1253.9	476.971	492.917	650.097	666.907	4796.43	492.692	741.263	2037.81	0.5893	0.45091	2.0483	0.379046	-1.459	0.447504	1.7922	0	#N/A
A3442	Lip3442	TAG 18:1-22:4-22:4	623.827	626.142	740.778	943.343	634.382	507.565	1024.6	723.996	959.759	663.582	695.096	902.783	0.0669	0.834249	0.4441	0.104626	-0.3772	0.267229	1.7918	0	#N/A
A2928	Lip2928	PC 22:6-22:6	448.505	897.643	1579.6	3600.36	1249.6	948.362	1091.93	2730.62	2504.97	975.249	1932.77	2109.17	0.9868	0.376258	1.1128	0.148503	-0.126	0.867968	1.7913	0	#N/A
A1821	Lip1821	HexCer-NDS d19:0/13:1	1483.5	863.813	1009.18	1272.05	1338.85	838.188	1638.35	1611.26	1269.77	1118.83	1149.7	1506.46	0.0393	0.905701	0.4292	0.167958	-0.3899	0.149263	1.7902	0	#N/A
A3620	Lip3620	Oleamide	568.653	1518.04	234.528	334.434	478.347	334.833	263.611	384.647	207.199	773.739	382.538	285.152	-1.0162	0.416162	-1.4401	0.331112	0.4239	0.242367	1.79	0	#N/A
A1086	Lip1086	Hydroxyphthioceranic acid (C45)	503.86	508.82	630.991	349.442	160.88	125.128	302.924	164.288	366.908	547.89	211.817	278.04	-1.3711	0.0215664	-0.9786	0.0253635	-0.3925	0.511207	1.7897	0	#N/A
A590	Lip590	Campesteryl glucoside	351.352	1003.55	1122.06	418.535	136.034	534.188	201.499	233.382	575.393	825.656	362.919	336.758	-1.1859	0.184246	-1.2938	0.16732	0.1079	0.883961	1.7872	0	#N/A
A1747	Lip1747	HexCer-AP t14:2/20:2	2654.75	1509.05	1913.06	3829.4	2126.17	1752.25	2240.41	8478.44	2848.83	2025.62	2569.27	4522.56	0.343	0.505727	1.1588	0.33495	-0.8158	0.433127	1.7846	0	#N/A
A4521	Lip4521	PG(19:0/0:0)	5344.43	3817.7	748.762	5322.85	4690.08	4637.12	5501.49	5592.35	5661.06	3303.63	4883.35	5584.97	0.5638	0.362692	0.7575	0.233321	-0.1937	0.0802579	1.7846	0	#N/A
A4283	Lip4283	PE(18:3(6Z,9Z,12Z)/20:5(5Z,8Z,11Z,14Z,17Z))	3632.89	2843.53	3136.14	2368.75	2433.96	4162.62	4831.63	3642.8	5521.69	3204.19	2988.44	4665.38	-0.1006	0.758124	0.542	0.101282	-0.6426	0.105602	1.7836	0	#N/A
A5247	Lip5247	PS(18:0/22:2(13Z,16Z))	16577.4	14221.3	23447.2	26751.4	19213.6	16399.6	22612.3	23793.8	22899.2	18082	20788.2	23101.7	0.2012	0.55016	0.3534	0.209782	-0.1522	0.532799	1.7829	0	#N/A
A5340	Lip5340	PS(22:0/0:0)	6672.58	5082.26	8458.29	8608.82	7350.04	5189.48	8331.03	8132.55	10357.2	6737.71	7049.45	8940.27	0.0653	0.834197	0.4081	0.148675	-0.3428	0.205214	1.7821	0	#N/A
A611	Lip611	CDP-DG(18:0/22:6(4Z,7Z,10Z,13Z,16Z,19Z))	847.1	709.804	1296.53	1936.72	731.408	983.162	1137.4	1377.04	2438.5	951.144	1217.1	1650.98	0.3557	0.562344	0.7956	0.21571	-0.4399	0.469134	1.7808	0	#N/A
A3786	Lip3786	PA(20:4(5Z,8Z,11Z,14Z)/0:0)	1524.62	2342.33	4152.71	7747.94	3253.06	3649.67	3706.72	4067.61	5746.84	2673.22	4883.56	4507.05	0.8694	0.266782	0.7536	0.143408	0.1157	0.827101	1.7803	0	#N/A
A2944	Lip2944	PE 16:0e/22:6	37031.4	8902.16	26134.2	44135.8	20757.9	20320	30365.5	38183.7	59594.7	24022.6	28404.5	42714.6	0.2417	0.719243	0.8303	0.193833	-0.5886	0.291096	1.7796	0	#N/A
A198	Lip198	1alpha-hydroxy-21-nor-20-oxavitamin D3 / 1alpha-hydroxy-21-nor-20-oxacholecalciferol	145407	126586	208571	324344	149124	158421	256981	196474	244401	160188	210630	232619	0.3949	0.481279	0.5382	0.0844244	-0.1433	0.743002	1.7789	0	#N/A
A2199	Lip2199	PE 22:4-22:4	295181	194257	445998	605483	316832	283300	475943	459259	432152	311812	401872	455785	0.3661	0.517264	0.5477	0.184713	-0.1816	0.651676	1.7788	0	#N/A
A423	Lip423	4'-Chloro-2-hydroxyaurone	662.914	476.338	299.433	577.016	424.714	560.19	769.028	574.281	599.667	479.562	520.64	647.658	0.1186	0.747088	0.4335	0.254545	-0.3149	0.181944	1.7756	0	#N/A
A2213	Lip2213	PE 22:6e/16:0	9823.72	14169.1	8552.49	9423.16	7262.17	7536.64	2573.76	9000.67	9042.79	10848.5	8073.99	6872.41	-0.4261	0.239505	-0.6586	0.224077	0.2325	0.639382	1.7751	0.0013333	#N/A
A3063	Lip3063	PS 18:0-18:1	279218	333436	324625	285373	324500	253310	331135	786189	403289	312427	287728	506871	-0.1188	0.407155	0.6981	0.301753	-0.8169	0.259462	1.774	0	#N/A
A4256	Lip4256	PC(P-16:0/14:1(9Z))	2416.52	937.301	1185.66	1163.61	589.518	804.133	661.435	1071.93	801.559	1513.16	852.42	844.975	-0.8279	0.283351	-0.8406	0.278935	0.0127	0.973106	1.7736	0	#N/A
A4055	Lip4055	PC(18:3(6Z,9Z,12Z)/20:5(5Z,8Z,11Z,14Z,17Z))	5896.4	5442.24	3564.42	5424.18	2330.34	2294.96	3302.19	3858.46	1882.97	4967.69	3349.82	3014.54	-0.5685	0.276291	-0.7206	0.104808	0.1521	0.79595	1.7728	0	#N/A
A4002	Lip4002	PC(15:0/22:1(11Z))	2651.48	1196.08	1372.63	1973.03	1522.15	2890.6	1645.4	602.654	212.187	1740.06	2128.6	820.08	0.2908	0.559475	-1.0853	0.216596	1.3761	0.0901119	1.771	0	#N/A
A4532	Lip4532	PG(19:0/22:4(7Z,10Z,13Z,16Z))	13796.7	9845.29	12467.3	20026.4	9069.98	10704.6	15151	15196.1	26598	12036.4	13267	18981.7	0.1404	0.759853	0.6572	0.203267	-0.5168	0.327029	1.7702	0	#N/A
A305	Lip305	28:2(5Z,9Z)(6Br)	3144.95	871.538	854.155	1095.15	1172.16	1816.67	792.635	691.522	634.248	1623.55	1361.33	706.135	-0.2541	0.768391	-1.2011	0.351058	0.947	0.0979323	1.7683	0	#N/A
A5447	Lip5447	PS-NAc(18:1(9Z)/18:1(9Z)/19:0)	1170.11	1467.2	1613.2	1485.15	1402.59	1728.6	1594.12	1734.06	1573.52	1416.84	1538.78	1633.9	0.1191	0.499014	0.2056	0.232334	-0.0865	0.451273	1.768	0	#N/A
A1808	Lip1808	HexCer-NDS d14:0/20:0	6957.41	2823.84	2675.83	7755.84	3931.06	3074.31	5398.43	7894.69	6428.97	4152.36	4920.4	6574.03	0.2448	0.721821	0.6628	0.222816	-0.418	0.381338	1.7661	0	#N/A
A3850	Lip3850	PA(O-16:0/18:2(9Z,12Z))	885.292	874.2	803.004	1380.86	1497.45	1077.48	1118.25	1192.63	1017.05	854.165	1318.6	1109.31	0.6264	0.0601855	0.3771	0.0213711	0.2493	0.23101	1.7631	0	#N/A
A3646	Lip3646	PA(12:0/22:4(7Z,10Z,13Z,16Z))	569.719	335.82	216.591	336.104	272.474	289.494	501.99	649.783	522.307	374.043	299.357	558.027	-0.3213	0.548127	0.5771	0.211253	-0.8985	0.0187931	1.763	0	#N/A
A3580	Lip3580	N-stearoyl taurine	4289.76	5418.68	5721.74	5413.11	6772.25	5592.43	5821.47	11553.4	5441.27	5143.39	5925.93	7605.4	0.2043	0.268575	0.5643	0.338559	-0.36	0.487176	1.762	0	#N/A
A1320	Lip1320	MIPC(d18:0/26:0)	679.682	1161.51	1182.77	629.574	661.735	883.279	1239.18	1797.89	2123.21	1007.99	724.863	1720.1	-0.4757	0.222087	0.771	0.0922789	-1.2467	0.0507278	1.7614	0	#N/A
A275	Lip275	22-deoxy-20,21-dihydroxyecdysone	4184.34	2447.12	6600.72	12852.6	3949.89	7228.31	7662.28	5631.74	10537.2	4410.73	8010.26	7943.75	0.8608	0.302959	0.8488	0.132927	0.012	0.983464	1.7613	0	#N/A
A3822	Lip3822	PA(22:1(11Z)/22:6(4Z,7Z,10Z,13Z,16Z,19Z))	29730.1	29206.7	25334.8	28393.8	23148.5	19587.1	32143.8	42295.2	40141	28090.5	23709.8	38193.3	-0.2446	0.22685	0.4432	0.0644058	-0.6878	0.0238587	1.7568	0	#N/A
A1073	Lip1073	Harpagoside	1473.66	1028.81	1073.09	1047.1	1268.83	935.983	1146.46	860.723	852.213	1191.85	1083.97	953.132	-0.1369	0.568537	-0.3225	0.244825	0.1856	0.395392	1.7562	0	#N/A
A679	Lip679	Cer(d16:2(4E,6E)/22:1(13Z)(2OH))	3837.09	2142.93	1893.57	3792.82	1934.13	1754.2	3803.63	3874.82	4287.1	2624.53	2493.72	3988.52	-0.0738	0.890647	0.6038	0.148409	-0.6776	0.142634	1.7552	0	#N/A
A134	Lip134	16:4(4Z,7Z,10Z,13Z)	13666	2470.65	1160.46	6839.31	2711.42	1506	14648.5	11625	8649.4	5765.7	3685.58	11641	-0.6456	0.664635	1.0136	0.275902	-1.6592	0.0285229	1.7533	0	#N/A
A2420	Lip2420	SM d14:0/20:2	16926.7	20576.4	19707.8	16426	15533.1	17258.6	16277.2	17612	17149.3	19070.3	16405.9	17012.8	-0.2171	0.121448	-0.1647	0.194554	-0.0524	0.395131	1.7523	0	#N/A
A5095	Lip5095	PIM1(19:1(9Z)/16:2(9Z,12Z))	1389.54	726.609	2168.06	1508.41	1787.99	814.388	678.817	450.672	1068.84	1428.07	1370.26	732.778	-0.0596	0.915384	-0.9626	0.231996	0.903	0.148691	1.7517	0	#N/A
A828	Lip828	CoA(22:0)	397.415	467.046	486.064	532.995	361.275	585.248	462.984	709.104	594.951	450.175	493.173	589.013	0.1316	0.60191	0.3878	0.180843	-0.2562	0.384252	1.7514	0	#N/A
A1820	Lip1820	HexCer-NDS d18:0/30:2	664.76	534.881	346.723	641.619	539.429	618.919	623.625	657.248	643.878	515.455	599.989	641.584	0.2191	0.462126	0.3158	0.304728	-0.0967	0.310388	1.7507	0	#N/A
A4478	Lip4478	PG(18:0/0:0)	2205.89	645.533	2866.31	4055.15	1531.19	1139.9	3706.93	3122.65	3537.08	1905.91	2242.08	3455.55	0.2344	0.781571	0.8584	0.135096	-0.6241	0.314343	1.7499	0	#N/A
A4408	Lip4408	PG(12:0/20:5(5Z,8Z,11Z,14Z,17Z))	1307.2	3524.47	3559.04	2615.26	3162.49	4548.35	4813.12	3422.22	4223.17	2796.9	3442.03	4152.84	0.2994	0.532982	0.5703	0.205403	-0.2708	0.374957	1.7497	0	#N/A
A58	Lip58	(6R)-vitamin D2 6,19-sulfur dioxide adduct / (6R)-ergocalciferol 6,19-sulfur dioxide adduct	370.522	475.304	467.732	395.985	519.133	436.325	657.4	762.724	399.743	437.853	450.481	606.622	0.041	0.811348	0.4704	0.253993	-0.4293	0.282114	1.7495	0	#N/A
A5073	Lip5073	PIM1(16:0/16:1(9Z))	6480.66	6651.36	5875.34	6397.74	6061.06	4994.38	5766.17	4879.05	6024.07	6335.79	5817.73	5556.43	-0.1231	0.360032	-0.1894	0.146169	0.0663	0.658693	1.7491	0	#N/A
A477	Lip477	Alatanin 2	6122.01	4736.23	4173.3	5884.09	4100.64	7311.39	7445.73	5675.17	6492.23	5010.51	5765.38	6537.71	0.2025	0.535134	0.3838	0.120347	-0.1814	0.517356	1.7476	-0.002	#N/A
A5307	Lip5307	PS(20:2(11Z,14Z)/22:4(7Z,10Z,13Z,16Z))	11115.2	8551.69	10188.5	9851.38	9910.92	8659.51	11477.9	10808.5	12106.7	9951.81	9473.94	11464.4	-0.071	0.613442	0.2041	0.170635	-0.2751	0.0231391	1.7465	0	#N/A
A405	Lip405	4,4-difluoro-1alpha,25-dihydroxyvitamin D3 / 4,4-difluoro-1alpha,25-dihydroxycholecalciferol	1649.99	657.095	3589.85	3540.69	3257.07	2564.29	4064.54	2191.62	3669.53	1965.65	3120.68	3308.56	0.6669	0.311075	0.7512	0.273114	-0.0843	0.788252	1.7453	0	#N/A
A2988	Lip2988	PEtOH 17:0-26:0	8386.12	10364	10926.2	9567.93	9351.04	10743.6	10146.4	11330.8	13803.4	9892.09	9887.52	11760.2	-0.0007	0.996185	0.2496	0.238204	-0.2502	0.217684	1.7451	0	#N/A
A928	Lip928	Doxycycline	1229.48	1426	1036.09	894.998	1005.28	1335.49	3083.48	1886.21	1247.8	1230.52	1078.59	2072.5	-0.1901	0.432385	0.7521	0.255506	-0.9422	0.200949	1.744	0	#N/A
A4738	Lip4738	phylloquinone	1064.29	570.664	784.371	660.364	433.4	807.137	460.68	611.609	601.672	806.441	633.634	557.987	-0.3479	0.393974	-0.5313	0.217987	0.1834	0.573957	1.743	0	#N/A
A3807	Lip3807	PA(22:0/22:1(11Z))	8205.06	4062.5	5130.41	6070.2	4032.52	7757.75	5199.3	2194.5	3196.54	5799.32	5953.49	3530.11	0.0379	0.92987	-0.7162	0.218086	0.754	0.159602	1.7427	0	#N/A
A4917	Lip4917	PI(19:0/22:4(7Z,10Z,13Z,16Z))	1874.96	988.109	1482.63	2119.95	1329.72	1060.62	1758.58	2646.31	1945	1448.57	1503.43	2116.63	0.0536	0.89993	0.5471	0.147672	-0.4935	0.217382	1.742	-0.001	#N/A
A4182	Lip4182	PC(O-16:0/3:1(2E))	412.698	193.603	63.4609	464.767	140.282	115.953	528.09	275.288	607.967	223.254	240.334	470.448	0.1064	0.91585	1.0754	0.158863	-0.969	0.202267	1.741	0	#N/A
A4737	Lip4737	phenyl [1-(N-succinylamino)pentyl]phosphonate	8341.18	7675.05	6881.62	7383.09	6167.59	7497.98	7627.45	3487.3	6382.62	7632.62	7016.22	5832.46	-0.1215	0.361806	-0.3881	0.277203	0.2666	0.441748	1.7408	0	#N/A
A5116	Lip5116	Polystachin (flavone)	1660.41	960.695	1082.93	791.388	901.364	963.646	862.216	915.987	1003.58	1234.68	885.466	927.261	-0.4796	0.243629	-0.4131	0.28872	-0.0665	0.556875	1.7408	0	#N/A
A958	Lip958	Erythromycin ethylsuccinate	793.376	1511.74	1451.99	1774.11	1497.75	1244.77	1811.62	2520.51	1225.93	1252.37	1505.54	1852.69	0.2656	0.418514	0.565	0.256962	-0.2993	0.461177	1.7402	0	#N/A
A3972	Lip3972	PC(12:0/18:4(6Z,9Z,12Z,15Z))	947.806	383.097	442.526	512.132	890.834	467.282	1184.59	666.017	887.114	591.143	623.416	912.573	0.0767	0.89289	0.6264	0.243221	-0.5497	0.225523	1.7401	0	#N/A
A493	Lip493	alpha,alpha'-Trehalose 6-mycolate	6630.27	11716.9	11743	10644.5	14624.8	7098.11	11897.5	19265.5	13539.9	10030.1	10789.1	14901	0.1052	0.797648	0.5711	0.162711	-0.4658	0.257551	1.7399	0	#N/A
A1009	Lip1009	FR901465	5336.61	3997.16	9897.38	9161.21	6035.72	6074.1	8323.23	6967.2	16125.3	6410.39	7090.34	10471.9	0.1454	0.762213	0.708	0.305695	-0.5626	0.360265	1.739	0	#N/A
A3898	Lip3898	PA(O-20:0/20:0)	7845.79	4687.97	8081.29	8998.77	4523.57	5785.19	8423.05	9418.82	14092.7	6871.68	6435.84	10644.9	-0.0945	0.813304	0.6314	0.154768	-0.726	0.132947	1.7383	0	#N/A
A787	Lip787	CerP(d18:0/16:0)	9156.69	10310.7	12262.5	11199	9135.45	12166.3	11158.4	12868.3	13427.9	10576.6	10833.6	12484.9	0.0346	0.84988	0.2393	0.173336	-0.2047	0.220706	1.7333	0	#N/A
A1410	Lip1410	Cer-ADS d24:0/19:1	1262.36	528.284	692.08	1177.32	572.843	725.23	849.879	5796.54	1325.41	827.573	825.131	2657.28	-0.0043	0.993637	1.683	0.365243	-1.6873	0.364758	1.7333	0	#N/A
A648	Lip648	Cer(d14:2(4E,6E)/22:1(13Z)(2OH))	896.98	832.506	1619.78	676.161	628.189	1377.08	577.019	663.121	865.564	1116.42	893.81	701.901	-0.3208	0.559029	-0.6695	0.237086	0.3487	0.518901	1.7329	0	#N/A
A3472	Lip3472	TAG 21:1-22:7-22:7	1186.51	578.75	919.393	1020.06	711.023	661.593	902.968	1426.13	2613.79	894.883	797.56	1647.63	-0.1661	0.669136	0.8806	0.2724	-1.0467	0.231607	1.7329	0	#N/A
A2776	Lip2776	LPE 22:4	23745.9	3833.95	17752.9	26449	18729.6	16865.5	15812.5	30402.8	36232.6	15110.9	20681.4	27482.6	0.4527	0.461161	0.8629	0.217764	-0.4102	0.390191	1.7316	0	#N/A
A5592	Lip5592	Tacrolimus	7657.94	2437.3	2525.22	2920.99	3738.84	4128.37	2557.91	2195.96	1670.91	4206.82	3596.06	2141.59	-0.2263	0.759638	-0.974	0.353752	0.7477	0.0340207	1.7311	0	#N/A
A3463	Lip3463	TAG 20:1-20:1-20:1	2629.59	1181.24	1195.21	2495.27	1374.28	1707.12	2573.29	2096.9	2288.12	1668.68	1858.89	2319.44	0.1557	0.762978	0.4751	0.306866	-0.3193	0.300585	1.7307	0	#N/A
A4382	Lip4382	Pentadecylic acid	6183.27	2850.73	6011.26	3886	2887.22	4784.99	3126.26	3474.6	3258.27	5015.09	3852.74	3286.38	-0.3804	0.40984	-0.6098	0.25094	0.2294	0.410607	1.7302	0	#N/A
A5808	Lip5808	Vitexin 2''-p-hydroxybenzoate	3518.22	2065.21	3068.6	4117.67	3223.14	1927.99	3540.62	3802.96	5294.13	2884.01	3089.6	4212.57	0.0993	0.803689	0.5466	0.13234	-0.4473	0.252765	1.7301	0	#N/A
A2860	Lip2860	PC 17:0-22:5	6603.68	6039.8	6701.27	9450.25	7389.13	5217.43	6280.92	12257.6	9222.54	6448.25	7352.27	9253.69	0.1893	0.538013	0.5211	0.244366	-0.3318	0.424519	1.7291	0	#N/A
A3164	Lip3164	TAG 12:3-12:3-21:4	26485.3	25938.5	25958	39526.4	24615.5	21678.5	27998.8	39796.6	35473.7	26127.3	28606.8	34423	0.1308	0.697605	0.3978	0.137399	-0.267	0.431228	1.7288	0	#N/A
A4483	Lip4483	PG(18:0/18:0)	1087.69	10232.6	12959.9	21876.1	11666.4	9483.73	16947.2	16493.6	12718.2	8093.38	14342.1	15386.3	0.8254	0.299351	0.9268	0.169313	-0.1014	0.816263	1.727	0	#N/A
A3834	Lip3834	PA(O-16:0/13:0)	2503.74	600.912	548.505	707.383	817.341	983.985	657.509	455.712	370.852	1217.72	836.236	494.691	-0.5422	0.614198	-1.2996	0.377708	0.7574	0.0434589	1.7269	0	#N/A
A1072	Lip1072	Halocynthiaxanthin	1174.74	2019.55	1412.31	1903.24	1189.36	1681.62	1704.76	2556.94	1953.28	1535.54	1591.41	2071.66	0.0516	0.873362	0.432	0.207348	-0.3805	0.220849	1.7267	0	#N/A
A3321	Lip3321	TAG 16:0-18:3-18:3	4248.22	3545.83	3338.45	3254.11	6526.62	5153.45	3783.32	5218.42	7984.86	3710.83	4978.06	5662.2	0.4238	0.312141	0.6096	0.251406	-0.1858	0.684246	1.7267	0	#N/A
A782	Lip782	Cer(t18:0/24:0(2OH))	797.22	1152.94	1447.14	3422.3	928.076	1006.71	1907.47	1583.09	2580.24	1132.43	1785.69	2023.6	0.6571	0.511299	0.8375	0.0736757	-0.1804	0.805379	1.7258	0	#N/A
A5500	Lip5500	SM(d16:1/23:0)	4311.92	3057.56	5319.84	6572.46	4652.94	4681.63	4218.42	6583.82	6324.85	4229.77	5302.34	5709.03	0.3261	0.304788	0.4327	0.212399	-0.1066	0.700568	1.7255	0	#N/A
A3339	Lip3339	TAG 16:1-17:1-18:1	1498.61	468.257	883.778	843.874	718.815	1060.13	918.63	1568.48	2916.95	950.214	874.272	1801.35	-0.1202	0.828531	0.9228	0.288579	-1.0429	0.253983	1.724	0	#N/A
A299	Lip299	26,27-diethyl-1alpha,25-dihydroxy-20,21-didehydro-23-oxavitamin D3 / 26,27-diethyl-1alpha,25-dihydroxy-20,21-didehydro-23-oxacholecalciferol	3759.04	3113.87	2128.26	5337.94	3876.62	5841.37	3267.84	5991.37	4298.9	3000.39	5018.64	4519.37	0.7421	0.0585745	0.591	0.19157	0.1512	0.642215	1.7221	0	#N/A
A518	Lip518	Anhydroeschscholtzxanthin	1320.72	22434.3	55483.2	104605	18644.4	73421.2	23390	165770	77636.3	26412.7	65556.7	88932.1	1.3115	0.269553	1.7515	0.267919	-0.44	0.660083	1.7221	0	#N/A
A1909	Lip1909	LPE 22:6	1917.41	3167.02	3856.52	9684.73	3384.56	5049.97	5574.35	4717.04	4444.04	2980.32	6039.75	4911.81	1.019	0.24151	0.7208	0.0553158	0.2982	0.612356	1.7196	0	#N/A
A2427	Lip2427	SM d14:0/24:1	7083.32	5932.72	3533.64	7563.38	5540.93	5066.54	5416.84	9437.37	8753.12	5516.56	6056.95	7869.11	0.1348	0.699934	0.5124	0.222893	-0.3776	0.294533	1.7196	0	#N/A
A79	Lip79	1,4-benzothiazine-o-quinonimine	6096.51	5037.65	3858.75	5773.32	3777.7	4993.47	7067.56	7316.61	5323.79	4997.64	4848.17	6569.32	-0.0438	0.871852	0.3945	0.155889	-0.4383	0.114657	1.717	0	#N/A
A3505	Lip3505	Neomethymycin	1183.64	332.99	655.411	1999.98	684.954	372.832	1068.18	1130.41	2717.15	724.012	1019.25	1638.58	0.4934	0.633475	1.1784	0.22719	-0.6849	0.446959	1.7167	0	#N/A
A3153	Lip3153	TAG 12:2-12:2-19:4	44606.6	30973.9	36638.9	57056.3	34098	25707.2	50208.2	44528.4	71659.1	37406.5	38953.9	55465.2	0.0585	0.889746	0.5683	0.147323	-0.5098	0.257787	1.715	-0.00066667	#N/A
A2436	Lip2436	SM d15:0/23:1	2268.95	853.98	782.418	1832.89	1390.4	3608.57	1923.06	2081.44	2193.32	1301.78	2277.29	2065.94	0.8068	0.312795	0.6663	0.253386	0.1405	0.785365	1.7143	0	#N/A
A2046	Lip2046	PC 16:0e/19:1	8762.28	1551.5	1337.35	9994.61	3388.49	2097.79	11645.9	5565.37	5280.38	3883.71	5160.3	7497.23	0.41	0.730475	0.9489	0.323923	-0.5389	0.50768	1.7134	0	#N/A
A4689	Lip4689	PG(P-18:0/0:0)	2330.04	1706.2	1038.14	2711.31	1746.39	1662.47	2264.74	2679.31	2003.52	1691.46	2040.05	2315.86	0.2703	0.526312	0.4533	0.234344	-0.1829	0.526961	1.7133	0	#N/A
A4530	Lip4530	PG(19:0/22:4(7Z,10Z,13Z,16Z))	1462.6	1966.76	2193.74	2513.1	2558.67	1602.32	1547.38	1126.9	1239.65	1874.37	2224.69	1304.65	0.2472	0.413627	-0.5227	0.101102	0.7699	0.0824399	1.7115	0	#N/A
A564	Lip564	Behenic acid	762.308	668.931	894.292	1024.22	577.165	759.12	742.099	1346.59	1302.56	775.177	786.835	1130.42	0.0215	0.94119	0.5443	0.202264	-0.5227	0.225822	1.709	0	#N/A
A2592	Lip2592	ACar 14:1	614.151	552.755	709.509	1233.73	704.069	865.056	748.659	716.084	1245.97	625.472	934.284	903.571	0.5789	0.180498	0.5307	0.24229	0.0482	0.90126	1.7086	0	#N/A
A1912	Lip1912	LPG 16:0	2392.12	757.354	1295.8	3432.32	1247.41	1846.8	2895.8	1451.33	3926	1481.76	2175.51	2757.71	0.554	0.443933	0.8962	0.22364	-0.3421	0.58081	1.7085	0	#N/A
A5006	Lip5006	PI(O-18:0/19:1(9Z))	2858.36	1115.46	2085.73	4391.06	2129.75	2233.95	3355.73	2743.85	2859.94	2019.85	2918.25	2986.51	0.5309	0.378183	0.5642	0.186467	-0.0334	0.935828	1.708	0	#N/A
A3837	Lip3837	PA(O-16:0/15:0)	6409.75	9347.41	5863.06	2449.49	5152.41	6224.74	5761.15	5375.68	623.138	7206.74	4608.88	3919.99	-0.6449	0.171181	-0.8785	0.182673	0.2336	0.74981	1.7071	0	#N/A
A4273	Lip4273	PC(P-20:0/21:0)	483.12	2098.38	2372.77	7572.16	1964.19	2685	2818.91	2940.04	4038.95	1651.42	4073.78	3265.97	1.3027	0.301511	0.9838	0.0944488	0.3189	0.694644	1.7064	0	#N/A
A5672	Lip5672	TG(16:1(9Z)/16:1(9Z)/17:2(9Z,12Z))[iso3]	36406.3	19756.1	30611.9	52802	21526.8	28628.4	33700	43976.8	53247.6	28924.8	34319.1	43641.5	0.2467	0.647456	0.5934	0.121353	-0.3467	0.455184	1.7062	0	#N/A
A4435	Lip4435	PG(15:0/22:1(11Z))	136164	155430	169179	141989	145194	123946	162913	382918	189724	153591	137043	245185	-0.1645	0.2365	0.6748	0.316556	-0.8392	0.258368	1.7051	0	#N/A
A1607	Lip1607	GlcADG 18:2-18:2	3247.05	2427.54	3069.39	3513.94	2444.79	1652.69	1500.79	2476.64	2325.84	2914.66	2537.14	2101.09	-0.2001	0.572909	-0.4722	0.109444	0.2721	0.529515	1.7042	0	#N/A
A4717	Lip4717	PGP-Me	1760.48	2318.4	1939.83	2520.11	2155.62	1086.58	1032.27	2031.27	1019.52	2006.24	1920.77	1361.02	-0.0628	0.866411	-0.5598	0.185188	0.497	0.365892	1.7037	0	#N/A
A3132	Lip3132	TAG 12:0-19:4-19:4	8477.88	7064.07	6797.02	10467.3	6385.3	7027.13	7554.7	5070.45	3020.85	7446.32	7959.93	5215.33	0.0962	0.735693	-0.5138	0.224837	0.61	0.206779	1.7031	0	#N/A
A4121	Lip4121	PC(O-1:0/O-18:0)	3613.39	3243.97	2154.2	1953.37	3046.64	4764.81	2370.6	1792.02	1653.94	3003.85	3254.94	1938.85	0.1158	0.803976	-0.6316	0.119712	0.7474	0.245103	1.7031	0	#N/A
A2411	Lip2411	SHexCer d50:1	1799.59	2019.64	1583.74	1913.12	1579.69	2066.1	2438.28	2363.21	1750.72	1800.99	1852.97	2184.07	0.0411	0.799125	0.2782	0.219478	-0.2372	0.282917	1.7021	0	#N/A
A3549	Lip3549	N-palmitoyl methionine	27083.8	42852	45953.6	53925.3	45577.6	40592.8	36877.2	65808.7	55204.1	38629.8	46698.5	52630	0.2737	0.323073	0.4462	0.252846	-0.1725	0.571842	1.6998	0	#N/A
A2124	Lip2124	PE 14:0e/16:0	831.339	845.645	397.265	727.118	908.989	512.529	952.611	1201.84	806.669	691.416	716.212	987.039	0.0508	0.901009	0.5136	0.193008	-0.4627	0.171118	1.6988	0	#N/A
A1863	Lip1863	HexCer-NS d23:3/24:2	3793.95	651.363	5369.87	6841.96	3895.57	3171.99	4435.34	7354.35	5409.9	3271.73	4636.51	5733.2	0.503	0.488676	0.8093	0.219397	-0.3063	0.483706	1.6977	0	#N/A
A3066	Lip3066	PS 2:0-15:1	3066.09	1543.05	782.549	6929.92	1903.4	1484.94	2556.62	3478.11	4266.71	1797.23	3439.42	3433.81	0.9364	0.45482	0.934	0.127336	0.0024	0.997785	1.6969	0	#N/A
A946	Lip946	Epimedokoreanoside I	1449.07	1799.22	1828.58	1291.01	1461.7	1277.18	1415.23	1336.13	1572.13	1692.29	1343.3	1441.16	-0.3332	0.0851395	-0.2317	0.166299	-0.1015	0.345319	1.6955	0	#N/A
A4603	Lip4603	PG(O-16:0/18:2(9Z,12Z))	6516.3	1955.52	5348.64	9073.38	3499.52	3723.38	5691.74	6206.66	17869.8	4606.82	5432.09	9922.73	0.2377	0.736835	1.107	0.312431	-0.8692	0.384834	1.6954	0	#N/A
A859	Lip859	Cuneatin methyl ether	1644.32	1039.13	860.2	1583.26	1307.54	980.747	1385.33	1749.11	1485.43	1181.22	1290.51	1539.96	0.1277	0.730779	0.3826	0.268731	-0.2549	0.302759	1.6942	0	#N/A
A5784	Lip5784	threo-9,10-Dihydroxystearic acid	1299.72	946.967	1878.54	1327.35	800.066	1602.26	1977.58	2030.57	1936.08	1375.08	1243.22	1981.41	-0.1454	0.732621	0.527	0.153889	-0.6724	0.086465	1.6938	0	#N/A
A4061	Lip4061	PC(18:3(9Z,12Z,15Z)/0:0)	6313.15	2164.45	9111.75	9681.43	4899.81	6741.8	7674.95	8064.76	11930.1	5863.12	7107.68	9223.28	0.2777	0.641602	0.6536	0.248715	-0.3759	0.337921	1.6934	0	#N/A
A3522	Lip3522	Noladin Ether	4290.61	2011.44	3995.3	6290.07	1694.63	5278.96	5684.5	5868.55	5852.48	3432.45	4421.22	5801.85	0.3652	0.573068	0.7573	0.0793987	-0.3921	0.426438	1.6905	0	#N/A
A2754	Lip2754	LPC 20:3	29070.7	21294	45383.6	57812.6	49649.3	31336	38863.8	43644.7	52289.8	31916.1	46265.9	44932.8	0.5357	0.246653	0.4935	0.203471	0.0422	0.888842	1.6899	0	#N/A
A4894	Lip4894	PI(18:3(6Z,9Z,12Z)/22:6(4Z,7Z,10Z,13Z,16Z,19Z))	1876.06	891.818	1071.67	1948.51	1147.41	1109.42	1520.22	1738.14	2011.15	1279.85	1401.78	1756.5	0.1313	0.780049	0.4567	0.253936	-0.3254	0.333109	1.6891	0	#N/A
A2334	Lip2334	PI 21:0-20:3	2510.99	5852.33	7532.91	7630.29	6480.66	5487.52	5121.83	9224.54	10085.3	5298.74	6532.82	8143.88	0.3021	0.502836	0.6201	0.252055	-0.318	0.410157	1.6879	0	#N/A
A4767	Lip4767	PI(13:0/22:6(4Z,7Z,10Z,13Z,16Z,19Z))	3746.74	836.294	2227.61	5714.9	2790.5	2605.44	3768.45	3266.7	3833.83	2270.22	3703.61	3622.99	0.7061	0.337706	0.6744	0.245879	0.0317	0.943976	1.6871	0	#N/A
A337	Lip337	3,3-Dibromo-2-n-hexylacrylic acid	623.77	824.567	902.878	900.577	857.653	1275	1040.95	993.432	889.441	783.738	1011.08	974.608	0.3674	0.232673	0.3144	0.134322	0.053	0.814653	1.6869	0	#N/A
A5285	Lip5285	PS(20:0/0:0)	1435.67	770.745	1153.62	85.4072	496.87	756.61	244.836	511.458	496.411	1120.01	446.296	417.568	-1.3274	0.0700779	-1.4234	0.0502827	0.096	0.902268	1.6859	0	#N/A
A3954	Lip3954	PC(10:0/18:2(9Z,12Z))	554.258	867.488	940.874	1664.72	1094.9	924.767	1103.97	1565.86	849.906	787.54	1228.13	1173.24	0.641	0.179009	0.5751	0.20287	0.066	0.866646	1.6843	0	#N/A
A167	Lip167	1a,1b-dihomo-15-deoxy-delta-12,14-PGJ2	1957.6	673.325	1119.26	1166.18	1617.08	1103.27	688.215	859.982	586.454	1250.06	1295.51	711.55	0.0515	0.919366	-0.813	0.287047	0.8645	0.049868	1.6842	0	#N/A
A3750	Lip3750	PA(19:0/22:1(11Z))	2131.19	653.965	779.603	1133.78	1035.39	1661.25	994.547	431.67	220.11	1188.25	1276.81	548.776	0.1037	0.874817	-1.1146	0.313846	1.2183	0.0753435	1.6828	0	#N/A
A1057	Lip1057	GlcCer(d18:2/20:0)	401.635	914.591	1034.3	1006.31	999.648	1472.57	1212.25	932.222	1225.88	783.51	1159.51	1123.45	0.5655	0.209109	0.5199	0.216655	0.0456	0.855651	1.6815	0	#N/A
A5489	Lip5489	Sirolimus	1782.58	981.005	2755.14	3005.13	2184.44	2388.56	2230.62	3375.32	2285.58	1839.57	2526.04	2630.51	0.4575	0.317509	0.516	0.286267	-0.0585	0.828335	1.6801	0	#N/A
A1819	Lip1819	HexCer-NDS d18:0/24:0	5933.17	4306.61	4727.83	6721.85	3998.68	4186.53	5604.77	6978.95	6826.84	4989.21	4969.02	6470.19	-0.0059	0.985175	0.375	0.0868563	-0.3808	0.225302	1.6796	0	#N/A
A145	Lip145	17-phenyl-trinor-PGF2alpha isopropyl ester	11119.5	3641.64	3610.87	3179.58	4058	5635.55	4494.42	2475.29	2642.35	6123.99	4291.04	3204.02	-0.5131	0.544569	-0.9346	0.363203	0.4214	0.324437	1.6786	0	#N/A
A4463	Lip4463	PG(17:0/22:0)	25285.7	19155.9	20888.3	27247.4	27590.8	17414.7	21247.5	36547.8	30190.4	21776.6	24084.3	29328.6	0.1453	0.585533	0.4295	0.224976	-0.2842	0.402181	1.6773	0	#N/A
A392	Lip392	3-Deoxyvitamin D3	1730.51	3676.14	3907.92	1970.68	2335.42	2982.01	1502.53	2218.96	2377.68	3104.86	2429.37	2033.06	-0.3539	0.441126	-0.6109	0.257204	0.2569	0.378199	1.6761	0	#N/A
A1810	Lip1810	HexCer-NDS d14:0/22:2	1359.13	784.226	744.783	1555.1	689.929	846.271	8288.29	1147.93	1221.13	962.712	1030.43	3552.45	0.0981	0.849126	1.8836	0.388257	-1.7856	0.398491	1.6748	0	#N/A
A4644	Lip4644	PG(O-18:0/19:1(9Z))	19229.4	6268.53	8914.65	23108.8	7667.7	7712.73	24320.9	20864.4	14230.1	11470.8	12829.8	19805.1	0.1615	0.844885	0.7879	0.172452	-0.6264	0.319705	1.6746	0	#N/A
A791	Lip791	CerP(d18:0/16:0)	11197.1	12751.2	9290.81	9600.58	9427.09	33025.1	14145.7	17828.7	27736.4	11079.7	17350.9	19903.6	0.6471	0.508279	0.8451	0.155255	-0.198	0.791234	1.6745	-0.0004	#N/A
A5210	Lip5210	PS(17:0/21:0)	35688.3	25762.9	60726.7	59998.8	65570.5	34806.3	38796.3	95675.2	65220.5	40725.9	53458.6	66564	0.3925	0.416896	0.7088	0.266571	-0.3163	0.536385	1.6741	0	#N/A
A1028	Lip1028	GlcCer(d15:1/18:0)	1530.09	900.9	1158.25	1776.85	848.99	1042.41	1595.6	1651.92	1671.65	1196.41	1222.75	1639.73	0.0314	0.941977	0.4547	0.133869	-0.4233	0.277691	1.6722	0	#N/A
A211	Lip211	1-O-eicosanoyl-Cer(d18:1/16:0)	1023.68	894.41	782.341	1076.88	1095.86	1010.32	1214.11	1039.7	900.068	900.144	1061.02	1051.29	0.2372	0.135326	0.2239	0.261684	0.0133	0.926195	1.6716	0	#N/A
A418	Lip418	4,6'-Epoxyorotiniflavan-4-ol	1009.97	937.241	1010.48	923.118	873.253	1100.88	1315.42	958.071	3754.41	985.896	965.752	2009.3	-0.0298	0.804492	1.0272	0.364242	-1.057	0.356784	1.6711	0	#N/A
A414	Lip414	4,6'-Epoxyorotiniflavan-4-ol	13049	7817.8	7510.11	10156.9	12159.3	11760.2	9677.08	13445.9	12706.9	9458.98	11358.8	11943.3	0.2641	0.405113	0.3364	0.319587	-0.0724	0.684269	1.6692	0	#N/A
A4969	Lip4969	PI(21:0/22:6(4Z,7Z,10Z,13Z,16Z,19Z))	963.911	1041	931.009	758.118	604.515	786.441	1162.29	1721.68	1490.83	978.641	716.358	1458.27	-0.4501	0.0245038	0.5754	0.092615	-1.0255	0.0334223	1.6688	0	#N/A
A1366	Lip1366	AcylGlcADG 16:0-22:5-22:5	539.247	654.943	705.16	635.819	879.77	514.137	806.974	713.552	830.822	633.117	676.575	783.783	0.0958	0.739113	0.308	0.0741813	-0.2122	0.428087	1.6681	0	#N/A
A5331	Lip5331	PS(21:0/22:4(7Z,10Z,13Z,16Z))	4366.86	2545.12	2789.35	5023.87	2583.06	2131.64	5180.47	3807.87	5615.25	3233.78	3246.19	4867.87	0.0055	0.991348	0.5901	0.107265	-0.5845	0.212318	1.668	0	#N/A
A485	Lip485	all-trans decaprenyl phosphate	47592.8	54719.7	67001.5	85307.2	54658.2	43925.8	62678.5	73965.4	90873.4	56438	61297.1	75839.1	0.1192	0.746661	0.4263	0.132105	-0.3071	0.391046	1.6671	0	#N/A
A3651	Lip3651	PA(13:0/18:4(6Z,9Z,12Z,15Z))	2842.93	1324.09	29423.4	3049.66	1310.61	1107.78	1135.47	1536.32	1693.71	11196.8	1822.68	1455.17	-2.619	0.412278	-2.9438	0.397456	0.3249	0.616357	1.6669	0	#N/A
A1476	Lip1476	Cer-AP t20:1/25:0	2577.23	1865.45	1139.47	1093.8	1934.02	2559.22	1494.48	1197.16	550.326	1860.72	1862.34	1080.65	0.0013	0.997944	-0.784	0.203679	0.7852	0.209542	1.6662	0	#N/A
A4870	Lip4870	PI(18:1(9Z)/0:0)	378.503	751.397	899.849	1203.7	198.482	1080.67	816.533	2431.22	1916.27	676.583	827.618	1721.34	0.2907	0.698069	1.3472	0.149744	-1.0565	0.203536	1.6661	0	#N/A
A5088	Lip5088	PIM1(18:2(9Z,12Z)/16:2(9Z,12Z))	1212.01	1088.76	645.06	1082.78	1852.61	1272.41	974.508	2945.44	1307.2	981.943	1402.6	1742.38	0.5144	0.224298	0.8273	0.337963	-0.313	0.643683	1.6653	0	#N/A
A5545	Lip5545	SM(d18:2/14:0)	1942.74	1728.02	1520.6	1911.6	1851.46	1277.14	1012.11	842.898	1996.15	1730.45	1680.07	1283.72	-0.0426	0.84357	-0.4308	0.340791	0.3882	0.404451	1.6644	0	#N/A
A1215	Lip1215	M(IP)2C(t18:0/16:0(2OH))	1844.64	2310.93	1000.78	1999.56	1673.49	1853.97	1990.84	2724.2	2066.58	1718.78	1842.34	2260.54	0.1002	0.781085	0.3953	0.306562	-0.2951	0.206865	1.6639	0	#N/A
A4225	Lip4225	PC(O-18:1(9Z)/O-1:0)	10160.5	5568.84	7000.39	5920.31	5807.91	5621.23	6547.89	5659.98	5299.03	7576.59	5783.15	5835.63	-0.3897	0.316911	-0.3767	0.327221	-0.013	0.90198	1.6631	0	#N/A
A1061	Lip1061	Glepidotin C	55204.4	28426.9	29518.7	30744.3	39548.9	45794.6	32385.2	24491.6	18464.8	37716.7	38695.9	25113.9	0.037	0.926666	-0.5867	0.287442	0.6237	0.0846559	1.6616	0	#N/A
A3754	Lip3754	PA(19:0/22:4(7Z,10Z,13Z,16Z))	5991.72	6382.99	4197.39	5661.11	3622.36	3312.12	2965.24	3802.95	5332.91	5524.03	4198.53	4033.7	-0.3958	0.255288	-0.4536	0.197826	0.0578	0.878492	1.6592	-0.00066667	#N/A
A3454	Lip3454	TAG 19:1-19:1-22:5	922.78	2387.35	1490.24	7717.08	5416.92	1282.59	1962.9	6405.15	3701.24	1600.13	4805.53	4023.1	1.5865	0.227023	1.3301	0.194149	0.2564	0.751204	1.6585	0	#N/A
A3551	Lip3551	N-palmitoyl methionine	10501.9	1471.39	2583.42	10281.9	7562.61	921.888	7138.93	13427.7	14224.2	4852.23	6255.47	11596.9	0.3665	0.741981	1.257	0.139787	-0.8906	0.212115	1.6585	0	#N/A
A5195	Lip5195	PS(16:1(9Z)/22:2(13Z,16Z))	5780.21	8748.16	11245.9	11455	9913.8	9291.42	7784.95	16890	12560.7	8591.42	10220.1	12411.9	0.2504	0.418538	0.5308	0.294578	-0.2803	0.495175	1.6585	0	#N/A
A1359	Lip1359	AcylGlcADG 12:0-22:3-22:3	1843.05	1780.94	1754.63	1942.93	2382.83	1936.35	1895.25	2156.8	1970.58	1792.87	2087.37	2007.54	0.2194	0.181086	0.1632	0.0977046	0.0563	0.664922	1.6581	0	#N/A
A4388	Lip4388	PG	771.262	169.975	430.626	228.574	223.402	328.221	168.053	314.783	184.125	457.288	260.066	222.32	-0.8142	0.374885	-1.0405	0.308123	0.2262	0.551316	1.6578	0	#N/A
A3563	Lip3563	N-palmitoyl-D-sphingosyl-1-(2-aminoethyl)phosphonate	4304.06	2355.3	2467.83	5800.32	2547.15	1523.52	723.473	3592.58	800.124	3042.4	3290.33	1705.39	0.113	0.874214	-0.8351	0.313059	0.9481	0.382124	1.6569	0	#N/A
A2373	Lip2373	SHexCer d35:2	1175.04	3924.86	3198.58	3659.49	1197.23	1646.23	4083.9	3841.44	12284	2766.16	2167.65	6736.43	-0.3518	0.620996	1.2841	0.286412	-1.6359	0.237081	1.6564	0	#N/A
A351	Lip351	34:6(16Z,19Z,22Z,25Z,28Z,31Z)	198.401	250.278	161.332	440.207	191.395	222.641	457.072	293.929	212.869	203.337	284.748	321.29	0.4858	0.411069	0.66	0.237001	-0.1742	0.748245	1.6563	0	#N/A
A93	Lip93	12a-Hydroxypachyrrhizone	604.625	1051.48	1926.56	3993.57	1337.21	1217.37	1339.89	2433.9	2738.94	1194.22	2182.72	2170.91	0.8701	0.396916	0.8622	0.165447	0.0078	0.991366	1.6556	0	#N/A
A4056	Lip4056	PC(18:3(6Z,9Z,12Z)/20:5(5Z,8Z,11Z,14Z,17Z))	57351.5	54896	53102	79471.1	62413.6	39535.2	60996.9	78329.2	76970.2	55116.5	60473.3	72098.8	0.1338	0.689542	0.3875	0.086323	-0.2537	0.434477	1.655	0	#N/A
A2328	Lip2328	PI 20:3-20:3	2016.82	5093.75	5422.78	7050.42	7355.23	4775.69	4635.68	6990.61	7045.6	4177.78	6393.78	6223.96	0.6139	0.183086	0.5751	0.208979	0.0388	0.888522	1.6548	0	#N/A
A1970	Lip1970	OxPI 18:0-20:4+4O(1Cyc)	5042.97	4569.06	3279.63	11543.6	11092.4	3966.62	3581.47	9743.28	20973.9	4297.22	8867.54	11432.9	1.0451	0.199447	1.4117	0.295566	-0.3666	0.681898	1.6545	0	#N/A
A1004	Lip1004	Formononetin 7-O-apiosyl-(1->2)-glucoside	1249.93	1017.32	864.851	908.555	1206.8	655.623	955.529	860.727	422.622	1044.03	923.66	746.293	-0.1767	0.573472	-0.4844	0.217505	0.3076	0.481389	1.6538	0	#N/A
A2362	Lip2362	PS 22:0-18:1	2891.99	3208.07	5096.33	8686.54	2758.63	3610.92	5259.67	4947.25	7621.87	3732.13	5018.7	5942.93	0.4273	0.568627	0.6712	0.115104	-0.2439	0.682441	1.6534	0	#N/A
A2987	Lip2987	PEtOH 17:0-17:0	99028.4	96857.5	109906	112284	92255.1	95910.9	104405	113940	125587	101931	100150	114644	-0.0254	0.822571	0.1696	0.169124	-0.195	0.170472	1.6533	0	#N/A
A1047	Lip1047	GlcCer(d18:1/16:0)	999.986	1384.15	2256.7	2340.2	1405.63	1212.85	1609.28	2700.43	2485.94	1546.95	1652.89	2265.22	0.0956	0.845427	0.5502	0.224711	-0.4547	0.273164	1.6532	0	#N/A
A3015	Lip3015	PEtOH 20:3-22:6	27657.7	30073.3	44711.1	40209.2	31962.8	38173	34223.3	41880.9	54353.9	34147.3	36781.7	43486	0.1072	0.686063	0.3488	0.304491	-0.2416	0.377668	1.6523	0	#N/A
A3678	Lip3678	PA(15:1(9Z)/22:6(4Z,7Z,10Z,13Z,16Z,19Z))	1394.67	436.518	418.825	962.447	566.917	732.643	428.323	114.514	458.746	750.003	754.002	333.861	0.0077	0.991543	-1.1676	0.325918	1.1753	0.0574602	1.6523	0	#N/A
A2724	Lip2724	DGTS 27:0-20:3	926.9	433.779	529.636	1310.48	550.63	740.292	1015.54	656.85	1258.05	630.105	867.132	976.813	0.4607	0.442297	0.6325	0.20896	-0.1718	0.72345	1.6517	0	#N/A
A3913	Lip3913	PA(O-20:0/22:1(11Z))	41838.5	10398	17308.2	42115.6	10627.4	10461.3	36826.2	45529	52146.3	23181.6	21068.1	44833.8	-0.1379	0.888979	0.9516	0.137308	-1.0895	0.139328	1.6512	0	#N/A
A685	Lip685	Cer(d16:2(4E,6E)/22:1(13Z)(2OH))	1242.8	249475	260362	461256	250396	198778	295203	512423	343290	170360	303477	383639	0.833	0.31762	1.1712	0.121837	-0.3382	0.484778	1.6501	0	#N/A
A5617	Lip5617	TG(12:0/12:0/19:0)[iso3]	1235.19	1041.97	1313.98	1703.22	922.291	2677.27	2243.36	1539.83	1614.92	1197.05	1767.59	1799.37	0.5623	0.377822	0.588	0.100846	-0.0257	0.958215	1.6495	0	#N/A
A5659	Lip5659	TG(16:0/16:0/16:0)	4703.27	1189.43	1934.15	2866.97	1570.09	3574.11	1986.43	982.16	514.709	2608.95	2670.39	1161.1	0.0336	0.962883	-1.168	0.309064	1.2016	0.113469	1.6492	0	#N/A
A949	Lip949	Eruberin A	1401.35	1119.31	990.623	1094.15	952.99	1000.73	944.98	1004.5	1074.91	1170.43	1015.96	1008.13	-0.2042	0.331188	-0.2154	0.311605	0.0112	0.895527	1.6489	0	#N/A
A1470	Lip1470	Cer-AP t20:0/25:1	6121.98	5528.53	7320.84	8310.85	4280.7	13425.4	7644.47	11032.8	10218.9	6323.78	8672.33	9632.08	0.4556	0.469955	0.6071	0.0637181	-0.1514	0.76067	1.6468	0	#N/A
A4019	Lip4019	PC(16:0/22:4(7Z,10Z,13Z,16Z))	356.837	1066.91	911.628	692.281	1048.02	1306.18	670.751	1610.56	1830.43	778.458	1015.49	1370.58	0.3835	0.445762	0.8161	0.24189	-0.4326	0.438852	1.6463	0	#N/A
A3265	Lip3265	TAG 15:0-22:4-22:4	1820.48	1207.82	1149.11	1434.84	1476.52	738.932	207.368	1485.39	842.387	1392.47	1216.76	845.047	-0.1946	0.614003	-0.7205	0.284323	0.5259	0.452824	1.646	0	#N/A
A2311	Lip2311	PI 18:1-20:3	32688.9	22506.9	23613.8	41060.9	28897.8	16368.7	26602.3	39146.8	84644.3	26269.9	28775.8	50131.1	0.1314	0.771253	0.9323	0.307522	-0.8009	0.353257	1.6458	0	#N/A
A2112	Lip2112	PC 22:2-22:3	1280.54	1306.09	1721.91	1159.45	1464.29	1427.97	1464.55	2078.51	1788.31	1436.18	1350.57	1777.12	-0.0887	0.648947	0.3073	0.211974	-0.396	0.122393	1.6444	-0.0005	#N/A
A4663	Lip4663	PG(O-20:0/16:0)	3552.14	5836.67	4881.49	5306.38	3905.45	3315.71	3048.07	4850.42	2703.19	4756.77	4175.85	3533.89	-0.1879	0.548841	-0.4287	0.262807	0.2408	0.51108	1.6436	0	#N/A
A3548	Lip3548	N-palmitoyl methionine	9278.04	17424.4	15277.5	17547	15113.5	10118.9	14280.4	20011.6	26243.6	13993.3	14259.8	20178.5	0.0272	0.939088	0.5281	0.224979	-0.5009	0.233623	1.6431	0	#N/A
A800	Lip800	CerP(d18:1/2:0)	15693.8	6424.85	4096.33	22713.2	7329.46	3340.55	14644.3	17909.5	18234.4	8738.31	11127.7	16929.4	0.3487	0.749744	0.9541	0.136625	-0.6054	0.430462	1.6421	0	#N/A
A3791	Lip3791	PA(21:0/22:1(11Z))	4615.78	1873.84	2388.25	3206	2349.86	5032.12	2820.13	1295.66	478.224	2959.29	3529.33	1531.34	0.2541	0.647558	-0.9505	0.261423	1.2046	0.130468	1.6419	0	#N/A
A4750	Lip4750	PI(12:0/22:2(13Z,16Z))	3524.35	3334.9	9627.07	5695.56	5547.66	5168.95	11037.2	6424.53	6281.8	5495.44	5470.73	7914.52	-0.0065	0.991558	0.5263	0.406888	-0.5328	0.257416	1.6419	0	#N/A
A5236	Lip5236	PS(17:2(9Z,12Z)/22:6(4Z,7Z,10Z,13Z,16Z,19Z))	1154.12	1741.43	3042.36	4363.04	4769.04	2356.22	2818.15	6294.53	2157.6	1979.3	3829.43	3756.76	0.9521	0.123568	0.9245	0.301419	0.0276	0.963833	1.6416	0	#N/A
A4232	Lip4232	PC(O-20:0/19:1(9Z))	2011.9	180.913	1233.75	3190.69	1849.32	3043.09	2232.01	2048.67	1953.74	1142.19	2694.37	2078.14	1.2381	0.0875923	0.8635	0.217649	0.3747	0.282148	1.6405	0	#N/A
A3927	Lip3927	PA(P-18:0/17:2(9Z,12Z))	860.8	940.015	880.634	789.66	544.732	771.513	644.503	759.734	814.617	893.817	701.968	739.618	-0.3486	0.125523	-0.2732	0.0729581	-0.0754	0.710927	1.6404	0	#N/A
A5533	Lip5533	SM(d18:1/19:0)	1506.31	1102.15	1734.87	1556.71	1554.3	1275.9	1140.68	2710.74	3747.76	1447.78	1462.3	2533.06	0.0144	0.948571	0.807	0.286328	-0.7926	0.292477	1.6394	0	#N/A
A3481	Lip3481	N-arachidonoyl alanine	2831.61	1514.14	2843.75	2818.73	1673.96	1762.06	1743.04	1600.74	1730.32	2396.5	2084.91	1691.37	-0.2009	0.617186	-0.5027	0.250295	0.3018	0.396706	1.638	0	#N/A
A5373	Lip5373	PS(22:2(13Z,16Z)/22:4(7Z,10Z,13Z,16Z))	4611.36	4538.83	5209.96	5233.61	4453.2	2792.65	4961.45	8274.51	8353.46	4786.72	4159.82	7196.47	-0.2025	0.479986	0.5883	0.159709	-0.7908	0.0957738	1.6365	0	#N/A
A5313	Lip5313	PS(20:2(11Z,14Z)/22:6(4Z,7Z,10Z,13Z,16Z,19Z))	3582.14	1188.19	2167.36	3563.98	3151.93	2484.03	2868.51	2401.33	6490.69	2312.56	3066.64	3920.18	0.4072	0.400755	0.7614	0.351728	-0.3543	0.580626	1.6364	0	#N/A
A4280	Lip4280	PE(16:0/18:1(9Z))-15-isoLG pyrrole	2472.05	1907.71	1977.09	3428.88	1628.8	2115.63	3760.47	2139.17	3147.31	2118.95	2391.1	3015.65	0.1743	0.670589	0.5091	0.189615	-0.3348	0.432928	1.6358	0	#N/A
A51	Lip51	(6R)-vitamin D2 6,19-sulfur dioxide adduct / (6R)-ergocalciferol 6,19-sulfur dioxide adduct	1562.97	1207.69	1357.75	1093.73	1429.2	1817.12	1446.81	1688.53	2104.83	1376.13	1446.68	1746.72	0.0721	0.782349	0.344	0.185901	-0.2719	0.350609	1.6341	0	#N/A
A4449	Lip4449	PG(16:0/18:1(9Z))	5488.01	3379.46	6367.62	12463.7	5397.75	4394.29	5454.28	9651.8	9409.27	5078.36	7418.6	8171.78	0.5468	0.4602	0.6863	0.141046	-0.1395	0.810347	1.6339	0	#N/A
A921	Lip921	dolichyl-4 phosphate	2377.43	656.109	1241.38	1034.41	782.744	1035.12	679.184	711.307	1004.48	1424.97	950.757	798.324	-0.5838	0.447878	-0.8359	0.340129	0.2521	0.319088	1.6325	0	#N/A
A352	Lip352	35-aminobacteriohopane-30,31,32,33,34-pentol	8405.49	4118.54	7295.61	8029.71	7069.25	8063.99	5405.21	3446.32	4165.54	6606.54	7720.98	4339.02	0.2249	0.480093	-0.6065	0.212916	0.8314	0.0124227	1.6324	0	#N/A
A5187	Lip5187	PS(16:0/22:1(11Z))	21260.9	10225.7	23444.4	18181.4	27082.2	14745.4	20207.4	34032	24961.5	18310.3	20003	26400.3	0.1276	0.773792	0.5279	0.232886	-0.4003	0.307955	1.6312	0	#N/A
A111	Lip111	15:1 Cholesteryl ester	3003.12	461.82	2880.14	3690.96	2738.03	1849.71	2876.09	4979.71	2850.39	2115.03	2759.56	3568.73	0.3838	0.553754	0.7547	0.253851	-0.371	0.415164	1.6311	0	#N/A
A3988	Lip3988	PC(14:0/18:4(6Z,9Z,12Z,15Z))	1821.78	1040.91	1173.27	2470.88	1267.31	748.239	1795.5	2229.55	2282.4	1345.32	1495.48	2102.48	0.1527	0.808256	0.6441	0.0678543	-0.4915	0.357014	1.6308	0	#N/A
A5647	Lip5647	TG(14:0/18:4(6Z,9Z,12Z,15Z)/18:4(6Z,9Z,12Z,15Z))[iso3]	727.346	725.474	884.65	1047.62	543.417	687.16	931.846	1391.06	919.997	779.157	759.397	1080.97	-0.0371	0.910423	0.4723	0.182624	-0.5094	0.210401	1.6303	0	#N/A
A4474	Lip4474	PG(17:2(9Z,12Z)/0:0)	16701.8	16176.2	15170.6	15517	13626.2	13664.5	18770.2	19024	17438.6	16016.2	14269.2	18410.9	-0.1666	0.0922319	0.201	0.0231549	-0.3677	0.00746358	1.63	0	#N/A
A4468	Lip4468	PG(17:0/22:4(7Z,10Z,13Z,16Z))	791.259	25730.5	16085.9	27731.4	22779.1	15976.5	21629.5	27790.6	27084.9	14202.6	22162.3	25501.7	0.642	0.397845	0.8444	0.256488	-0.2025	0.454089	1.6299	0	#N/A
A2325	Lip2325	PI 20:0-20:0	1198.41	837.621	1525.78	971.213	1246.66	885.455	1363.98	1543.36	1833.06	1187.27	1034.44	1580.14	-0.1988	0.546945	0.4124	0.187693	-0.6112	0.0378658	1.6294	0	#N/A
A1901	Lip1901	LPE 20:4	11124.9	17106.9	30733.8	25663.5	30870.1	48518.1	36864.3	20458.7	36600.1	19655.2	35017.2	31307.7	0.8332	0.16618	0.6716	0.216595	0.1615	0.695859	1.6288	0	#N/A
A1046	Lip1046	GlcCer(d18:1/14:0)	3037.53	965.376	1419.68	1095.06	1170.9	1633.77	1167.85	1171.73	844.588	1807.53	1299.91	1061.39	-0.4756	0.508158	-0.7681	0.356988	0.2925	0.30974	1.6283	0	#N/A
A1422	Lip1422	Cer-ADS d27:0/15:1	6763.07	5372.64	5861.93	6145.04	7204.45	3899.34	5056.65	5185.55	714.254	5999.21	5749.61	3652.15	-0.0613	0.830059	-0.716	0.247351	0.6547	0.309099	1.6271	0	#N/A
A783	Lip783	Ceriporic acid C	39299.2	22416.7	29892.9	24884.2	28244.3	29599.4	28564.1	23939.4	18846.8	30536.3	27576	23783.4	-0.1471	0.611697	-0.3606	0.312	0.2135	0.314839	1.624	0	#N/A
A528	Lip528	Apigenin 7-Glucosyl-(1->2)-glucuronide-4'-glucuronide	2660.7	2493.75	2664.69	3461.99	2850.3	1545.83	2663.31	5022.51	4181	2606.38	2619.37	3955.6	0.0072	0.983788	0.6019	0.189084	-0.5947	0.211226	1.6236	0	#N/A
A1742	Lip1742	HBMP 18:2-18:2-18:2	4089.61	3255.72	2650.34	5506.61	2278.48	3289.59	5466.4	3676.94	5219.71	3331.89	3691.56	4787.68	0.1479	0.754439	0.523	0.111119	-0.3751	0.38975	1.6234	0	#N/A
A4997	Lip4997	PI(O-18:0/0:0)	1557.56	1371.57	2360.38	1031.05	1460.55	1506.39	737.792	1591.04	1445.2	1763.17	1332.66	1258.01	-0.4039	0.295446	-0.487	0.278352	0.0832	0.820905	1.6229	-0.00066667	#N/A
A3279	Lip3279	TAG 15:3-15:3-18:1	5569.8	573.37	3542.7	5087.91	7498.22	5549.64	4825.43	10706.4	3658.94	3228.62	6045.25	6396.93	0.9049	0.182937	0.9865	0.302151	-0.0816	0.89028	1.6219	0	#N/A
A3687	Lip3687	PA(16:0/22:2(13Z,16Z))	654.1	396.606	455.625	375.493	239.952	370.135	195.298	264.437	582.136	502.11	328.526	347.29	-0.612	0.143114	-0.5319	0.346806	-0.0801	0.893524	1.6213	0	#N/A
A5235	Lip5235	PS(17:2(9Z,12Z)/22:4(7Z,10Z,13Z,16Z))	657.787	938.587	560.412	904.995	473.31	593.45	963.511	831.739	1277.97	718.929	657.252	1024.41	-0.1294	0.737523	0.5109	0.156198	-0.6403	0.117615	1.6211	0	#N/A
A2344	Lip2344	PMeOH 18:0-18:1	1136.57	1169.67	814.44	1636.74	2140.49	1176.04	1697.58	964	2151.89	1040.23	1651.09	1604.49	0.6665	0.147304	0.6252	0.239688	0.0413	0.921721	1.6191	0	#N/A
A3815	Lip3815	PA(22:0/22:6(4Z,7Z,10Z,13Z,16Z,19Z))	16291	9776.28	3909.67	15752	12744.4	7459.24	11155.3	13461.6	25107.8	9992.31	11985.2	16574.9	0.2624	0.671622	0.7301	0.307574	-0.4677	0.41946	1.6146	0	#N/A
A377	Lip377	3beta-hydroxy-4beta-methyl-5alpha-cholest-7-ene-4alpha-carboxylic acid	2392.68	1922.67	3092.05	2529.59	1793.21	1030.21	2228.89	1846.93	744.485	2469.13	1784.33	1606.77	-0.4686	0.284787	-0.6198	0.20318	0.1512	0.789073	1.6142	0	#N/A
A3839	Lip3839	PA(O-16:0/15:0)	81714.9	22323.7	27710.1	8494.36	13960.3	10791.1	9420.43	31012.8	14971.8	43916.2	11081.9	18468.3	-1.9865	0.224863	-1.2497	0.310932	-0.7368	0.372516	1.614	0	#N/A
A633	Lip633	Cer(d14:1(4E)/22:1(13Z)(2OH))	5713.47	2175.52	3831.37	5824.78	3243.17	2901.07	4821.44	5889.95	5874.41	3906.79	3989.67	5528.6	0.0303	0.954917	0.5009	0.249061	-0.4706	0.231794	1.6111	0	#N/A
A5595	Lip5595	Taurocholic acid 3-sulfate	717.188	1102.17	1868.23	1804.39	1865.66	1553.48	1360.5	1318.07	4063.39	1229.2	1741.18	2247.32	0.5023	0.266157	0.8705	0.38284	-0.3681	0.63402	1.6096	0	#N/A
A5817	Lip5817	Ximaosteroid D	4651.6	9063.08	10037.2	9455.69	6223.92	6578.1	10513	14235.5	8703.62	7917.31	7419.23	11150.7	-0.0937	0.813128	0.4941	0.2364	-0.5878	0.137618	1.6094	0	#N/A
A5138	Lip5138	PS(12:0/22:2(13Z,16Z))	3218.7	4938.93	5388.57	2853.06	2859	2506.62	2263.03	3437.32	4034.72	4515.4	2739.56	3245.02	-0.7209	0.111021	-0.4766	0.209445	-0.2443	0.435355	1.6092	0	#N/A
A5040	Lip5040	PI(P-18:0/17:2(9Z,12Z))	1375.52	1492.91	4108.4	5383.92	1682.83	2908.87	2847.35	4240.06	3803.2	2325.61	3325.2	3630.2	0.5158	0.518167	0.6424	0.281593	-0.1266	0.812874	1.6081	0	#N/A
A5106	Lip5106	PIM3(17:0/18:0)	1020.78	1135.54	1172.08	1102.25	1011.06	1092.05	1192.72	1247.54	1155.62	1109.46	1068.45	1198.63	-0.0543	0.496635	0.1115	0.183527	-0.1659	0.0298665	1.6079	0	#N/A
A5750	Lip5750	TG(20:3(8Z,11Z,14Z)/20:5(5Z,8Z,11Z,14Z,17Z)/22:3(10Z,13Z,16Z))[iso6]	1704.13	1260.66	1632.15	1197.84	1505.78	1322.96	1466.25	1217.35	1260.69	1532.31	1342.2	1314.76	-0.1911	0.320357	-0.2209	0.257111	0.0298	0.827612	1.6052	0	#N/A
A3342	Lip3342	TAG 16:2-16:2-16:2	463.71	350.087	416.998	615.168	897.895	428.711	733.049	409.61	661.505	410.265	647.258	601.388	0.6578	0.220129	0.5517	0.182361	0.106	0.799634	1.6033	0	#N/A
A365	Lip365	38:6(20Z,23Z,26Z,29Z,32Z,35Z)	1076.14	299.554	974.327	864.006	965.358	654.636	1484.2	801.69	1259.65	783.341	828	1181.85	0.08	0.876441	0.5933	0.27782	-0.5133	0.213708	1.603	0	#N/A
A3843	Lip3843	PA(O-16:0/15:0)	5546.05	5449.79	5954.93	6166.86	5529.17	8068.91	10398.4	6462.3	5596.63	5650.26	6588.32	7485.79	0.2216	0.343351	0.4058	0.339794	-0.1842	0.626942	1.6023	-0.00066667	#N/A
A793	Lip793	CerP(d18:0/16:0)	3395.77	2900.84	3103.14	2678.71	2228.71	1146.21	1732.73	2605.16	2185.29	3133.25	2017.88	2174.39	-0.6348	0.123253	-0.527	0.0418618	-0.1078	0.78232	1.6003	0	#N/A
A5731	Lip5731	TG(18:2(9Z,12Z)/20:0/20:0)[iso3]	1578.37	625.436	703.238	957.668	678.921	1106.18	939.081	469.096	311.166	969.015	914.255	573.114	-0.0839	0.880088	-0.7577	0.343378	0.6738	0.216644	1.5996	0	#N/A
A798	Lip798	CerP(d18:1/14:0)	150749	142593	132356	166713	132651	155693	152073	157098	154953	141899	151686	154708	0.0962	0.451458	0.1247	0.129428	-0.0285	0.792747	1.5987	0	#N/A
A3032	Lip3032	PEtOH 26:4-20:5	3877.27	2569.85	3660.24	5559.14	2960.58	2159.75	2589.46	1907.84	2407.25	3369.12	3559.82	2301.51	0.0794	0.875252	-0.5498	0.101033	0.6292	0.344379	1.5986	0	#N/A
A548	Lip548	Avermectin A2b	755.268	1494.26	1305.17	2233.39	1342.77	881.171	1050.78	3813.84	1991.13	1184.9	1485.78	2285.25	0.3265	0.553414	0.9476	0.306202	-0.6211	0.443069	1.5979	0	#N/A
A141	Lip141	17,18-dehydro-clavulone I	3557.83	1678.5	2589.31	1834.31	1709.72	3400.35	2221.21	1901.14	910.307	2608.55	2314.79	1677.55	-0.1724	0.72166	-0.6369	0.243871	0.4645	0.401484	1.5965	0	#N/A
A1686	Lip1686	HBMP 14:1-14:1-18:0	114933	153030	198628	232610	146154	141580	164761	219429	218228	155530	173448	200806	0.1573	0.664678	0.3686	0.21348	-0.2113	0.482735	1.5955	0	#N/A
A1182	Lip1182	lokundjoside	1226.24	2368.63	3067.43	691.472	1291.58	1465.71	1145.22	1600.24	1125.62	2220.76	1149.59	1290.36	-0.9499	0.173585	-0.7833	0.21973	-0.1667	0.646635	1.5944	0	#N/A
A3743	Lip3743	PA(18:2(9Z,12Z)/22:2(13Z,16Z))	22465	11104.4	22829.8	30412.3	13216.6	21746.3	24253.4	27005.1	27077.4	18799.7	21791.8	26112	0.2131	0.66015	0.474	0.19271	-0.2609	0.4773	1.5925	0	#N/A
A809	Lip809	Cholesteryl 11-hydroperoxy-eicosatetraenoate	1440.46	1749.05	1744.32	1649.78	1601.67	1651.38	1549.88	1585.69	1323.91	1644.61	1634.28	1486.5	-0.0091	0.929095	-0.1458	0.296504	0.1367	0.209675	1.5921	0	#N/A
A5559	Lip5559	Sphingofungin B	12315.8	11066.4	8757.84	11552.4	11809.6	8808.95	11949	18728.8	11205	10713.4	10723.6	13960.9	0.0014	0.994566	0.382	0.309573	-0.3806	0.309442	1.5921	0	#N/A
A1091	Lip1091	Ikarisoside F	6159.86	2516.91	3308.15	2713.26	2124.34	2150.53	2420.92	3818.05	1296.09	3994.97	2329.38	2511.69	-0.7782	0.269434	-0.6695	0.33457	-0.1087	0.829082	1.5913	0	#N/A
A3211	Lip3211	TAG 14:0-14:0-22:6	1868.22	982.672	2714.11	4673.46	3481.56	2256.99	3172.75	1943.48	3967.38	1855	3470.67	3027.87	0.9038	0.140221	0.7069	0.205299	0.1969	0.653658	1.5903	0	#N/A
A1780	Lip1780	HexCer-AP t20:0/16:2	34330.9	17299.9	23250.2	37622.1	19398.1	17898.8	26911.6	64965.1	33156.6	24960.3	24973	41677.8	0.0007	0.998826	0.7396	0.291694	-0.7389	0.298617	1.5898	0	#N/A
A2898	Lip2898	PC 18:5e/23:0	15955.6	13931	23875.6	28199.9	18369.2	14939.1	21094	22961.4	25324	17920.7	20502.7	23126.5	0.1942	0.634584	0.3679	0.222138	-0.1737	0.583414	1.5893	0	#N/A
A5388	Lip5388	PS(22:6(4Z,7Z,10Z,13Z,16Z,19Z)/20:4(5Z,8Z,11Z,14Z))	11843.2	9578.78	10149.5	9312.98	7333.87	12315.5	12895.2	13526.1	13066.3	10523.8	9654.12	13162.6	-0.1244	0.62644	0.3228	0.0516765	-0.4472	0.134117	1.589	0.00066667	#N/A
A3131	Lip3131	TAG 12:0-19:3-19:3	2262.86	1182.38	1174.1	1086.42	1291.87	2059.89	1554.44	2391.79	2822.72	1539.78	1479.39	2256.32	-0.0577	0.903672	0.5513	0.239574	-0.609	0.181414	1.5887	0	#N/A
A5158	Lip5158	PS(14:0/14:0)	4707.98	3530.76	3972.2	4223.47	3492.78	3679.45	3820.62	3768.47	1272.57	4070.31	3798.56	2953.89	-0.0997	0.547232	-0.4625	0.316894	0.3628	0.422869	1.5884	0	#N/A
A1283	Lip1283	Minabeolide-5	4567.34	3293.08	5001.35	4322.41	3732.33	3597.89	3431.49	2170.83	4402.14	4287.26	3884.21	3334.82	-0.1424	0.527622	-0.3624	0.315461	0.22	0.491462	1.5882	0	#N/A
A5542	Lip5542	SM(d18:1/25:0)	5984.43	3562.29	3249.81	5849.64	1745.39	3071.74	1192.05	4692.06	1905.33	4265.51	3555.59	2596.48	-0.2626	0.660293	-0.7162	0.293866	0.4535	0.58462	1.5876	0	#N/A
A5323	Lip5323	PS(20:3(8Z,11Z,14Z)/22:6(4Z,7Z,10Z,13Z,16Z,19Z))	3296.1	4260.99	8702.29	8231.96	6161.3	5778.18	4818.3	7630.41	14524.5	5419.79	6723.82	8991.08	0.311	0.531001	0.7303	0.357578	-0.4192	0.51796	1.5865	0	#N/A
A376	Lip376	3beta-hydroxy-4beta-methyl-5alpha-cholest-7-ene-4alpha-carboxylic acid	27136.1	29459	106462	21874.7	13894.8	18159.3	21534.3	29143.4	19580.4	54352.2	17976.2	23419.4	-1.5962	0.297192	-1.2146	0.356981	-0.3816	0.220708	1.5863	0	#N/A
A1744	Lip1744	HBMP 22:6-22:6-22:6	11746.3	16692.1	25999.9	8010.98	11567	10652	12177.9	10757.5	12890	18146.1	10076.6	11941.8	-0.8486	0.18743	-0.6036	0.274618	-0.245	0.222163	1.5857	0	#N/A
A1354	Lip1354	AcylGlcADG 12:0-12:0-16:1	13943.6	13768.9	12209.8	16242.5	10675	13423.4	20665.4	13538.4	15620.4	13307.5	13447	16608.1	0.015	0.94075	0.3196	0.255756	-0.3046	0.30432	1.5842	0	#N/A
A4255	Lip4255	PC(P-16:0/13:0)	2188.71	1354.53	1985.3	4771.94	2091.61	1591.44	2549.94	3015.29	2606.86	1842.85	2818.33	2724.03	0.6129	0.42933	0.5638	0.0513462	0.0491	0.933028	1.5827	-0.00066667	#N/A
A197	Lip197	1alpha-hydroxy-21-nor-20-oxavitamin D3 / 1alpha-hydroxy-21-nor-20-oxacholecalciferol	25604.2	22066.3	26203.6	46559.6	22673.4	17657	27051.7	39957.1	40491.8	24624.7	28963.4	35833.5	0.2341	0.675964	0.5412	0.115736	-0.3071	0.540444	1.5822	0	#N/A
A1626	Lip1626	GlcADG 20:3-20:3	156561	98888.2	228488	313906	127711	175914	218062	244241	217286	161312	205844	226529	0.3517	0.548708	0.4898	0.219887	-0.1381	0.747853	1.582	0	#N/A
A694	Lip694	Cer(d18:0/16:0(2OH))	2738.79	3577.68	2587.4	2571.57	2388.69	3032.22	3047.17	4140.99	3816.55	2967.96	2664.16	3668.23	-0.1558	0.457824	0.3056	0.192674	-0.4614	0.0699244	1.5818	0	#N/A
A4154	Lip4154	PC(O-16:0/18:0)	2999.14	1427.89	1745.51	1778.26	1460	2065.62	1033.99	2259.46	935.771	2057.51	1767.96	1409.74	-0.2188	0.617092	-0.5455	0.370396	0.3267	0.49983	1.5808	0	#N/A
A5085	Lip5085	PIM1(18:0/18:1(9Z))	930.36	781.611	915.878	1715.1	940.838	824.75	964.574	1140.86	1443.17	875.95	1160.23	1182.87	0.4055	0.416565	0.4334	0.148986	-0.0279	0.946884	1.5798	0	#N/A
A3722	Lip3722	PA(18:0/20:4(5Z,8Z,11Z,14Z))	1292.97	501.125	373.033	668.213	607.725	851.723	404.496	368.185	380.719	722.377	709.22	384.467	-0.0265	0.968266	-0.9099	0.361054	0.8834	0.0448568	1.5795	0	#N/A
A2852	Lip2852	PC 16:2e/2:0	10690.5	11195.7	24747.9	18280.9	11990.1	16310.5	14063.8	25590.2	28931.6	15544.7	15527.2	22861.9	-0.0016	0.997434	0.5565	0.319374	-0.5581	0.240319	1.5779	0	#N/A
A3941	Lip3941	Palmitoyl-EA(d4)	5029.5	6017.51	7919.25	3220.48	2576.06	1121.24	2339.94	4037.18	3721.48	6322.08	2305.93	3366.2	-1.4551	0.0220195	-0.9093	0.0519786	-0.5458	0.262925	1.5762	0	#N/A
A2498	Lip2498	SQDG 16:2-22:5	849.75	164.933	496.128	1357.42	664.78	681.98	455.791	907.699	1521.59	503.603	901.394	961.694	0.8399	0.259267	0.9333	0.290621	-0.0934	0.883431	1.5762	0	#N/A
A2183	Lip2183	PE 18:1-22:4	315732	364410	819442	667605	440605	539477	484078	758607	841653	499862	549229	694779	0.1359	0.796559	0.475	0.377953	-0.3391	0.326223	1.5755	0	#N/A
A1757	Lip1757	HexCer-AP t16:0/22:2	6583.87	2625.56	2746.55	9937.59	3183.78	2057.25	4597.2	5891.69	18845.8	3985.33	5059.54	9778.22	0.3443	0.72495	1.2949	0.330337	-0.9506	0.427301	1.5746	0	#N/A
A35	Lip35	(3'-sulfo)Galbeta-Cer(d18:1/24:0(2OH))	985.6	989.254	346.48	1606.82	923.542	733.718	1281.31	1068.98	1019.65	773.778	1088.03	1123.31	0.4917	0.410474	0.5378	0.238402	-0.046	0.90866	1.5733	0	#N/A
A2392	Lip2392	SHexCer d40:3	7459.38	10980.6	8252.94	16383.6	8265.66	9274.97	9349.58	15135.9	11926.8	8897.64	11308.1	12137.4	0.3459	0.454906	0.448	0.190449	-0.1021	0.801412	1.5732	0	#N/A
A350	Lip350	34:6(16Z,19Z,22Z,25Z,28Z,31Z)	1503.36	1867.88	4587.02	1585.36	2206.78	1791.55	928.448	1516.29	2210.88	2652.75	1861.23	1551.87	-0.5112	0.502979	-0.7735	0.379477	0.2622	0.509824	1.5731	0	#N/A
A1559	Lip1559	FA 22:5	5536.78	3665.01	5700.72	8065.94	5391.45	4910.89	5746.58	6920.82	5992.64	4967.5	6122.76	6220.01	0.3017	0.390185	0.3244	0.188107	-0.0227	0.932709	1.5721	0	#N/A
A3756	Lip3756	PA(19:0/22:4(7Z,10Z,13Z,16Z))	6741.75	4096.79	4671.8	7547.12	4994.02	3835.8	6265.05	6663.7	7143.44	5170.11	5458.98	6690.73	0.0784	0.842961	0.372	0.191483	-0.2935	0.378386	1.572	0	#N/A
A2766	Lip2766	LPE 17:0	3835.27	3374.29	3875.68	2750.49	2825.37	3431.75	2504.37	3114.89	3792.79	3695.08	3002.54	3137.35	-0.2994	0.0666667	-0.2361	0.271136	-0.0634	0.773229	1.5703	0	#N/A
A672	Lip672	Cer(d15:2(4E,6E)/22:0(2OH))	691.249	139.515	588.212	390.471	352.948	718.917	628.008	1306.94	531.679	472.992	487.445	822.21	0.0434	0.947698	0.7977	0.312163	-0.7543	0.307271	1.5695	0	#N/A
A4120	Lip4120	PC(O-1:0/O-18:0)	1941.65	309.748	1730.03	1910.47	2191.65	1668.23	2066.25	1880.74	2039.84	1327.14	1923.45	1995.61	0.5354	0.36552	0.5885	0.321502	-0.0531	0.690668	1.5695	0	#N/A
A298	Lip298	26,26,26-trifluoro-25-hydroxyvitamin D3 / 26,26,26-trifluoro-25-hydroxycholecalciferol	2004.15	486.447	877.919	1080.48	805.349	1329.25	996.006	1505.91	5185.2	1122.84	1071.69	2562.37	-0.0673	0.923195	1.1903	0.392689	-1.2576	0.375839	1.5693	0	#N/A
A4034	Lip4034	PC(17:0/22:2(13Z,16Z))	3158.28	1025.52	1446.54	1769.67	1390.73	2471.31	1461.52	1083.94	548.993	1876.78	1877.24	1031.49	0.0004	0.999538	-0.8635	0.326315	0.8639	0.11193	1.569	0	#N/A
A1314	Lip1314	MIPC(d18:0/20:0)	2884.4	2465.87	3678.9	6368.85	3644.91	4095.7	3728.26	6000.56	3258.17	3009.72	4703.15	4329	0.644	0.171774	0.5244	0.256426	0.1196	0.76981	1.5681	0	#N/A
A2286	Lip2286	PI 17:0-20:2	9550.84	5716.67	9772.35	13181.9	8582.79	6031.87	9561.22	11373.6	13214.2	8346.62	9265.5	11383	0.1507	0.732254	0.4476	0.14963	-0.2969	0.433633	1.5678	0	#N/A
A334	Lip334	2-Methylacetoacetyl-CoA	1276.89	722.913	1070.34	1611.54	1873.58	708.419	598.257	854.184	321.765	1023.38	1397.85	591.402	0.4499	0.41034	-0.7911	0.125053	1.241	0.136006	1.5674	0	#N/A
A977	Lip977	Fasciculic acid B	933.566	998.027	931.77	990.146	470.574	752.425	333.348	711.847	1009.22	954.454	737.715	684.804	-0.3716	0.28466	-0.479	0.301375	0.1074	0.841253	1.5663	0	#N/A
A473	Lip473	AC2SGL(18:0/30:0(2Me[S],4Me[S],6Me[S],8Me[R],10Me[R],12Me[R],13OH))	3157.06	2546.49	4149.02	792.06	1345.82	1451.19	1382.02	2104.29	2170.85	3284.19	1196.36	1885.72	-1.4569	0.031255	-0.8004	0.0759793	-0.6565	0.104167	1.5651	0	#N/A
A4697	Lip4697	PG(P-20:0/0:0)	1566.54	860.777	1036.62	742.653	1140.57	1207.17	1034.75	645.112	864.775	1154.65	1030.13	848.213	-0.1646	0.65644	-0.445	0.290663	0.2803	0.381267	1.5638	0	#N/A
A5293	Lip5293	PS(20:1(11Z)/22:2(13Z,16Z))	1628.52	2254.5	986.316	2524.42	2289.79	1893.72	1900.5	1763.41	3189.28	1623.11	2235.97	2284.4	0.4621	0.233111	0.4931	0.322936	-0.0309	0.928302	1.5638	0	#N/A
A1020	Lip1020	Glabratephrin	2658.84	1380.72	2180.93	1854.29	1547.55	1480.68	717.914	1912.96	1736.23	2073.5	1627.51	1455.7	-0.3494	0.355024	-0.5104	0.306119	0.1609	0.696264	1.5637	0	#N/A
A4755	Lip4755	PI(13:0/20:1(11Z))	7813.38	5837.86	8477.48	7353.38	7801.34	7902.33	7400.77	4958.85	5756.38	7376.24	7685.68	6038.66	0.0593	0.736634	-0.2887	0.280077	0.3479	0.142796	1.5626	0	#N/A
A346	Lip346	32:4(17Z,20Z,23Z,26Z)	961.574	956.772	5506.01	596.63	321.903	410.527	1090.48	622.37	479.763	2474.79	443.02	730.871	-2.4819	0.311925	-1.7596	0.368771	-0.7222	0.256345	1.5622	0	#N/A
A4683	Lip4683	PG(P-16:0/18:4(6Z,9Z,12Z,15Z))	4805.2	967.844	2959.25	4903.41	2695.09	2204.7	3967.26	3615.99	5693.21	2910.77	3267.73	4425.49	0.1669	0.810198	0.6044	0.317081	-0.4375	0.335384	1.562	0	#N/A
A5090	Lip5090	PIM1(18:2(9Z,12Z)/18:1(9Z))	1224.64	433.185	335.329	496.975	650.32	893.354	497.012	252.343	229.5	664.384	680.217	326.285	0.034	0.962167	-1.0259	0.353397	1.0599	0.0747592	1.5615	0	#N/A
A3748	Lip3748	PA(19:0/22:0)	2081.7	690.757	943.245	1249.82	977.946	1671.31	1233.45	427.457	400.84	1238.57	1299.69	687.25	0.0695	0.905755	-0.8498	0.348399	0.9193	0.151841	1.5598	0	#N/A
A1128	Lip1128	Kurilensoside G	5886.82	8001.08	5270.15	7014.44	6464.11	4408.27	4492.92	4970.76	5747.86	6386.01	5962.27	5070.52	-0.0991	0.730285	-0.3328	0.249399	0.2337	0.386837	1.5594	0	#N/A
A5806	Lip5806	Vitamin K2	1632.39	1049.49	2124.95	2005.81	1233.06	727.344	932.101	766.716	1402.03	1602.27	1322.07	1033.62	-0.2773	0.594998	-0.6324	0.208036	0.3551	0.539677	1.558	0	#N/A
A1562	Lip1562	FAHFA 18:0/20:2	8283.68	3754.02	5134.4	4132.88	5212.38	5431.09	5384.92	3951.25	2660.22	5724.04	4925.45	3998.8	-0.2168	0.617966	-0.5175	0.342704	0.3007	0.371813	1.5573	0	#N/A
A5344	Lip5344	PS(22:0/0:0)	11811.8	10384.5	12307.7	13712.4	11186.4	11294.6	12100.1	4053.3	9375.39	11501.4	12064.5	8509.59	0.069	0.60883	-0.4346	0.332269	0.5036	0.268197	1.557	0	#N/A
A399	Lip399	3-hydroxypalmitoleoylcarnitine	3479.61	2798.61	3224.9	4511.47	3171.36	4559.71	3053.78	4604.84	4267.13	3167.7	4080.85	3975.25	0.3654	0.171948	0.3276	0.222468	0.0378	0.879705	1.5566	0	#N/A
A2421	Lip2421	SM d14:0/21:0	6704.92	2274.7	4271.32	5578.54	3140.03	3714.95	6793.39	4806.99	7198.49	4416.98	4144.51	6266.29	-0.0919	0.86478	0.5046	0.294778	-0.5964	0.11165	1.5566	0	#N/A
A2118	Lip2118	PC 22:4-22:4	4537.91	4082.2	8006.2	9690.58	6298.81	5962.03	5916.73	7125.57	9273.99	5542.1	7317.14	7438.77	0.4008	0.360077	0.4246	0.29962	-0.0238	0.941097	1.5556	0	#N/A
A901	Lip901	Dimalonylawobanin	9588.72	2641.09	1906.75	6260.21	2464.78	2410.81	8874.77	5421.19	8271.42	4712.19	3711.94	7522.46	-0.3442	0.740935	0.6748	0.376511	-1.019	0.0855233	1.5545	0	#N/A
A2184	Lip2184	PE 18:1-24:4	36356.7	36835.5	69066.4	95471.7	36869.6	48069.5	62568.8	57312.3	86136.9	47419.5	60136.9	68672.7	0.3428	0.5836	0.5343	0.206049	-0.1915	0.699439	1.5544	0	#N/A
A559	Lip559	bacteriohopane-31,32,33,34-tetrol-35-cyclitol	884.209	613.154	632.844	398.94	688.85	447.353	1096.11	851.635	1343.32	710.069	511.714	1097.02	-0.4726	0.188106	0.6276	0.094333	-1.1002	0.0330786	1.5535	0	#N/A
A3373	Lip3373	TAG 17:0-17:0-21:3	1157.21	495.199	609.711	1205.35	774.031	572.701	1635.87	687.187	1208.46	754.041	850.693	1177.17	0.174	0.744596	0.6426	0.2888	-0.4686	0.387712	1.5519	0	#N/A
A5417	Lip5417	PS(O-18:0/18:3(6Z,9Z,12Z))	6161.38	2587.26	4230.4	6546.07	3488.72	3599.69	3465.44	2615.47	2160.33	4326.35	4544.83	2747.08	0.0711	0.886636	-0.6552	0.262482	0.7263	0.206978	1.5513	0	#N/A
A474	Lip474	Acetoacetyl-CoA	3646.26	1419.66	1281.29	3229.3	989.967	1241.28	3756.45	2807.71	3962.16	2115.74	1820.18	3508.78	-0.2171	0.791133	0.7298	0.203361	-0.9469	0.124532	1.5502	0	#N/A
A3525	Lip3525	N-oleoyl glycine	38957.2	46287.1	77442.8	75630	51951	59056.4	52256.5	69868.7	99950.2	54229	62212.5	74025.1	0.1981	0.598653	0.4489	0.340581	-0.2508	0.50453	1.5492	0	#N/A
A497	Lip497	alpha-hydroxy lauric acid	885.194	1185.09	1917.71	2157.06	1718.89	3018.12	1092.66	3220.53	2568.49	1329.33	2298.02	2293.89	0.7897	0.122255	0.7871	0.265039	0.0026	0.995842	1.5483	0	#N/A
A4446	Lip4446	PG(16:0/0:0)	403.62	4027.86	4925.3	4661.62	4073.85	5199.04	4353.74	4555.52	5962.93	3118.93	4644.83	4957.4	0.5746	0.385287	0.6685	0.314866	-0.094	0.635171	1.5473	0	#N/A
A5325	Lip5325	PS(21:0/0:0)	5316.04	4661.6	3804.77	2950.66	3513.77	3288.93	3348.41	4009.45	3882.92	4594.14	3251.12	3746.92	-0.4989	0.0774371	-0.2941	0.183	-0.2048	0.132807	1.5467	0	#N/A
A3608	Lip3608	Okanin 4-methyl ether 4'-O-(6''-O-p-coumaroylglucoside)	2742.61	2252.75	2430.32	2111.11	2189.85	2318.26	3908.89	2765.98	2554.08	2475.23	2206.41	3076.32	-0.1659	0.192535	0.3136	0.287229	-0.4795	0.172253	1.5465	0	#N/A
A3394	Lip3394	TAG 17:1-21:3-21:3	1826.15	827.604	971.701	1519.82	1569.07	965.054	1605.88	1827.17	1317.26	1208.48	1351.31	1583.44	0.1612	0.720541	0.3899	0.360059	-0.2287	0.397956	1.5439	0	#N/A
A601	Lip601	CDP-DG(16:0/18:1(11Z))	3440.56	1881.45	1839.18	4322.49	2384.22	2782.04	2337.99	3948.89	3622.57	2387.06	3162.92	3303.15	0.406	0.383313	0.4686	0.272868	-0.0626	0.864419	1.5433	0	#N/A
A931	Lip931	Durlettone	1048.03	4382.97	5235.36	5465.1	4616.9	4984.54	3020.29	8663.76	6507.89	3555.45	5022.18	6063.98	0.4983	0.369737	0.7702	0.298444	-0.272	0.592462	1.5428	0	#N/A
A3575	Lip3575	N-stearoyl taurine	1464.5	480.181	549.302	1103.24	1133.98	442.83	1033.2	1949.28	1014.2	831.329	893.35	1332.23	0.1038	0.88189	0.6803	0.320993	-0.5765	0.320239	1.5426	0	#N/A
A1119	Lip1119	Kammogenin	12599.6	3350.17	3741.48	3135.75	4857	6200.49	4655.15	2675.6	2479.34	6563.76	4731.08	3270.03	-0.4724	0.611589	-1.0052	0.390003	0.5329	0.268161	1.5423	0	#N/A
A3241	Lip3241	TAG 14:3-14:3-22:0	5469.6	10934.7	8784.28	10822.9	10230.4	9675.03	2178.17	11675	2394.91	8396.21	10242.8	5416.02	0.2868	0.365225	-0.6325	0.458926	0.9193	0.262245	1.5421	0	#N/A
A3951	Lip3951	PC(10:0/18:0)	6848.21	1687.07	1247.57	6318.44	1942.97	2697.93	4226.65	7423.77	3825.48	3260.95	3653.11	5158.63	0.1638	0.870649	0.6617	0.431448	-0.4979	0.443309	1.542	0	#N/A
A5562	Lip5562	Spicoside A	2114.92	1333.41	1157.51	1498.1	972.785	1205.25	2408.41	2017.39	1854.04	1535.28	1225.38	2093.28	-0.3253	0.418489	0.4473	0.192395	-0.7725	0.018117	1.5419	0	#N/A
A1368	Lip1368	AcylGlcADG 16:3-18:5-18:5	1879.81	1152.19	844.825	1163.36	2017.42	1184.69	1108.28	2349.74	2464.47	1292.28	1455.16	1974.16	0.1713	0.71565	0.6113	0.276045	-0.4401	0.381214	1.5418	0	#N/A
A5019	Lip5019	PI(O-20:0/14:0)	2806.67	1611.3	2317.2	5808.24	2664.17	1425.64	1651.04	5396.5	11677.1	2245.06	3299.35	6241.56	0.5554	0.507621	1.4752	0.304579	-0.9197	0.431187	1.5403	0	#N/A
A5571	Lip5571	Squalene	1025.68	284.713	327.256	796.654	233.389	965.656	488.737	171.277	47.9832	545.882	665.233	235.999	0.2853	0.73345	-1.2098	0.337606	1.4951	0.18685	1.5397	0	#N/A
A1151	Lip1151	LacCer(d18:1/20:0)	2583.24	2274.15	2778.31	5078.29	2573.71	2482.66	2732.05	3085.85	5286.13	2545.23	3378.22	3701.34	0.4085	0.431334	0.5403	0.283252	-0.1318	0.795616	1.5392	0	#N/A
A1486	Lip1486	Cer-AP t22:2/26:2	3682.52	923.544	1100.38	2599.06	866.981	900.942	841.881	494.724	1226.14	1902.15	1455.66	854.248	-0.386	0.698582	-1.1549	0.360921	0.7689	0.408384	1.5391	0	#N/A
A2617	Lip2617	BMP 20:1-22:5	1037.61	3723.83	8389.58	9720.43	4070.6	3916.44	5946.99	7074.8	6784.79	4383.67	5902.49	6602.19	0.4292	0.625488	0.5908	0.410538	-0.1616	0.750966	1.5389	0	#N/A
A1203	Lip1203	LTB4 dimethyl amide	16305.4	20080.1	29065.8	35273.9	21379	25052	22738.1	29975.2	30967.3	21817.1	27234.9	27893.5	0.32	0.390199	0.3545	0.264409	-0.0345	0.900747	1.5375	0	#N/A
A1217	Lip1217	M(IP)2C(t18:0/22:0)	424.308	763.762	845.193	777.023	873.913	579.805	926.866	1208.6	646.912	677.754	743.58	927.46	0.1337	0.696295	0.4525	0.297547	-0.3188	0.389627	1.5355	0	#N/A
A1600	Lip1600	GlcADG 18:0-25:0	1259.29	1374.66	1496.64	1556.85	968.215	1388.71	1345.68	1853.73	2214.35	1376.86	1304.59	1804.58	-0.0778	0.729912	0.3903	0.22698	-0.4681	0.187085	1.5353	0	#N/A
A3483	Lip3483	N-arachidonoyl GABA	44778.3	43959.2	61752.5	111271	45074	47604.5	80454.7	55256	79527	50163.3	67983.1	71745.9	0.4385	0.50087	0.5163	0.106917	-0.0777	0.882924	1.5353	0	#N/A
A148	Lip148	18:1 Cholesteryl ester (d5)	1071.46	548.865	646.272	1075	830.665	391.437	1136.71	1459.75	861.698	755.534	765.701	1152.72	0.0193	0.970354	0.6095	0.167812	-0.5902	0.218424	1.5317	0	#N/A
A4746	Lip4746	PI(12:0/20:3(8Z,11Z,14Z))	3715.39	1293.16	1286.84	1476.87	1749.44	2358.78	1169.16	913.64	1514.87	2098.46	1861.7	1199.22	-0.1727	0.80259	-0.8072	0.382162	0.6345	0.112258	1.5317	0	#N/A
A3758	Lip3758	PA(19:0/22:4(7Z,10Z,13Z,16Z))	2084.98	2304.73	2504.43	3199.04	2697.39	1957.28	2028.97	3984.79	3312.31	2298.04	2617.9	3108.69	0.188	0.474699	0.4359	0.291496	-0.2479	0.515999	1.5314	0	#N/A
A3161	Lip3161	TAG 12:3-12:3-15:2	5762.86	1605.11	2106.97	3644.68	2288.87	1739.84	7307.11	4861.94	3153.03	3158.31	2557.8	5107.36	-0.3043	0.704945	0.6934	0.335539	-0.9977	0.156578	1.5311	0	#N/A
A2762	Lip2762	LPC 22:6	23607.5	19863.5	38409.5	47356.1	28495.6	22486.3	28578.4	37881.2	46744.5	27293.5	32779.3	37734.7	0.2642	0.592666	0.4673	0.247901	-0.2031	0.619856	1.5291	0	#N/A
A2917	Lip2917	PC 21:2-20:5	15318.4	15549.1	13127.7	13420.3	14868.2	14117.2	14342.7	14193.4	10628.4	14665.1	14135.2	13054.8	-0.0531	0.587543	-0.1678	0.335945	0.1147	0.473751	1.5285	0	#N/A
A1840	Lip1840	HexCer-NS d14:3/40:2	2323.14	2246.58	2692.35	2369.21	2596.14	2430.33	2598.99	2871.87	2422.74	2420.69	2465.23	2631.2	0.0263	0.790986	0.1203	0.329626	-0.094	0.341421	1.5283	0	#N/A
A580	Lip580	C16 Sphinganine	54631.6	49379.6	66649.5	56956.2	62365	53152	57478.9	77492	62234.4	56886.9	57491.1	65735.1	0.0152	0.923156	0.2086	0.327516	-0.1933	0.307348	1.528	0	#N/A
A5377	Lip5377	PS(22:2(13Z,16Z)/22:6(4Z,7Z,10Z,13Z,16Z,19Z))	7317.75	7931.68	9457.8	9114.13	7046.03	8307.08	11295.8	9056.76	8491.3	8235.74	8155.74	9614.63	-0.0141	0.931619	0.2233	0.271109	-0.2374	0.243447	1.5262	0	#N/A
A3603	Lip3603	Okanin 4-methyl ether 4'-O-(6''-O-p-coumaroylglucoside)	6192.4	3278.45	6247.87	7696.31	5698.75	5618	7352.1	6883.08	5597.78	5239.57	6337.69	6610.99	0.2745	0.415425	0.3354	0.303838	-0.0609	0.767115	1.5261	0	#N/A
A2418	Lip2418	SM d14:0/14:1	6495.13	4737.06	5724.35	4669.34	4930.55	4424.06	8360.32	6688.41	6200.67	5652.18	4674.65	7083.14	-0.2739	0.187909	0.3256	0.163541	-0.5995	0.0602094	1.5253	0	#N/A
A682	Lip682	Cer(d16:2(4E,6E)/22:1(13Z)(2OH))	3777.81	565.787	1935.41	3882.88	2018.41	1367.79	2748.62	3402.82	3268.02	2093	2423.03	3139.82	0.2112	0.797072	0.5851	0.377751	-0.3739	0.444563	1.5246	0	#N/A
A1384	Lip1384	AcylGlcADG 20:5-20:5-20:5	1307.41	1168.28	1590.77	714.817	675.997	543.144	843.78	617.76	1331.63	1355.49	644.652	931.057	-1.0722	0.017561	-0.5419	0.17421	-0.5303	0.305406	1.5239	0.0005	#N/A
A472	Lip472	AC2SGL(16:0/30:0(2Me[S],4Me[S],6Me[S],8Me[R],10Me[R],12Me[R],13OH))	13257.8	13685.1	20300.8	10772.9	9267.19	6069.15	11043	11018.8	10727	15747.9	8703.07	10929.6	-0.8556	0.0702422	-0.5269	0.168654	-0.3286	0.24919	1.5227	0.00066667	#N/A
A1329	Lip1329	Monensin A	1642.5	994.204	1182.7	833.2	839.421	929.981	511.541	1362.96	952.323	1273.13	867.534	942.276	-0.5534	0.166692	-0.4342	0.352253	-0.1192	0.790634	1.5221	0	#N/A
A1638	Lip1638	GlcADG 22:6-22:6	1041.79	618.35	1352.96	1077.94	2178.29	960.757	3079.87	775.789	1928.72	1004.37	1405.66	1928.13	0.485	0.429157	0.9409	0.297619	-0.456	0.542997	1.5221	0	#N/A
A5194	Lip5194	PS(16:1(9Z)/22:2(13Z,16Z))	7926.58	8477.77	23048.2	16463.5	10353.9	19482.6	22009.9	12986.5	20674.2	13150.8	15433.3	18556.9	0.2309	0.711792	0.4968	0.409048	-0.2659	0.466856	1.5221	0	#N/A
A4078	Lip4078	PC(19:3(10Z,13Z,16Z)/0:0)	3848.4	3018.04	3319.94	3744.91	3894.68	2198.23	4401.13	3457.77	6280.52	3395.46	3279.27	4713.14	-0.0502	0.858394	0.4731	0.249112	-0.5233	0.232427	1.5211	0	#N/A
A4448	Lip4448	PG(16:0/18:1(9Z))	4292.21	1702.3	2676.3	5622.4	2455.31	2644.72	2941	4319.19	5779.84	2890.27	3574.14	4346.68	0.3064	0.622148	0.5887	0.261797	-0.2823	0.589308	1.5182	0	#N/A
A1767	Lip1767	HexCer-AP t17:2/20:1	79057.3	49970.3	54450.3	104962	67446.7	37767.8	67590.6	103810	93841.7	61159.3	70059	88414.2	0.196	0.707564	0.5317	0.127328	-0.3357	0.467452	1.518	0	#N/A
A5203	Lip5203	PS(17:0/0:0)	4930.05	2711.23	5039.09	8036.97	4427.61	3987.74	5721.91	6119.15	5027.49	4226.79	5484.11	5622.85	0.3757	0.456468	0.4117	0.198861	-0.036	0.925038	1.5178	0	#N/A
A501	Lip501	Ambanol	3203.32	2826.96	3215.01	2282.32	2657.35	3993.13	2855.97	1913.2	2720.41	3081.76	2977.6	2496.53	-0.0496	0.861779	-0.3038	0.174718	0.2542	0.476338	1.5173	0	#N/A
A2589	Lip2589	SQDG 27:0-20:3	14980.1	8307.94	10657.8	15738.3	10856.6	8633.51	12475.3	14684	16510.7	11315.3	11742.8	14556.7	0.0535	0.888721	0.3634	0.242499	-0.3099	0.322635	1.5171	0	#N/A
A397	Lip397	3-Deoxyvitamin D3	8336.72	7063.73	9472.2	9445.39	6497.74	8009.22	5850.49	8237.3	6778.32	8290.88	7984.12	6955.37	-0.0544	0.794528	-0.2534	0.24588	0.199	0.404024	1.5162	0	#N/A
A4836	Lip4836	PI(17:0/22:0)	8384.14	11933.5	15989.5	16271.3	9907.29	10504.6	13890.3	15361.3	16761.2	12102.4	12227.7	15337.6	0.0149	0.968602	0.3418	0.27644	-0.3269	0.262214	1.5158	0	#N/A
A4609	Lip4609	PG(O-16:0/18:4(6Z,9Z,12Z,15Z))	1185.94	654.206	387.226	1410.76	478.324	411.095	1704.35	813.338	1324.63	742.457	766.726	1280.77	0.0464	0.954676	0.7866	0.19838	-0.7402	0.284384	1.5147	0	#N/A
A2730	Lip2730	DGTS 3:0-20:3	4341.4	2874.96	3557.6	7644.99	3452.92	2400.69	4187.22	5753.47	6069.79	3591.32	4499.53	5336.83	0.3253	0.632596	0.5715	0.0784237	-0.2462	0.662767	1.5145	0	#N/A
A3056	Lip3056	PS 14:0-24:2	12511.2	13626.8	20395.9	22468.5	15974.4	17429.1	17846.3	16038.7	24710.5	15511.3	18624	19531.8	0.2638	0.381922	0.3325	0.328302	-0.0687	0.79754	1.5145	0	#N/A
A5531	Lip5531	SM(d18:1/18:0)	307.416	225.807	47.5048	506.611	100.365	1202.07	367.362	395.952	464.4	193.576	603.016	409.238	1.6393	0.330238	1.08	0.092623	0.5593	0.60858	1.5143	0	#N/A
A4085	Lip4085	PC(20:3(8Z,11Z,14Z)/0:0)	2010.71	1473.63	2365.34	3651.21	2418.99	1986.15	1925.18	3560.77	2605.31	1949.9	2685.45	2697.09	0.4618	0.281721	0.468	0.258187	-0.0062	0.98732	1.514	0	#N/A
A76	Lip76	(S)-3-hydroxystearic acid	8836.14	4637.55	6153.82	7099.41	4773.2	3686.84	3007.02	4951.37	5937.13	6542.5	5186.49	4631.84	-0.3351	0.442847	-0.4983	0.278875	0.1632	0.697379	1.5137	0	#N/A
A5	Lip5	(+/-) 5-iPF2alpha-VI-(d11)	123.84	56.3715	405.258	1509.69	0	414.639	277.628	1744.04	1160.91	195.156	641.443	1060.86	1.7167	0.427719	2.4425	0.173285	-0.7258	0.535984	1.5135	0	#N/A
A5494	Lip5494	Sirolimus	5257.42	4041.72	6705.2	14731.9	8141.69	8360.08	9118.57	5763.64	8995.64	5334.78	10411.2	7959.28	0.9646	0.131555	0.5772	0.130237	0.3874	0.387037	1.5123	0	#N/A
A4381	Lip4381	Pentadecanoyl-EA	3158.15	2045.23	2103.74	4036.89	2866.59	1221.21	4125.44	4439.41	2781.17	2435.7	2708.23	3782.01	0.153	0.781847	0.6348	0.104541	-0.4818	0.338005	1.5107	0	#N/A
A3576	Lip3576	N-stearoyl taurine	16795.6	13204.3	11048.7	14935.4	10136	8754.21	6038.56	17518.8	6906.11	13682.9	11275.2	10154.5	-0.2792	0.392984	-0.4303	0.452422	0.151	0.804303	1.5104	0	#N/A
A4222	Lip4222	PC(O-18:1(9Z)/O-1:0)	25479.5	30491	30876.8	32164.2	32062.3	31160	27747.7	26525.7	8572.46	28949.1	31795.5	20948.6	0.1353	0.240806	-0.4667	0.325089	0.602	0.221964	1.5096	0	#N/A
A3455	Lip3455	TAG 19:1-20:1-20:1	1349.77	2797.32	835.056	724.05	527.106	225.631	510.557	467.096	1280.5	1660.72	492.263	752.716	-1.7543	0.179235	-1.1416	0.260206	-0.6127	0.449035	1.5093	0	#N/A
A3182	Lip3182	TAG 13:0-20:4-20:4	3073.88	1765.03	1111.55	3560.07	1834.19	1163.56	3219.19	3262.3	2379.83	1983.48	2185.94	2953.77	0.1402	0.836665	0.5745	0.231223	-0.4343	0.401063	1.5081	0	#N/A
A3863	Lip3863	PA(O-16:0/22:4(7Z,10Z,13Z,16Z))	898.572	1080.62	709.281	2446.85	1499.71	843.068	1178.53	929.914	3042.62	896.159	1596.54	1717.02	0.8331	0.268813	0.9381	0.342916	-0.105	0.890181	1.5081	0	#N/A
A1192	Lip1192	Longicaudatin	2731.26	711.216	772.112	1598.54	1016.96	3335.86	2841.45	2721.81	1299.89	1404.86	1983.79	2287.72	0.4978	0.579811	0.7035	0.350785	-0.2057	0.741908	1.5079	0	#N/A
A5728	Lip5728	TG(18:0/18:2(9Z,12Z)/20:0)[iso6]	2076.52	969.26	648.005	1785	1007.27	915.256	1852	1557.03	1612.98	1231.26	1235.84	1674	0.0054	0.993376	0.4432	0.414711	-0.4378	0.248788	1.5076	0	#N/A
A551	Lip551	Avocadene 1-acetate	3135.91	708.521	1169.1	3143.6	1600.41	1089.34	3433.44	2593.77	1715.49	1671.18	1944.45	2580.9	0.2185	0.791981	0.627	0.374463	-0.4085	0.468615	1.5072	0.0005	#N/A
A372	Lip372	3beta-hydroxy-4beta-methyl-5alpha-cholest-7-ene-4alpha-carbaldehyde	2524.16	1346.32	1805.4	2740.03	991.746	2790.27	1981.25	2293.5	17309.2	1891.96	2174.02	7194.65	0.2005	0.705888	1.927	0.404508	-1.7266	0.425747	1.5068	0	#N/A
A4042	Lip4042	PC(18:0/11:1(10E))	973.831	1704.04	1830.67	735.264	2229.53	1274.71	888.325	901.629	1141.77	1502.85	1413.17	977.243	-0.0888	0.871137	-0.6209	0.18016	0.5321	0.424283	1.5065	0	#N/A
A2462	Lip2462	SM d18:1/26:1	3730.51	2111.69	2097.12	3397.36	2398.11	1788.41	2723.1	4722.28	3602.29	2646.44	2527.96	3682.56	-0.0661	0.876884	0.4767	0.261573	-0.5427	0.198983	1.5064	0	#N/A
A5714	Lip5714	TG(17:2(9Z,12Z)/18:3(9Z,12Z,15Z)/20:0)[iso6]	571.264	388.971	415.153	513.455	429.154	403.519	458.024	504.391	1052.76	458.463	448.709	671.726	-0.031	0.891102	0.5511	0.381938	-0.5821	0.363133	1.5059	0	#N/A
A4094	Lip4094	PC(20:5(5Z,8Z,11Z,14Z,17Z)/22:6(4Z,7Z,10Z,13Z,16Z,19Z))	517.646	465.828	1035.99	1387.93	774.104	734.728	820.541	754.074	1310.94	673.154	965.587	961.85	0.5205	0.354986	0.5149	0.317453	0.0056	0.989825	1.5045	0	#N/A
A2346	Lip2346	PS 16:0-18:0	21105.1	21548.7	33890.4	27075.1	26890.5	14526.9	26543	40823.5	40926.6	25514.7	22830.8	36097.7	-0.1603	0.672714	0.5006	0.172366	-0.6609	0.105473	1.5034	0	#N/A
A1169	Lip1169	Laxiflorin	5421.9	2733.74	6036.92	1974.56	1340.74	928.013	2534.42	2295.32	2352.62	4730.85	1414.44	2394.12	-1.7419	0.0716814	-0.9826	0.14707	-0.7593	0.0773299	1.5029	0	#N/A
A560	Lip560	Bacteriorubixanthinal	4173.57	2250.84	2462.26	1511.98	1981.24	2829.21	2218.44	2343.8	1783.2	2962.22	2107.48	2115.15	-0.4912	0.312108	-0.4859	0.296736	-0.0052	0.986711	1.5025	0	#N/A
A4535	Lip4535	PG(19:1(9Z)/22:6(4Z,7Z,10Z,13Z,16Z,19Z))	3236.36	1460.93	2224.34	2483.45	1527.29	2131.81	2193.55	1467.27	1187.84	2307.21	2047.52	1616.22	-0.1723	0.686454	-0.5135	0.32446	0.3413	0.352063	1.5024	0	#N/A
A4459	Lip4459	PG(16:1(9Z)/22:4(7Z,10Z,13Z,16Z))	3593.08	2024.14	2379.71	2931.67	1745.9	1870.71	2059.44	2719.29	805	2665.65	2182.76	1861.24	-0.2883	0.472264	-0.5182	0.337025	0.2299	0.662435	1.5002	0	#N/A
A4227	Lip4227	PC(O-18:1(9Z)/O-18:1(9Z))	6173.43	1461.82	2041.27	3308.04	2170.3	4399.02	2502.78	1055.32	978.743	3225.51	3292.45	1512.28	0.0296	0.969816	-1.0928	0.369547	1.1224	0.0979376	1.5001	0	#N/A
A5696	Lip5696	TG(17:0/20:4(5Z,8Z,11Z,14Z)/22:3(10Z,13Z,16Z))[iso6]	3235.17	2983.29	2580.56	3066.14	3480.82	2831.8	3173.9	3123.43	3333.9	2933.01	3126.25	3210.41	0.0921	0.512207	0.1304	0.280326	-0.0383	0.708231	1.5001	0	#N/A
A1706	Lip1706	HBMP 16:0-18:2-22:5	2194.78	1603.75	2511.13	1885.01	1315.79	1959.36	2098.12	3022.96	3892.01	2103.22	1720.05	3004.37	-0.2901	0.320183	0.5145	0.219838	-0.8046	0.117582	1.4999	0	#N/A
A3802	Lip3802	PA(22:0/20:0)	3467.64	1597.33	2403.38	2579.42	1731.8	3094.72	2347.28	1334.23	1449.55	2489.45	2468.65	1710.36	-0.0121	0.976902	-0.5415	0.297638	0.5294	0.214583	1.4985	0	#N/A
A136	Lip136	16alpha-hydroxygypsogenic acidid	1667.54	866.632	814.912	1388.9	1023.58	753.358	1137.47	2163.69	1473.69	1116.36	1055.28	1591.62	-0.0812	0.864135	0.5117	0.310491	-0.5929	0.218485	1.4971	0	#N/A
A5512	Lip5512	SM(d17:1/26:1)	3735.77	2174.53	2224.08	4571.14	1974.1	2255.66	3605.09	3178.97	4447.6	2711.46	2933.64	3743.89	0.1136	0.831998	0.4655	0.185237	-0.3518	0.44035	1.496	0	#N/A
A4525	Lip4525	PG(19:0/21:0)	3356.74	2624.04	20002.2	10815.8	6695.21	12504.7	9260.05	8749.18	20112.7	8660.98	10005.2	12707.3	0.2081	0.83881	0.5531	0.587491	-0.3449	0.558437	1.4957	0	#N/A
A1582	Lip1582	GlcADG 16:0-16:0	12277.4	656.2	9886.41	16071.8	5824.76	4860.74	8513.83	14675.8	14960.7	7606.66	8919.1	12716.7	0.2296	0.807481	0.7414	0.29681	-0.5118	0.424054	1.4956	0	#N/A
A2477	Lip2477	SQDG 13:1-24:1	1699.01	2443.11	3159.85	2388.97	2952.07	2313.79	2422.06	4608.91	2767.5	2433.99	2551.61	3266.16	0.0681	0.818254	0.4243	0.367053	-0.3562	0.405277	1.4952	0	#N/A
A5117	Lip5117	Praecanson A	5519.41	2798.25	3902.24	2469.92	3911.47	4098.97	3038.21	3226.88	2793.86	4073.3	3493.45	3019.65	-0.2215	0.576948	-0.4318	0.313142	0.2103	0.45671	1.4952	0	#N/A
A5576	Lip5576	Stearoyl-EA	2867	1828.37	2776.83	4076.7	2326.54	2307.55	2295.42	3449.59	5002.71	2490.74	2903.6	3582.58	0.2213	0.58147	0.5244	0.299059	-0.3032	0.52916	1.4926	0	#N/A
A1784	Lip1784	HexCer-AP t21:2/13:1	1605.12	3615.96	6377.56	8360.73	2160.78	2195.2	5557.66	5707.49	8191.62	3866.21	4238.9	6485.59	0.1328	0.888899	0.7463	0.196476	-0.6135	0.396349	1.492	0	#N/A
A328	Lip328	2-hydroxy palmitic acid	4261.91	2388.81	3329.08	2449.75	2809.96	2460.54	1967.29	3397.78	2409.29	3326.6	2573.42	2591.45	-0.3704	0.296637	-0.3603	0.347742	-0.0101	0.970517	1.4917	0	#N/A
A368	Lip368	3alpha,7alpha,12alpha-trihydroxy-5alpha-cholan-24-yl sulfate	2347.02	1172.71	2403.55	1212.25	801.051	1551.82	1149.88	1432.9	1341.5	1974.42	1188.37	1308.09	-0.7324	0.180979	-0.594	0.235576	-0.1385	0.647482	1.4917	0	#N/A
A4008	Lip4008	PC(16:0/18:1(9Z))	1659.06	1136.22	2326.41	1131.12	1755.64	698.107	1067.34	1016.24	1325.88	1707.23	1194.95	1136.48	-0.5147	0.329839	-0.5871	0.234853	0.0724	0.87002	1.4912	0	#N/A
A5634	Lip5634	TG(12:0/20:5(5Z,8Z,11Z,14Z,17Z)/20:5(5Z,8Z,11Z,14Z,17Z))[iso3]	2965.16	965.34	1599.21	2987.39	1582.77	1279.05	2596.26	2490.75	2537.46	1843.24	1949.74	2541.49	0.081	0.899427	0.4634	0.358213	-0.3824	0.377563	1.4909	0	#N/A
A4480	Lip4480	PG(18:0/14:0)	8809.84	6242.58	12705.8	20467.1	5992.51	10211.4	13401.3	10697.1	18745.2	9252.74	12223.6	14281.2	0.4017	0.575414	0.6262	0.17488	-0.2244	0.702192	1.4895	0	#N/A
A5801	Lip5801	Vitamin D2 glucosiduronate	16761.7	12094.6	22294.5	42212.4	15397.5	15285.9	24371.6	23246.4	25695.7	17050.3	24298.6	24437.9	0.5111	0.509838	0.5193	0.122161	-0.0082	0.989022	1.4894	0	#N/A
A218	Lip218	20:0 Campesteryl ester	1774.8	1443.16	1226.58	3091.36	1312.18	1633.85	1593.39	2101.5	2395.19	1481.51	2012.46	2030.03	0.4419	0.437586	0.4544	0.13444	-0.0125	0.978502	1.4885	0	#N/A
A4824	Lip4824	PI(16:1(9Z)/22:4(7Z,10Z,13Z,16Z))	1534.26	3449.52	7407.46	8780.9	4523.83	3948.66	3597.94	8250.32	7985.32	4130.41	5751.13	6611.19	0.4776	0.521314	0.6786	0.341543	-0.2011	0.708863	1.4875	0	#N/A
A3160	Lip3160	TAG 12:3-12:3-13:1	2781.23	678.369	675.74	1453.54	1050.42	1513.68	646.586	439.09	756.357	1378.45	1339.21	614.011	-0.0417	0.960948	-1.1667	0.38963	1.125	0.0191414	1.4873	0	#N/A
A5488	Lip5488	Sirolimus	976.96	6981.39	6691.33	7171.21	7735.31	6735.78	6656.34	9073.49	6170.91	4883.22	7214.1	7300.25	0.563	0.35516	0.5801	0.348004	-0.0171	0.934256	1.4869	0	#N/A
A4740	Lip4740	Phytofluene	1953.1	2195.7	2799.9	3262.24	2114.47	2052.33	2109.46	4639.54	3031.01	2316.24	2476.34	3260	0.0964	0.751836	0.4931	0.330235	-0.3967	0.417415	1.4861	0	#N/A
A3457	Lip3457	TAG 19:4-20:0-20:0	1605.75	1702.32	1640.92	1370	1509.2	1486.65	1733.26	1381.14	1417.59	1649.66	1455.28	1510.66	-0.1809	0.0255913	-0.127	0.339272	-0.0539	0.680076	1.4849	0	#N/A
A4035	Lip4035	PC(17:0/22:6(4Z,7Z,10Z,13Z,16Z,19Z))	6795.55	5475.55	8715.93	16175.9	6202.09	6065.73	8724.33	9807.06	11236.5	6995.67	9481.24	9922.64	0.4386	0.539973	0.5043	0.0735927	-0.0656	0.908358	1.4849	0	#N/A
A3667	Lip3667	PA(14:1(9Z)/22:2(13Z,16Z))	2283.31	1450.53	2394.37	1896	1884.52	1521.88	2710.38	2709.49	2205.55	2042.73	1767.47	2541.81	-0.2088	0.462863	0.3154	0.236249	-0.5242	0.0239629	1.4842	0	#N/A
A318	Lip318	2alpha-chloro-1beta,25-dihydroxyvitamin D3 / 2alpha-chloro-1beta,25-dihydroxycholecalciferol	14030.5	23360.9	26928.6	9094.59	40426.8	20045.7	25095.3	38784.3	47257.6	21440	23189	37045.7	0.1131	0.872928	0.789	0.122128	-0.6759	0.291632	1.4821	0	#N/A
A4856	Lip4856	PI(18:0/18:0)	8584.52	4243.16	16423	15331.1	7689.98	9077.96	13132	10909.7	16815.1	9750.23	10699.7	13618.9	0.1341	0.836487	0.4821	0.403038	-0.348	0.37781	1.4807	0	#N/A
A3320	Lip3320	TAG 16:0-18:2-18:2	53623.3	34590.4	31801.6	68241.6	32935.9	30504.6	51266.1	45166.2	71005.2	40005.1	43894	55812.5	0.1338	0.798277	0.4804	0.20372	-0.3466	0.464049	1.4797	0	#N/A
A5336	Lip5336	PS(21:0/22:6(4Z,7Z,10Z,13Z,16Z,19Z))	10019	10891.9	22391.5	16245.1	16545.6	11681.3	14907.8	20197.1	20018.4	14434.1	14824	18374.4	0.0384	0.934049	0.3482	0.437497	-0.3098	0.204722	1.4788	0	#N/A
A4331	Lip4331	PE-Cer(d14:1(4E)/22:0(2OH))	4887.43	1582.68	1967.16	3647.25	3410.82	3188.29	3505.93	2757.54	5299.02	2812.42	3415.45	3854.16	0.2803	0.622704	0.4546	0.467941	-0.1743	0.62149	1.4785	0	#N/A
A1287	Lip1287	Minabeolide-5	6294.74	6897.28	7466.17	5920.31	7321.98	8305.24	6235.03	6751.96	552.407	6886.06	7182.51	4513.13	0.0608	0.72677	-0.6095	0.354327	0.6704	0.310445	1.4784	0	#N/A
A1310	Lip1310	MIPC(d18:0/18:0)	2876.98	1598.99	954.8	2114.22	1200.13	1198.2	1826.62	2448.79	4518.85	1810.26	1504.18	2931.42	-0.2672	0.665351	0.6954	0.328075	-0.9626	0.21476	1.4782	0	#N/A
A4763	Lip4763	PI(13:0/22:1(11Z))	730.816	1157.88	2132.56	4637.36	2240.26	1518.38	2275.31	3278.28	1368.82	1340.42	2798.67	2307.47	1.0621	0.25961	0.7836	0.238863	0.2784	0.681405	1.4776	0	#N/A
A451	Lip451	6'-Hydroxysiphonaxanthin ester/ 6'-Hydroxysiphonaxanthin dodecenoate/ 6'-Hydroxysiphonaxanthin 19-(trans-delta2-dodecenoate)	25407.9	12160.6	13595.7	23654.1	10768.2	9920.82	20566.8	19692.5	56513.5	17054.8	14781	32257.6	-0.2064	0.728818	0.9195	0.337576	-1.1259	0.284407	1.4774	0	#N/A
A5742	Lip5742	TG(20:0/20:0/20:1(11Z))[iso3]	675.248	250.228	483.255	751.64	399.582	363.425	469.656	695.856	882.18	469.577	504.883	682.564	0.1046	0.849492	0.5396	0.281563	-0.435	0.359831	1.4769	0	#N/A
A2951	Lip2951	PE 18:4e/20:5	21941.2	7040.4	12541.1	17992.4	5309.46	11860.1	13829.5	1003.27	7975.58	13840.9	11720.6	7602.78	-0.2399	0.728689	-0.8643	0.33786	0.6245	0.473608	1.4757	0	#N/A
A1268	Lip1268	meso-Astaxanthin/ (3S,3'R)-Astaxanthin	3281.6	2023.7	2275.09	3047.92	1020.18	1328.81	2099.54	700.603	2123.92	2526.8	1798.97	1641.35	-0.4901	0.39098	-0.6224	0.221406	0.1323	0.85177	1.4739	0.00066667	#N/A
A408	Lip408	4,6-Decadiyn-1-ol isovalerate	2291.85	2066.75	1094.96	1835.46	2081.52	1900.11	2085.48	2307.27	2189.64	1817.85	1939.03	2194.13	0.0931	0.774953	0.2714	0.413811	-0.1783	0.0603602	1.4735	0	#N/A
A4859	Lip4859	PI(18:0/20:4(5Z,8Z,11Z,14Z))	18583.9	16645.7	21122.8	18063.8	18474.3	19212.2	17726.5	24304.5	21986.7	18784.1	18583.5	21339.3	-0.0155	0.893169	0.184	0.340935	-0.1995	0.28744	1.4728	0	#N/A
A4522	Lip4522	PG(19:0/0:0)	7891.21	3957.86	4319.85	4802.44	5469.71	3707.05	4230.65	4305.09	3433.42	5389.64	4659.73	3989.72	-0.2099	0.632294	-0.4339	0.381151	0.224	0.332861	1.4727	0	#N/A
A1113	Lip1113	Isovolubilin	2845.58	3185.55	2876.41	3187.55	3070.18	1846.65	2398.92	3068.93	1645.6	2969.18	2701.46	2371.15	-0.1363	0.600304	-0.3245	0.280515	0.1882	0.607844	1.4725	0	#N/A
A4722	Lip4722	phenolic phthiocerol	1010.74	1198.11	1586.28	914.213	878.757	605.604	1196.89	744.372	894.339	1265.04	799.525	945.202	-0.662	0.0923036	-0.4205	0.21578	-0.2415	0.43131	1.4724	0	#N/A
A1116	Lip1116	Kaempferol 3-(2''-feruloylglucosyl)-(1->2)-(6''-malonylglucoside)	13173	3537.7	2104.57	6870.17	2054.65	4386.36	9320.04	8702.69	10340.4	6271.75	4437.06	9454.38	-0.4993	0.662035	0.5921	0.457025	-1.0914	0.0564159	1.4715	0	#N/A
A1343	Lip1343	Myxol glycoside/ (Myxoxanthophyll)	6945.57	4239.53	1072.64	4534.65	5071.39	3865.85	6323.03	4804.73	5766.95	4085.91	4490.63	5631.57	0.1363	0.835521	0.4629	0.461423	-0.3266	0.117097	1.4711	0	#N/A
A2121	Lip2121	PC 22:5-22:5	876.676	10334.8	2570.4	8223.77	1276.39	1347.15	8869.74	11181.5	5368.18	4593.95	3615.77	8473.14	-0.3454	0.805877	0.8832	0.327748	-1.2286	0.170783	1.4705	0	#N/A
A2673	Lip2673	DGTS 18:4-18:5	57261.9	77616.5	102907	95183.9	82756.1	82932.9	76778	101335	108712	79261.9	86957.6	95608.3	0.1337	0.625715	0.2705	0.37893	-0.1368	0.476117	1.469	0	#N/A
A5749	Lip5749	TG(20:3(8Z,11Z,14Z)/20:5(5Z,8Z,11Z,14Z,17Z)/20:5(5Z,8Z,11Z,14Z,17Z))[iso3]	638.98	0	238.873	1523.92	113.364	379.776	561.339	886.314	329.373	292.618	672.353	592.342	1.2002	0.48473	1.0174	0.292366	0.1828	0.875287	1.4673	0	#N/A
A3246	Lip3246	TAG 15:0-15:0-15:1	35946.8	10264.9	12571.7	22416	13545.5	31420.7	18140.2	7097.44	4282.3	19594.5	22460.7	9839.99	0.197	0.784726	-0.9937	0.368295	1.1907	0.134242	1.467	0	#N/A
A5529	Lip5529	SM(d18:1/17:0)	38631.8	28926.2	33808.7	43034.2	33765.6	26147.4	32208.7	49551.6	45962.7	33788.9	34315.8	42574.3	0.0223	0.931008	0.3334	0.237048	-0.3111	0.315418	1.467	0	#N/A
A1081	Lip1081	Hildgardtene	32918	73251	123433	112400	96067.5	100839	64474.8	153861	126290	76533.9	103102	114875	0.4299	0.417664	0.5859	0.360933	-0.156	0.701644	1.466	0	#N/A
A504	Lip504	Amorphigenin O-vicianoside	1181.01	35.0668	862.669	834.21	1857.98	1434.76	46.2355	230.871	0	692.914	1375.65	92.3688	0.9894	0.207269	-2.9072	0.217287	3.8966	0.0432305	1.4658	0.00066667	#N/A
A3880	Lip3880	PA(O-18:0/15:0)	4839.94	5414.77	5231.22	7088.67	5593.42	3949.49	2140.81	5782.48	3782.23	5161.98	5543.86	3901.84	0.103	0.716667	-0.4038	0.353723	0.5067	0.304086	1.4657	0	#N/A
A1793	Lip1793	HexCer-AP t23:1/20:2	4828.04	4872.06	5683.7	6247.65	4302.19	4036.12	5487.5	5997.56	7210.12	5127.94	4861.99	6231.73	-0.0768	0.749631	0.2813	0.151317	-0.3581	0.194531	1.4654	0	#N/A
A3252	Lip3252	TAG 15:0-15:1-15:1	12786.7	4077.23	4730.06	7959.76	6477.85	10347.2	6521.56	3097.34	1973.88	7198.01	8261.6	3864.26	0.1988	0.750906	-0.8974	0.365579	1.0962	0.0704091	1.464	0	#N/A
A957	Lip957	Erythromycin ethylsuccinate	903.462	1760	1484.15	2885.51	3014.88	769.356	1530.07	5599.44	1837.51	1382.54	2223.25	2989.01	0.6853	0.369931	1.1123	0.343884	-0.427	0.642914	1.4634	0	#N/A
A4183	Lip4183	PC(O-16:0/3:1(2E))	1087.9	988.958	1102.46	2114.62	751.691	1483.3	1915.87	927.293	2270.57	1059.77	1449.87	1704.58	0.4522	0.426418	0.6857	0.249228	-0.2335	0.674258	1.4628	0	#N/A
A5204	Lip5204	PS(17:0/0:0)	2177.31	870.32	2367.09	3684.57	3437.87	2355.98	2443.86	2802.3	2344.2	1804.91	3159.47	2530.12	0.8078	0.0966327	0.4873	0.259557	0.3205	0.259142	1.462	0	#N/A
A4888	Lip4888	PI(18:2(9Z,12Z)/22:2(13Z,16Z))	1152.47	1325.44	1840.74	1630.38	2180.72	1780.51	1309.89	2607.66	1833.92	1439.55	1863.87	1917.16	0.3727	0.186912	0.4134	0.345172	-0.0407	0.905822	1.4618	0	#N/A
A400	Lip400	3-hydroxy-tetradecanedioic acid	5692.13	6550.32	5770.67	9171.85	4326.46	3725.67	1743.67	4789.35	6143.53	6004.37	5741.33	4225.52	-0.0646	0.893455	-0.5069	0.303527	0.4423	0.524205	1.4611	0	#N/A
A4216	Lip4216	PC(O-18:1(9Z)/O-1:0)	2863.65	2404.24	3629.89	2739.45	2344.14	2200.67	633.204	2833.93	2926.51	2965.93	2428.09	2131.21	-0.2887	0.270375	-0.4768	0.39198	0.1881	0.733074	1.461	0	#N/A
A1932	Lip1932	OxPC 18:0e/20:4+1O(1Cyc)	10544.7	10517.1	17359.4	18040.7	14165.4	10788.3	12784.7	19915.7	16253.4	12807.1	14331.5	16317.9	0.1622	0.648185	0.3495	0.317053	-0.1873	0.535976	1.4607	0	#N/A
A5270	Lip5270	PS(19:0/22:4(7Z,10Z,13Z,16Z))	24627.3	24598.9	30559.3	44786.3	43294.5	20906.5	28014.6	52830.6	32990	26595.2	36329.1	37945.1	0.45	0.334082	0.5127	0.270156	-0.0628	0.888525	1.4605	0	#N/A
A2037	Lip2037	PC 16:0-22:4	2701.72	5307.03	6283.33	4893.13	7104.94	4022.49	4685.56	9297.04	6147.72	4764.03	5340.19	6710.11	0.1647	0.703949	0.4942	0.326889	-0.3294	0.456903	1.46	0	#N/A
A5433	Lip5433	PS(O-20:0/22:0)	4568.37	3611.92	3567.39	3735.26	3261.05	3910.66	3724.31	4883.38	5421.23	3915.89	3635.66	4676.3	-0.1071	0.510192	0.256	0.282491	-0.3632	0.162475	1.46	0	#N/A
A2675	Lip2675	DGTS 18:5-18:5	9579.53	7252.23	13957.5	20069.1	10047.2	8620.3	9604.92	15566.9	20833.2	10263.1	12912.2	15335	0.3313	0.56324	0.5794	0.26595	-0.2481	0.643703	1.4589	0	#N/A
A2106	Lip2106	PC 20:4-22:4	27764.5	24797.2	47444.5	63653.8	30970.4	35498.1	37496.5	43493.8	51153.2	33335.4	43374.1	44047.8	0.3798	0.470394	0.402	0.27586	-0.0222	0.955423	1.4569	0	#N/A
A5723	Lip5723	TG(17:2(9Z,12Z)/22:3(10Z,13Z,16Z)/22:5(7Z,10Z,13Z,16Z,19Z))[iso6]	991.695	887.989	593.568	963.986	1024.8	911.048	1166.56	878.604	897.018	824.418	966.612	980.729	0.2296	0.355673	0.2505	0.363001	-0.0209	0.897029	1.4565	0	#N/A
A4635	Lip4635	PG(O-18:0/17:2(9Z,12Z))	1737.4	1698.81	2142.69	2775.06	1443.33	1943.61	1959.18	2344.4	2664.84	1859.63	2054	2322.81	0.1434	0.675878	0.3209	0.1444	-0.1774	0.583027	1.4564	0	#N/A
A837	Lip837	Cornudentanone	1605.52	962.259	763.727	1083.7	1014.92	1006.35	1496.31	948.249	2622.36	1110.5	1034.99	1688.97	-0.1016	0.794778	0.6049	0.373608	-0.7065	0.315601	1.4562	0	#N/A
A3453	Lip3453	TAG 19:1-19:1-21:0	8226.18	5579.89	2080.65	3255.42	2576.34	3134.56	3497.78	3163.47	2269.97	5295.58	2988.77	2977.07	-0.8252	0.323906	-0.8309	0.321519	0.0057	0.979523	1.4541	-0.0013333	#N/A
A1165	Lip1165	lanosteryl oleate	2585.86	1573.72	1621.53	2415.16	1405.64	1571.42	2357.43	2225.46	2760.38	1927.04	1797.41	2447.76	-0.1005	0.789592	0.3451	0.253758	-0.4455	0.161721	1.453	0	#N/A
A902	Lip902	Dioscin	3550.23	2745.75	3152.23	4683.31	3353.62	3631.93	5083.89	3043.25	3636.53	3149.4	3889.62	3921.22	0.3046	0.205654	0.3162	0.332389	-0.0117	0.967779	1.4523	0	#N/A
A123	Lip123	16:2-Glc-Campesterol	21902.9	10518.8	18250.3	29183.8	13762.3	14245.7	18495.8	22742.9	28481.9	16890.6	19063.9	23240.2	0.1746	0.741122	0.4604	0.226623	-0.2858	0.522829	1.4519	0	#N/A
A1039	Lip1039	GlcCer(d18:0/22:0)	18921.3	5740.8	6922.37	12654.3	7458.94	16687.7	10119.4	4077.75	2255.83	10528.2	12267	5484.33	0.2205	0.747879	-0.9409	0.370048	1.1614	0.131641	1.4517	0	#N/A
A5112	Lip5112	Pipericine	7512.97	8430.18	9885.26	8241.16	6768.71	10026.3	5572.08	9060.61	6861.98	8609.47	8345.39	7164.89	-0.0449	0.833151	-0.265	0.313696	0.22	0.442969	1.4511	0	#N/A
A2159	Lip2159	PE 18:0-19:0	20643.8	8772.36	12152.8	22563.6	9385.98	8157.98	16394.2	19242.6	27827.4	13856.3	13369.2	21154.7	-0.0516	0.937446	0.6104	0.212709	-0.6621	0.252589	1.4504	0	#N/A
A243	Lip243	20:3-Glc-cholesterol	2172.54	718.829	2887.08	2340	908.117	2365.59	5657.54	1914.51	2731.49	1926.15	1871.24	3434.51	-0.0417	0.948758	0.8344	0.327306	-0.8761	0.303625	1.4498	-0.00066667	#N/A
A2404	Lip2404	SHexCer d46:1	1733.33	1605.35	1486.54	1821.06	1147.13	1001.97	1427.76	584.177	1645.33	1608.41	1323.39	1219.09	-0.2814	0.377068	-0.3998	0.351782	0.1184	0.812612	1.4495	0	#N/A
A4875	Lip4875	PI(18:1(9Z)/22:4(7Z,10Z,13Z,16Z))	8643.69	7103.03	7538.17	8190.83	6474.94	5610.7	7993.72	7365.95	824.5	7761.63	6758.82	5394.72	-0.1996	0.333438	-0.5248	0.411055	0.3252	0.619909	1.4493	0	#N/A
A4013	Lip4013	PC(16:0/20:4(5Z,8Z,11Z,14Z))	3483.07	2538.02	2981.97	3301.5	2732.77	2714.36	3037.05	3179.14	5171.75	3001.02	2916.21	3795.98	-0.0414	0.813479	0.339	0.372442	-0.3804	0.329295	1.4476	0	#N/A
A1298	Lip1298	Minabeolide-8	1036.38	682.948	936.994	1428.02	977.627	1786.62	742.787	1266.81	2551.46	885.442	1397.42	1520.35	0.6583	0.147294	0.7799	0.358596	-0.1216	0.848505	1.4471	0	#N/A
A4335	Lip4335	PE-Cer(d14:1(4E)/22:0(2OH))	2940.64	6200.46	5304.82	13387.8	9282.97	4310.57	5233.53	15862.6	6039.64	4815.31	8993.79	9045.26	0.9013	0.247934	0.9095	0.341196	-0.0082	0.991075	1.4469	0	#N/A
A506	Lip506	Amorphigenol O-vicianoside	4684.53	733.985	2944.35	2031.9	3202.12	3627.94	2905.79	3301.41	7053.48	2787.62	2953.99	4420.23	0.0836	0.902611	0.6651	0.40405	-0.5815	0.386552	1.4467	0	#N/A
A3669	Lip3669	PA(14:1(9Z)/22:2(13Z,16Z))	1088.76	4294.85	6597.15	5707	4350.75	7096.26	8074.32	3564.56	6905.01	3993.59	5718	6181.3	0.5178	0.406406	0.6302	0.356235	-0.1124	0.785424	1.4462	0	#N/A
A4690	Lip4690	PG(P-18:0/0:0)	2193.06	1221.33	1724.8	1457.9	1704.28	1619.13	1692.2	1177.03	1246.63	1713.06	1593.77	1371.95	-0.1041	0.716279	-0.3203	0.365078	0.2162	0.305055	1.4454	0	#N/A
A909	Lip909	docebenone	2135.65	1704.47	1896.87	1666.62	1103.62	1704.62	1644.15	1596.81	1524.11	1912.33	1491.62	1588.36	-0.3585	0.154829	-0.2678	0.112651	-0.0907	0.669997	1.445	0	#N/A
A1077	Lip1077	Hexacosanedioic acid	1649.24	1285.78	1936.72	1472.03	858.367	1015.69	1104.26	1178.23	1460.12	1623.91	1115.37	1247.54	-0.542	0.125665	-0.3804	0.176105	-0.1616	0.576859	1.4446	0	#N/A
A2819	Lip2819	PC 14:0e/24:4	9522.24	11075.1	13084.4	18118.5	14605.4	8239.27	12928.5	20531.9	12492.5	11227.2	13654.4	15317.6	0.2824	0.497194	0.4482	0.25386	-0.1658	0.691578	1.4446	0	#N/A
A872	Lip872	DAT(19:0/25:0(2Me[S],3OH[S],4Me[S],6Me[S]))	673.562	501.796	393.085	868.034	359.26	407.505	384.026	1211.94	1391.19	522.814	544.933	995.718	0.0598	0.910846	0.9294	0.263753	-0.8697	0.287672	1.4429	0	#N/A
A4714	Lip4714	PGH2-EA	1918.81	729.563	2040.67	1770.77	1262.08	1149.85	1750.07	2710.58	1965.86	1563.01	1394.23	2142.17	-0.1649	0.739517	0.4547	0.32615	-0.6196	0.108926	1.4427	0	#N/A
A4068	Lip4068	PC(18:4(9E,11E,13E,15E)/18:4(9E,11E,13E,15E))	2144.99	668.172	584.133	2790.44	1748.34	961.661	1297.48	2407.26	1443.61	1132.43	1833.48	1716.12	0.6952	0.393177	0.5997	0.402644	0.0954	0.863439	1.4426	0	#N/A
A3882	Lip3882	PA(O-18:0/18:3(6Z,9Z,12Z))	5252.77	8808.67	4958.43	5151.41	6074.29	4365.82	5461.94	5359.58	3958.94	6339.96	5197.17	4926.82	-0.2867	0.462225	-0.3638	0.376263	0.0771	0.715942	1.4417	0	#N/A
A1677	Lip1677	HBMP 12:0-16:3-16:4	4250.22	3810.02	3541.91	7479.72	3529.06	3227.09	4767.19	6730.15	4335.96	3867.38	4745.29	5277.77	0.2951	0.588632	0.4486	0.189217	-0.1534	0.754234	1.4414	0	#N/A
A547	Lip547	Avermectin A2b	1160.15	941.587	1259.26	1836.03	1153.91	1021.15	1077.11	1422.78	1915.69	1120.33	1337.03	1471.86	0.2551	0.489377	0.3937	0.283719	-0.1386	0.720158	1.4407	0	#N/A
A5398	Lip5398	PS(O-16:0/18:2(9Z,12Z))	1445.62	3175.47	2360.29	1550.2	1495.23	1966.3	1551	1896.87	1683	2327.13	1670.58	1710.29	-0.4782	0.318405	-0.4443	0.341841	-0.0339	0.837257	1.4407	0	#N/A
A864	Lip864	Dalpaniculin	882.336	3699.07	3054.4	3940.41	3007.58	3369.29	3147.62	3403.47	3758.25	2545.27	3439.09	3436.45	0.4342	0.407368	0.4331	0.40611	0.0011	0.993944	1.4404	0	#N/A
A2099	Lip2099	PC 19:1-19:1	24337.7	20529.3	15693.4	40890.5	13232.4	17325.1	29113.1	28753.9	27636.8	20186.8	23816	28501.3	0.2385	0.720019	0.4976	0.0755578	-0.2591	0.641357	1.4402	0	#N/A
A1243	Lip1243	Mayolene-19	15524.4	5873.94	6827.92	15253.7	11212.5	5486.84	25745.6	7987.7	15123.4	9408.74	10651	16285.6	0.1789	0.781092	0.7915	0.329118	-0.6126	0.406854	1.4401	0	#N/A
A1513	Lip1513	Cer-BDS d21:0/32:2	1645.88	2195.65	2036.42	2151.29	2022.47	1900.08	2173.22	2325.58	1977.84	1959.32	2024.62	2158.88	0.0473	0.740987	0.1399	0.367815	-0.0926	0.345603	1.4401	0	#N/A
A1198	Lip1198	LPIM3(17:0/0:0)	954.214	758.947	909.916	884.92	1038.12	1218.14	736.641	1283.43	1367.38	874.359	1047.06	1129.15	0.26	0.215237	0.3689	0.325948	-0.1089	0.734599	1.4385	0	#N/A
A5453	Lip5453	Pueraria glycoside 1	879.627	643.439	895.34	1751.14	781.064	670.322	1318.89	1358.07	806.625	806.135	1067.51	1161.19	0.4052	0.529134	0.5265	0.173193	-0.1214	0.824124	1.4384	0	#N/A
A3413	Lip3413	TAG 18:1-18:1-18:1	19539.6	11961.9	12780.9	23511.2	14181.9	10874	21124.7	17714.9	18172.8	14760.8	16189	19004.1	0.1332	0.768611	0.3645	0.212509	-0.2313	0.539268	1.4382	0	#N/A
A5215	Lip5215	PS(17:0/22:4(7Z,10Z,13Z,16Z))	324.122	366.005	770.282	1192.08	428.328	462.867	529.698	648.405	1068.9	486.803	694.426	749.002	0.5125	0.518722	0.6216	0.294251	-0.1091	0.864896	1.4381	0	#N/A
A3639	Lip3639	PA(12:0/20:4(5Z,8Z,11Z,14Z))	6187.73	3874.2	5571.84	3249.62	3959.58	4270.4	4767.86	4411.85	3283.98	5211.26	3826.53	4154.57	-0.4456	0.17275	-0.3269	0.279531	-0.1187	0.580431	1.437	0	#N/A
A2026	Lip2026	PC 15:0-22:3	23383	21141.4	18219.6	28546.1	18856.7	13491.1	99551.7	26540.5	19090.9	20914.7	20298	48394.4	-0.0432	0.904631	1.2103	0.396446	-1.2535	0.388105	1.4367	0	#N/A
A3550	Lip3550	N-palmitoyl methionine	103970	155100	193469	210017	142382	160558	149012	198432	213267	150846	170985	186904	0.1808	0.575054	0.3092	0.332572	-0.1284	0.600507	1.4359	0	#N/A
A1071	Lip1071	Halaminol A	913.852	684.715	1092.88	1117.04	387.77	1017.1	385.207	751.97	692.28	897.148	840.637	609.819	-0.0939	0.840085	-0.557	0.154563	0.4631	0.433432	1.4336	0	#N/A
A2266	Lip2266	PI 14:1-18:1	3163.84	1492.53	2508.55	3580.73	1778.18	2683.62	3753.12	2494.7	3247.19	2388.31	2680.84	3165	0.1667	0.702378	0.4062	0.275659	-0.2395	0.493412	1.4336	0	#N/A
A2929	Lip2929	PC 22:6e/21:2	44317.5	31878.1	67873.4	113741	44152.9	42609.8	58391.4	60522.7	90722.9	48023	66834.7	69879	0.4769	0.521375	0.5411	0.214957	-0.0643	0.913707	1.4335	0	#N/A
A4493	Lip4493	PG(18:0/22:2(13Z,16Z))	27582.5	46953	80279.5	90725.4	53424.2	54880.5	64496.5	86025.1	56706.9	51605	66343.4	69076.2	0.3624	0.496707	0.4207	0.39301	-0.0582	0.865346	1.4329	0	#N/A
A5825	Lip5825	Zeaxanthin diglucoside/ Zeaxanthin beta-D-diglucoside	4191.17	1220.14	1168.92	1505.55	1886.03	2508.5	1216.66	1001.37	1221.62	2193.41	1966.69	1146.55	-0.1574	0.845127	-0.9359	0.404676	0.7785	0.0993552	1.4326	0	#N/A
A1012	Lip1012	Fumonisin C4	920.584	342.523	689.29	1129.01	509.442	538.237	980.9	724.033	993.743	650.799	725.562	899.558	0.1569	0.790474	0.467	0.280308	-0.3101	0.492226	1.4324	0	#N/A
A2105	Lip2105	PC 20:4-20:4	2968.52	3290.2	3475.69	2762.61	3705.25	3301.43	4622.76	3252.94	3497.28	3244.8	3256.43	3790.99	0.0052	0.972433	0.2244	0.324949	-0.2193	0.356565	1.4323	0	#N/A
A5452	Lip5452	Ptilosteroid B	2511.41	1569.37	2494.29	1741.18	2476.24	1833.11	1583.4	1996.94	1727.52	2191.69	2016.84	1769.29	-0.1199	0.677203	-0.3089	0.307668	0.1889	0.412493	1.4315	0	#N/A
A3048	Lip3048	PMeOH 24:4-22:5	44695.9	32190.4	50121.2	84476.6	58623.6	36759.8	54131.7	89538.3	42346.9	42335.8	59953.3	62005.7	0.502	0.331233	0.5505	0.298922	-0.0486	0.922361	1.4312	0	#N/A
A1378	Lip1378	AcylGlcADG 18:2-22:6-22:6	1515.31	1415.13	1505.3	1680.91	1864.19	1445.49	1607.34	1515.88	1747.14	1478.58	1663.53	1623.45	0.17	0.263373	0.1349	0.15137	0.0352	0.790576	1.431	0	#N/A
A4780	Lip4780	PI(14:1(9Z)/22:2(13Z,16Z))	2555.7	1071.71	492.48	2656.77	1865.28	1924.17	1495.87	1597.71	3017.21	1373.3	2148.74	2036.93	0.6458	0.337233	0.5688	0.448451	0.0771	0.852718	1.4296	0	#N/A
A2579	Lip2579	SQDG 24:2-24:2	6854.43	2475.71	3964.14	5622.97	5040.36	2796.92	5883.19	5696.65	5904.69	4431.43	4486.75	5828.18	0.0179	0.973429	0.3953	0.390732	-0.3774	0.259322	1.4294	0	#N/A
A5479	Lip5479	Sayanedine	5444.46	2072.67	2454.55	2808.79	2491.12	3156.52	2278.32	1636.09	2740.29	3323.9	2818.81	2218.23	-0.2378	0.684375	-0.5835	0.411292	0.3457	0.198476	1.429	0	#N/A
A5674	Lip5674	TG(16:1(9Z)/20:0/20:0)[iso3]	1834.49	1940.89	2028.66	2180.56	2210.69	2236.05	2275.56	2020.79	1965.18	1934.68	2209.1	2087.17	0.1914	0.0314641	0.1095	0.256384	0.0819	0.329436	1.4283	0	#N/A
A2355	Lip2355	PS 18:1-18:1	835.929	43820.2	48685	47905.4	46355.8	34435	37237.4	47421.1	55950.6	31113.7	42898.7	46869.7	0.4634	0.52393	0.5911	0.413715	-0.1277	0.596481	1.4281	0	#N/A
A3002	Lip3002	PEtOH 19:2-16:3	8656.63	4736.61	5029.61	10251.7	5818.92	5271.28	6542.81	9046.9	8251.06	6140.95	7113.98	7946.92	0.2122	0.65616	0.3719	0.29877	-0.1597	0.666819	1.4274	0	#N/A
A5414	Lip5414	PS(O-18:0/17:0)	3164.17	2428.89	3416.39	1608.07	2473.28	2420.46	4025.32	4120.98	4168.63	3003.15	2167.27	4104.98	-0.4706	0.109831	0.4509	0.0625635	-0.9215	0.0184142	1.4272	0	#N/A
A779	Lip779	Cer(m18:1(4E)/26:1(17Z))	2587.83	797.095	1806.87	2174.17	1113.8	2952.38	2255.78	2787.54	2223.45	1730.6	2080.12	2422.26	0.2654	0.662731	0.4851	0.313334	-0.2197	0.594923	1.4266	0	#N/A
A2052	Lip2052	PC 16:0e/22:4	15387.9	17505.6	16141.6	18314.5	17012.1	14833.8	14681	24034	19787.9	16345	16720.2	19501	0.0327	0.771353	0.2547	0.36351	-0.222	0.417715	1.4261	0	#N/A
A2815	Lip2815	PC 14:0e/22:6	75170.2	43307.2	68113.6	79279.5	60224.4	41677.8	64695.3	77472.8	109926	62197	60393.9	84031.2	-0.0424	0.907318	0.4341	0.264656	-0.4765	0.246444	1.4258	0	#N/A
A4843	Lip4843	PI(17:0/22:4(7Z,10Z,13Z,16Z))	5192.37	2382.25	2470.78	3348.71	2668.02	2358.18	3327.09	2417.11	1095.53	3348.46	2791.63	2279.91	-0.2624	0.614421	-0.5545	0.402488	0.2921	0.527292	1.4242	0	#N/A
A5099	Lip5099	PIM2(16:0/16:0)	2517.15	3008.19	4134.03	3434.72	3319.06	3621.3	4311.01	1737.67	1091.75	3219.79	3458.36	2380.14	0.1031	0.669734	-0.4359	0.500308	0.539	0.387233	1.4224	0	#N/A
A537	Lip537	Ascorbyl stearate	1293.43	548.602	1739.93	2676.34	1332.9	1162.46	1882.6	1371.64	1769.54	1193.99	1723.9	1674.59	0.5299	0.425514	0.488	0.302524	0.0419	0.929493	1.4211	0	#N/A
A4562	Lip4562	PG(22:0/12:0)	1352.76	1174.9	1422.93	1750.16	1101.55	1934.79	1423.43	1299.49	3454.71	1316.86	1595.5	2059.21	0.2769	0.386728	0.645	0.399391	-0.3681	0.584507	1.4211	0	#N/A
A3503	Lip3503	Neobavaisoflavone	450.85	269.025	541.946	718.379	380.12	384.096	653.351	552.302	450.9	420.607	494.198	552.184	0.2326	0.624489	0.3927	0.261703	-0.1601	0.677526	1.4195	0	#N/A
A1000	Lip1000	FMC-6(d18:1/22:0(2-OH))	3736.8	1757.07	1656.82	4481.45	2070.16	2248.21	2990.69	2812.19	3729.59	2383.57	2933.27	3177.49	0.2994	0.622256	0.4148	0.366909	-0.1154	0.789937	1.4184	0	#N/A
A4190	Lip4190	PC(O-18:0/19:1(9Z))	6261.07	784.75	3686.12	4952.54	2866.53	2905.11	4041.2	5322.35	5522.88	3577.31	3574.72	4962.14	-0.001	0.998905	0.4721	0.477911	-0.4731	0.180201	1.4177	0	#N/A
A553	Lip553	Axillarenic acid	1289.73	712.637	2043.57	496.381	317.29	571.9	998.362	561.918	637.055	1348.65	461.857	732.445	-1.546	0.143385	-0.8807	0.246352	-0.6653	0.173831	1.4174	0	#N/A
A3587	Lip3587	O-[(9Z)-17-carboxyheptadec-9-enoyl]carnitine	428.413	1057.35	704.28	1024.13	972.177	966.346	592.865	1684.39	1037.71	730.016	987.552	1104.99	0.4359	0.292201	0.598	0.376263	-0.1621	0.746696	1.4164	0	#N/A
A870	Lip870	DAT(16:0/22:0(2Me[S],4Me[S]))	40431.2	25885.1	33339.6	38109.2	20307.8	25331.5	40094.6	42007.2	49519.2	33218.6	27916.2	43873.7	-0.2509	0.478871	0.4014	0.113481	-0.6523	0.0749878	1.4163	0	#N/A
A5214	Lip5214	PS(17:0/22:2(13Z,16Z))	1080.05	665.483	949.046	514.16	707.213	645.039	684.844	893.467	516.717	898.192	622.137	698.343	-0.5298	0.138864	-0.3631	0.290363	-0.1667	0.579006	1.4161	0	#N/A
A856	Lip856	Cucurbitacin P	6125.88	1412.43	5254.95	12334.5	2380.31	3356.34	5092.22	4896.27	19042.8	4264.42	6023.72	9677.08	0.4983	0.650543	1.1822	0.368578	-0.6839	0.557937	1.4153	0	#N/A
A500	Lip500	alpha-tocotrienol	688.39	456.972	1288.2	3687.03	750.784	2915.3	988.963	973.583	4929.82	811.186	2451.04	2297.45	1.5953	0.196834	1.5019	0.376103	0.0934	0.928007	1.4147	0	#N/A
A979	Lip979	Fasciculic acid B	950.048	2211.8	1554.41	875.834	943.602	1710.86	560.722	1374.55	1233.38	1572.08	1176.77	1056.22	-0.4179	0.435393	-0.5738	0.31598	0.1559	0.759139	1.4145	0	#N/A
A1407	Lip1407	Cer-ADS d23:0/20:1	2947.7	951.844	1429.76	1585.6	1102.71	1077.06	1389.18	2930.02	6211.95	1776.43	1255.12	3510.38	-0.5012	0.48126	0.9826	0.351514	-1.4838	0.252682	1.4132	0	#N/A
A4914	Lip4914	PI(19:0/22:4(7Z,10Z,13Z,16Z))	2521.15	1629.76	1043.98	2924.39	1854.43	1776.85	1863.03	3027.16	2015.53	1731.63	2185.22	2301.9	0.3356	0.469463	0.4107	0.370362	-0.075	0.833493	1.4127	0	#N/A
A4719	Lip4719	PGS	9445.47	2709.08	5226.33	10226.2	3328.77	6941.3	7230.3	8397.25	8992.6	5793.62	6832.09	8206.72	0.2379	0.729366	0.5023	0.344161	-0.2645	0.565705	1.4124	0	#N/A
A1628	Lip1628	GlcADG 20:5-20:5	16503.1	21273.4	26898.8	18197.2	17476.1	20661.3	28303.9	21027.6	30657.6	21558.4	18778.2	26663	-0.1992	0.457284	0.3066	0.288613	-0.5058	0.10082	1.4122	0	#N/A
A5570	Lip5570	Squalamine	652.471	4015.74	14066.2	546.446	5078.93	5900.48	6965.66	9437.65	26425.9	6244.8	3841.95	14276.4	-0.7008	0.624357	1.1929	0.343217	-1.8937	0.225362	1.4117	0	#N/A
A1765	Lip1765	HexCer-AP t17:1/30:2	535.095	619.347	821.65	2470.47	610.407	637.452	444.121	1241.01	7418.5	658.697	1239.44	3034.54	0.912	0.445544	2.2038	0.393791	-1.2918	0.505194	1.4115	0	#N/A
A5432	Lip5432	PS(O-20:0/21:0)	2784.82	1031.45	1504.75	2657.81	2307.16	1334.43	2365.6	1865.25	2889.47	1773.67	2099.8	2373.44	0.2435	0.647234	0.4202	0.388803	-0.1767	0.61143	1.4106	0	#N/A
A3937	Lip3937	Palmitamide	1482.81	957.975	947.34	1527.37	962.097	1189.06	2208.95	1091.28	1285.63	1129.38	1226.17	1528.62	0.1186	0.708882	0.4367	0.378963	-0.3181	0.488725	1.41	0	#N/A
A2712	Lip2712	DGTS 24:0-21:2	1908.53	850.622	1125.56	2269.35	929.051	1142.61	1985.9	1561.24	1684.45	1294.91	1447	1743.87	0.1602	0.786521	0.4294	0.291467	-0.2692	0.555275	1.4092	0	#N/A
A2557	Lip2557	SQDG 20:2-20:2	8807.55	6599.06	6172.25	10728.4	5479.33	4019.53	2997.44	4966.66	7530.04	7192.95	6742.41	5164.71	-0.0933	0.8522	-0.4779	0.272158	0.3846	0.556147	1.4073	0	#N/A
A1048	Lip1048	GlcCer(d18:1/22:0)	6540.49	2154.04	2467.3	4673.32	3113.53	5458.27	3509.45	1603.23	1080.78	3720.61	4415.04	2064.49	0.2469	0.689507	-0.8498	0.374835	1.0966	0.0807454	1.4072	-0.0005	#N/A
A1188	Lip1188	L-Oleandrosyl-oleandolide	33505.7	27891.2	52018.3	79267.6	31004.9	40432.3	55758.2	39863	60959.1	37805.1	50234.9	52193.4	0.4101	0.506647	0.4653	0.212072	-0.0552	0.911478	1.4065	0	#N/A
A5474	Lip5474	Sayanedine	847.113	778.44	537.115	523.724	861.021	573.745	852.025	840.926	1007.4	720.889	652.83	900.118	-0.1431	0.654834	0.3203	0.191248	-0.4634	0.127804	1.4065	0	#N/A
A2576	Lip2576	SQDG 22:5-22:5	3809	5254.49	4095.5	4692.09	4511.6	4829.92	3513.06	4635.46	2914.27	4386.33	4677.87	3687.6	0.0928	0.579909	-0.2503	0.357236	0.3432	0.185206	1.4062	0	#N/A
A5304	Lip5304	PS(20:1(11Z)/22:6(4Z,7Z,10Z,13Z,16Z,19Z))	11921.1	8109.93	11862.8	11117.4	10314.2	8347.22	10409.3	15171.1	13183.6	10631.3	9926.28	12921.3	-0.099	0.667687	0.2814	0.288378	-0.3804	0.151897	1.4056	0	#N/A
A4091	Lip4091	PC(20:5(5Z,8Z,11Z,14Z,17Z)/22:5(7Z,10Z,13Z,16Z,19Z))	11777.2	10640.9	13874	7113.33	10379.6	8963.16	6583.43	12735.7	9894	12097.4	8818.7	9737.71	-0.4561	0.0704533	-0.313	0.324715	-0.143	0.678664	1.405	0	#N/A
A1052	Lip1052	GlcCer(d18:1/24:0)	22393.8	6911.31	8728.62	12610.2	9278.38	18320.9	10900.7	6154.53	4283.9	12677.9	13403.2	7113.05	0.0803	0.904179	-0.8338	0.377974	0.914	0.134564	1.4049	0	#N/A
A3381	Lip3381	TAG 17:0-20:4-20:4	1748.57	1082.47	1132.85	1406.79	2317.6	1056.56	1790.05	1782.66	1495.51	1321.3	1593.65	1689.41	0.2704	0.571341	0.3546	0.222105	-0.0842	0.825728	1.4046	0	#N/A
A5569	Lip5569	SQMG(16:1(9Z)/0:0)	1879.76	760.422	1872.25	2128.43	923.007	1239.68	1015.52	467.439	1322.38	1504.15	1430.37	935.112	-0.0726	0.893666	-0.6857	0.281969	0.6132	0.329459	1.4033	0	#N/A
A4864	Lip4864	PI(18:0/22:2(13Z,16Z))	3941.89	3012.74	2951.28	3539.44	3933.54	3451.33	3023.79	3782.29	5212.81	3301.97	3641.44	4006.3	0.1412	0.411369	0.2789	0.39992	-0.1378	0.630522	1.4012	0	#N/A
A2549	Lip2549	SQDG 20:0-18:1	5059.52	2291.47	4818.06	6656.76	2251.86	2318.24	3558.64	2304.6	1707.34	4056.35	3742.29	2523.53	-0.1163	0.864618	-0.6847	0.228178	0.5685	0.499713	1.401	0	#N/A
A4879	Lip4879	PI(18:1(9Z)/22:4(7Z,10Z,13Z,16Z))	4979.95	2589.7	4241.25	4310.1	2843.85	2832.56	5051.57	4344.99	5978.29	3936.97	3328.84	5124.95	-0.2421	0.52305	0.3805	0.244552	-0.6225	0.0579201	1.4006	0	#N/A
A742	Lip742	Cer(d18:1/24:1(15Z))	1263.24	1037.83	1577.7	3219.41	1969.79	1206.56	2117.28	1590.69	1677.09	1292.92	2131.92	1795.02	0.7215	0.286704	0.4734	0.0905929	0.2482	0.629052	1.4004	0	#N/A
A173	Lip173	1alpha,23-dihydroxy-24,25,26,27-tetranorvitamin D3 / 1alpha,23-dihydroxy-24,25,26,27-tetranorcholecalciferol	38889.1	48259.4	58545.4	118592	54868	46667.4	51135	81719.7	71616.5	48564.6	73375.7	68157.1	0.5954	0.389972	0.489	0.152455	0.1064	0.846517	1.4001	0	#N/A
A3120	Lip3120	TAG 12:0-12:0-22:7	3902.58	1098.74	1872.37	3005.67	1938.36	3763.34	2510.27	841.098	423.238	2291.23	2902.46	1258.2	0.3412	0.575914	-0.8648	0.385077	1.2059	0.120614	1.4	0	#N/A
A4889	Lip4889	PI(18:2(9Z,12Z)/22:2(13Z,16Z))	4400.77	2722.35	3066.8	2545.51	3311.95	2068.05	3292.42	2879.34	1721.96	3396.64	2641.84	2631.24	-0.3626	0.301799	-0.3684	0.332931	0.0058	0.986663	1.3996	0	#N/A
A1601	Lip1601	GlcADG 18:1-18:1	11662.4	12114.7	25901.5	21639.2	14911	16925	15106.2	22119.8	28188.3	16559.5	17825.1	21804.8	0.1062	0.820976	0.397	0.434071	-0.2907	0.419726	1.398	0	#N/A
A3589	Lip3589	Obscuraminol A	998.556	2057.65	2390.01	886.394	994.747	1854.78	897.211	887.804	1809.2	1815.4	1245.31	1198.07	-0.5438	0.339339	-0.5996	0.305753	0.0558	0.91833	1.398	0	#N/A
A2559	Lip2559	SQDG 20:3-22:5	1004.01	734.733	925.016	737.8	1254.66	617.241	2702.64	796.936	1151.79	887.919	869.901	1550.45	-0.0296	0.938041	0.8042	0.374931	-0.8338	0.366744	1.3979	0	#N/A
A144	Lip144	17-hydroxy-1-oxo-2,3-seco-androstan-3-oic acid	2125.39	1650.56	1192.49	2098.95	1563.49	1852.14	1589.01	1278.42	910.8	1656.15	1838.19	1259.41	0.1505	0.596708	-0.3951	0.305201	0.5455	0.0848946	1.3965	0	#N/A
A717	Lip717	Cer(d18:0/24:0)	4861.78	2104.02	3739.07	5981.55	2204.94	3511.65	4222.27	4274.01	6908.29	3568.29	3899.38	5134.86	0.128	0.821573	0.5251	0.260684	-0.3971	0.435157	1.3963	0	#N/A
A4031	Lip4031	PC(17:0/20:4(5Z,8Z,11Z,14Z))	45698.4	51239.1	110947	90504.1	61857.4	69255.3	68831.5	86234.5	110860	69294.8	73872.3	88642.1	0.0923	0.853881	0.3552	0.478529	-0.263	0.383883	1.395	0	#N/A
A4919	Lip4919	PI(19:0/22:4(7Z,10Z,13Z,16Z))	2007.49	1802.04	1212.13	3763.04	4175.78	1066.45	2390.26	4707.89	1842.35	1673.89	3001.76	2980.17	0.8426	0.304777	0.8322	0.272438	0.0104	0.98767	1.3947	0	#N/A
A3055	Lip3055	PS 14:0-22:3	4798.44	1436.96	3890.81	3287.2	2184.52	3479.88	2979.19	4060.3	12794.8	3375.4	2983.86	6611.44	-0.1779	0.744552	0.9699	0.410439	-1.1478	0.363236	1.3943	0	#N/A
A5516	Lip5516	SM(d18:0/15:0)	166828	59443.9	128788	115764	42046.2	58416.7	80296.9	54066.7	77347.3	118353	72075.6	70570.3	-0.7155	0.30297	-0.746	0.264787	0.0304	0.954283	1.3934	0	#N/A
A1218	Lip1218	M(IP)2C(t18:0/24:0)	1606.39	1792.7	1741.68	1508.17	1580.21	1473.56	1800.73	1465.71	1478.92	1713.59	1520.64	1581.79	-0.1723	0.0530268	-0.1155	0.362717	-0.0569	0.638514	1.3931	0	#N/A
A164	Lip164	19:0 Cholesteryl ester	1600.6	841.134	714.573	1688.39	820.874	1075.26	1135.76	1753.24	1284.2	1052.1	1194.84	1391.07	0.1835	0.724952	0.4029	0.374351	-0.2194	0.573297	1.3923	0	#N/A
A3636	Lip3636	PA(12:0/18:3(6Z,9Z,12Z))	1363.72	836.431	1011.74	629.733	636.466	515.85	978.987	798.844	594.883	1070.63	594.017	790.905	-0.8499	0.0835541	-0.4369	0.223328	-0.413	0.211109	1.3921	0	#N/A
A39	Lip39	(3'-sulfo)Galbeta-Cer(d18:1/24:0(2OH))	13995.9	15967	25262.6	30558.2	17355.1	18380	20629.6	23238.4	24462.9	18408.5	22097.8	22777	0.2635	0.539174	0.3072	0.335791	-0.0437	0.889628	1.3917	-0.0005	#N/A
A1683	Lip1683	HBMP 14:0-14:1-14:0	1218.21	569.784	753.867	657.032	561.674	529.248	637.445	766.143	472.23	847.289	582.652	625.273	-0.5402	0.302423	-0.4384	0.375977	-0.1019	0.681128	1.3916	0	#N/A
A2157	Lip2157	PE 18:0-18:1	1.91968e+06	1.5056e+06	1.48577e+06	2.35272e+06	1.68325e+06	1.4063e+06	1.65435e+06	2.29748e+06	1.95984e+06	1.63701e+06	1.81409e+06	1.97056e+06	0.1482	0.613365	0.2675	0.231082	-0.1194	0.669857	1.3915	0	#N/A
A1327	Lip1327	MIPC(t18:0/24:0(2OH))	4507.52	3400.58	4071.18	5665.52	3129.12	3561.13	5581.09	3964.48	5442.61	3993.09	4118.59	4996.06	0.0446	0.892728	0.3233	0.188814	-0.2786	0.410411	1.3913	0	#N/A
A5250	Lip5250	PS(18:1(9Z)/18:1(9Z))	1393.3	1318.23	1173.47	980.455	571.647	1043.3	468.87	1512.78	944.847	1295	865.135	975.501	-0.582	0.0839028	-0.4087	0.401379	-0.1732	0.764795	1.391	0.0005	#N/A
A3301	Lip3301	TAG 16:0-16:0-22:5	89414.9	46379.9	63618.7	63445.1	63423.2	46950.5	82888.8	72483.3	91479.6	66471.2	57939.6	82283.9	-0.1982	0.58026	0.3079	0.337729	-0.5061	0.0350625	1.3909	0	#N/A
A1913	Lip1913	LPG 18:1	4228.91	935.495	2892.72	6648.7	3113.97	2187.4	3239.43	3620.22	4997.59	2685.71	3983.35	3952.41	0.5687	0.483182	0.5574	0.327926	0.0113	0.984613	1.3895	0	#N/A
A3769	Lip3769	PA(19:1(9Z)/22:2(13Z,16Z))	1402.13	801.645	2736.35	3194.97	720.149	2538.18	508.336	881.166	995.432	1646.71	2151.1	794.978	0.3855	0.620018	-1.0506	0.272009	1.4361	0.204861	1.3876	0	#N/A
A4520	Lip4520	PG(19:0/0:0)	966.352	661.88	695.64	891.139	596.29	674.198	814.519	811.01	1555.41	774.624	720.543	1060.31	-0.1044	0.700282	0.4529	0.371953	-0.5573	0.302582	1.3871	0	#N/A
A4949	Lip4949	PI(20:2(11Z,14Z)/22:4(7Z,10Z,13Z,16Z))	354.282	1894.87	1816.8	1784.13	2067.38	1958.99	1494.29	2283.64	1883.72	1355.32	1936.83	1887.22	0.5151	0.365449	0.4776	0.409882	0.0374	0.853199	1.387	0	#N/A
A11	Lip11	(1S)-1-hydroxy-23-oxo-24,25,26,27-tetranorcalciol	2772.36	1062.6	733.507	2879.79	1116.89	7429.32	1413.32	1908.84	12083.8	1522.82	3808.67	5135.32	1.3225	0.349336	1.7537	0.408472	-0.4312	0.758753	1.3867	0	#N/A
A2726	Lip2726	DGTS 27:0-22:4	957.379	778.003	858.64	982.837	723.817	858.952	765.042	776.478	793.578	864.674	855.202	778.366	-0.0159	0.922709	-0.1517	0.236051	0.1358	0.412437	1.3867	0	#N/A
A552	Lip552	Axerophthene	2873.15	2694.49	2979.8	2179.42	2288.72	3569.65	3507.82	1628.6	1795.84	2849.15	2679.26	2310.75	-0.0887	0.742128	-0.3022	0.465178	0.2135	0.650165	1.3865	0	#N/A
A4565	Lip4565	PG(22:0/12:0)	469.536	212.487	657.906	717.405	578.518	501.366	510.985	778.178	498.815	446.643	599.096	595.993	0.4237	0.368915	0.4162	0.403676	0.0075	0.979173	1.3865	0	#N/A
A4781	Lip4781	PI(14:1(9Z)/22:2(13Z,16Z))	12185.8	12027.1	17951	10906.9	10930.6	14042.9	8623.08	16565.4	8784.99	14054.6	11960.1	11324.5	-0.2328	0.411921	-0.3116	0.453844	0.0788	0.838113	1.3855	0	#N/A
A1284	Lip1284	Minabeolide-5	1721.7	7858.25	12288.4	10754	5870.54	9700.29	11336.7	7420.54	11949.6	7289.44	8774.94	10235.6	0.2676	0.693086	0.4897	0.450779	-0.2221	0.51611	1.385	0	#N/A
A524	Lip524	Apigenin 7-(2''-acetyl-6''-methylglucuronide)	603.511	225.611	687.932	606.012	369.458	687.162	876.068	456.452	821.045	505.685	554.211	717.855	0.1322	0.792733	0.5055	0.335332	-0.3733	0.376109	1.3837	0	#N/A
A1220	Lip1220	makisterone B	1634.86	795.616	1043.41	2723.67	1160.74	590.826	1076.1	2542.86	2424.14	1157.96	1491.75	2014.37	0.3654	0.663943	0.7987	0.204795	-0.4333	0.548478	1.383	0	#N/A
A855	Lip855	Cucurbitacin P	3261.76	1216.19	2545.83	3805.04	1932.38	1845.82	2814.43	2653.66	4195.06	2341.26	2527.75	3221.05	0.1106	0.841895	0.4602	0.321292	-0.3497	0.440682	1.3828	0	#N/A
A3022	Lip3022	PEtOH 21:1-26:2	10059.2	6736.67	8227.82	10357.2	6774.64	7980.49	10088.9	8652.21	10762.7	8341.24	8370.76	9834.61	0.0051	0.984469	0.2376	0.272757	-0.2325	0.311269	1.3818	0	#N/A
A3886	Lip3886	PA(O-18:0/20:5(5Z,8Z,11Z,14Z,17Z))	17172.9	17096.3	18424.3	15993.8	18651.3	18295.6	17584.7	16627.2	15094.7	17564.5	17646.9	16435.5	0.0068	0.935491	-0.0958	0.26653	0.1026	0.33538	1.3818	0	#N/A
A1223	Lip1223	Malaccol	957.453	673.216	1170.45	1231.25	1043.11	757.671	969.44	1254.24	1172.53	933.705	1010.68	1132.07	0.1143	0.718963	0.2779	0.314924	-0.1636	0.502239	1.3817	0.0005	#N/A
A3215	Lip3215	TAG 14:0-15:0-16:1	8347.09	1867.01	2617.33	4852.04	2848.63	6556.35	3762.4	1434.23	959.49	4277.14	4752.34	2052.04	0.152	0.850102	-1.0596	0.397949	1.2116	0.124674	1.3807	0	#N/A
A4590	Lip4590	PG(22:6(4Z,7Z,10Z,13Z,16Z,19Z)/22:6(4Z,7Z,10Z,13Z,16Z,19Z))	3511.06	2386.13	1442.42	2502.06	1873.48	1564.27	2599.84	4867.47	2933.37	2446.54	1979.94	3466.89	-0.3053	0.532755	0.5029	0.333855	-0.8082	0.159056	1.3807	0	#N/A
A4923	Lip4923	PI(19:1(9Z)/0:0)	4434.87	2164.15	3393.66	4224.91	2834.54	3510.63	2729.45	3175.43	1124.62	3330.89	3523.36	2343.16	0.081	0.817165	-0.5075	0.336433	0.5885	0.19831	1.3803	0	#N/A
A4680	Lip4680	PG(P-16:0/13:0)	2363	578.6	1163.86	3643.11	1724.65	1014.74	2200.06	1681.72	2070.03	1368.49	2127.5	1983.94	0.6366	0.472743	0.5358	0.362835	0.1008	0.873094	1.3776	0	#N/A
A3267	Lip3267	TAG 15:1-15:1-17:1	20641.8	11933.7	12940.1	5892.83	12349.1	11246.9	10266	12073.3	10027.3	15171.9	9829.61	10788.9	-0.6262	0.197691	-0.4919	0.248839	-0.1343	0.685131	1.3774	0	#N/A
A5439	Lip5439	PS(P-16:0/13:0)	1415.58	2652.86	4270.69	2306.43	1437.84	2869.87	814.305	1820.27	2613.92	2779.71	2204.71	1749.5	-0.3343	0.579106	-0.668	0.361287	0.3336	0.53399	1.3768	0	#N/A
A1436	Lip1436	Cer-AP t14:0/25:0	5170.6	4192.82	7725.09	5999	4425.13	5955.22	3940.45	11301.7	12966.3	5696.17	5459.78	9402.83	-0.0611	0.853574	0.7231	0.313347	-0.7843	0.289497	1.376	0	#N/A
A4052	Lip4052	PC(18:0/22:4(7Z,10Z,13Z,16Z))	17735.3	698.61	9117.57	16993.3	8912.72	7107.34	10415.3	15322.4	12442.6	9183.82	11004.5	12726.8	0.2609	0.771535	0.4707	0.551418	-0.2098	0.645111	1.3752	0	#N/A
A675	Lip675	Cer(d15:2(4E,6E)/22:0(2OH))	4129.36	2492.03	2395.2	4783.82	2120.98	1048.09	3781.7	985.463	1143.12	3005.53	2650.96	1970.09	-0.1811	0.794525	-0.6094	0.396844	0.4283	0.660577	1.3749	0	#N/A
A1755	Lip1755	HexCer-AP t15:2/28:2	16519.3	7334.38	11313.9	11216.7	10360.2	8884.02	11790	14967	18044.2	11722.5	10153.6	14933.8	-0.2073	0.619385	0.3493	0.381397	-0.5566	0.104136	1.3746	0	#N/A
A1779	Lip1779	HexCer-AP t20:0/14:1	18848.7	5774.14	14515.6	21260.6	7123.23	9673.41	14270.6	14872	41711.9	13046.1	12685.7	23618.2	-0.0404	0.953526	0.8563	0.368839	-0.8967	0.358892	1.374	0	#N/A
A850	Lip850	CPA(18:1(9Z))	2145.16	1297.33	1552.15	3594.26	1276.79	1213.16	2118.45	1981.81	3257.24	1664.88	2028.07	2452.5	0.2847	0.695402	0.5588	0.187117	-0.2741	0.66316	1.3728	0	#N/A
A656	Lip656	Cer(d14:2(4E,6E)/22:1(13Z)(2OH))	8074.11	3271.96	5431.45	13609.3	5822.87	3986.16	6756.45	8824.63	8445.07	5592.51	7806.13	8008.72	0.4811	0.548259	0.5181	0.218029	-0.037	0.952113	1.372	0	#N/A
A3879	Lip3879	PA(O-18:0/15:0)	6142	1795.67	428.835	4362.69	2149.72	1364.63	3101.35	3711.45	4213.81	2788.84	2625.68	3675.54	-0.087	0.938326	0.3983	0.660176	-0.4853	0.365301	1.3719	0	#N/A
A297	Lip297	26,26,26-trifluoro-25-hydroxy-27-norvitamin D3 / 26,26,26-trifluoro-25-hydroxy-27-norcholecalciferol	5592.08	4557.69	5219.37	2670.02	3219.9	4098.29	4945.58	3021.01	4214.87	5123.04	3329.4	4060.49	-0.6217	0.0291406	-0.3353	0.191882	-0.2864	0.35881	1.3717	0	#N/A
A5156	Lip5156	PS(14:0/12:0)	776.59	1615.37	3233.21	1528.35	952.952	1706.79	582.774	1026.6	1560.87	1875.06	1396.03	1056.75	-0.4256	0.581563	-0.8273	0.378794	0.4017	0.404998	1.3706	0	#N/A
A5738	Lip5738	TG(19:0/22:3(10Z,13Z,16Z)/22:6(4Z,7Z,10Z,13Z,16Z,19Z))[iso6]	2966.84	2499.21	2892.75	2846.62	3269.77	3080.19	2670.33	3387.15	3130.33	2786.27	3065.53	3062.6	0.1378	0.21717	0.1364	0.346406	0.0014	0.991098	1.3699	0	#N/A
A708	Lip708	Cer(d18:0/20:0)	1482.4	934.548	1442.14	1204.81	920.66	1517.78	1044.13	2134.65	2374.03	1286.36	1214.42	1850.94	-0.083	0.784994	0.525	0.302883	-0.608	0.257129	1.3692	0	#N/A
A2463	Lip2463	SM d18:2/16:0	8353.5	7734.52	13743.7	22727.2	10615.8	7733.68	16027.9	13414.5	11730.2	9943.91	13692.2	13724.2	0.4615	0.51197	0.4648	0.184103	-0.0034	0.995176	1.368	0	#N/A
A1738	Lip1738	HBMP 18:1-20:4-16:0	3118.48	1895.43	2309.69	2825.83	1524.89	1770.64	2851.2	3573.78	3153.04	2441.2	2040.45	3192.67	-0.2587	0.497295	0.3872	0.162118	-0.6459	0.0827854	1.3669	0	#N/A
A2388	Lip2388	SHexCer d39:3	622523	207028	353369	768279	205823	218503	473092	677263	711396	394306	397535	620583	0.0118	0.989186	0.6543	0.202263	-0.6425	0.355818	1.3668	0	#N/A
A4790	Lip4790	PI(15:0/22:0)	6270.85	5339.2	5045.88	7957.82	5163.05	3884.85	5366.95	10955	6847.3	5551.98	5668.57	7723.08	0.03	0.933403	0.4762	0.322581	-0.4462	0.380141	1.3663	0	#N/A
A2603	Lip2603	ACar 22:3	4824.66	7725.34	4880.56	4424.43	4036.08	2747.05	4829.92	4661.7	3654.19	5810.19	3735.85	4381.94	-0.6371	0.1503	-0.407	0.271819	-0.2301	0.365522	1.3658	0	#N/A
A2772	Lip2772	LPE 20:3	41380.4	61787.6	80029.4	81487.4	56039.4	60593.8	67200	72383.1	78443.2	61065.8	66040.2	72675.4	0.113	0.735776	0.2511	0.409946	-0.1381	0.497514	1.3654	0	#N/A
A4743	Lip4743	PI(12:0/15:1(9Z))	1655.57	886.438	955.883	788.276	950.202	790.771	758.207	1079.3	861.562	1165.97	843.083	899.69	-0.4678	0.318091	-0.374	0.39699	-0.0938	0.636932	1.3654	0	#N/A
A3539	Lip3539	Norselic acid A	2187.72	1681.99	2045.35	2124.26	1579.63	849.307	1196.35	2070.54	1162.2	1971.69	1517.73	1476.36	-0.3775	0.347527	-0.4174	0.234942	0.0399	0.93484	1.3649	0	#N/A
A3560	Lip3560	N-palmitoyl tryptophan	592.624	341.8	560.044	599.828	461.633	471.594	806.743	564.909	489.298	498.156	511.018	620.317	0.0368	0.895503	0.3164	0.382094	-0.2796	0.380874	1.3638	0	#N/A
A4152	Lip4152	PC(O-16:0/15:1(9Z))	5265.8	7870.04	5280.21	4633.01	5757.49	8307.62	6231.34	9280.15	7562.36	6138.68	6232.71	7691.28	0.0219	0.949457	0.3253	0.277511	-0.3034	0.35866	1.3635	0	#N/A
A3817	Lip3817	PA(22:1(11Z)/22:2(13Z,16Z))	1045.74	1428.54	2946.8	3555.52	2973.31	1364.07	1576.12	3471.13	3171.95	1807.03	2630.97	2739.73	0.542	0.400651	0.6004	0.322167	-0.0584	0.907725	1.363	0	#N/A
A1208	Lip1208	Luteolin 3'-methyl ether 7-glucuronosyl-(1->2)-glucuronide	1178.66	844.452	857.205	1184.68	749.049	857.051	1430.62	1476.65	841.403	960.105	930.259	1249.56	-0.0456	0.869888	0.3802	0.299025	-0.4257	0.270147	1.3629	0	#N/A
A5772	Lip5772	TG(20:5(5Z,8Z,11Z,14Z,17Z)/22:6(4Z,7Z,10Z,13Z,16Z,19Z)/22:6(4Z,7Z,10Z,13Z,16Z,19Z))[iso3]	25252.8	15699.9	19102.9	35333	15738.2	17655.7	27850	22398.3	27359.3	20018.6	22908.9	25869.2	0.1946	0.702995	0.3699	0.164077	-0.1753	0.687001	1.3628	0	#N/A
A454	Lip454	6-O-(1-O-stearoyl-sn-glycero-3-phosphono)-1D-myo-inositol	2069.21	1008.98	1760.25	1840.27	1356.65	1387.16	2588.88	1909.16	1631.92	1612.81	1528.03	2043.32	-0.0779	0.825289	0.3413	0.368086	-0.4192	0.207287	1.3626	0	#N/A
A2020	Lip2020	PC 14:0e/20:5	2810.6	1840.93	4719.38	7415.75	3126.66	3306.67	5344.02	2791.05	5810.67	3123.64	4616.36	4648.58	0.5635	0.423468	0.5736	0.294524	-0.01	0.985793	1.3624	0	#N/A
A2190	Lip2190	PE 20:1-20:1	15576.4	8816.87	10751.5	16664	9090.42	7085.15	10382.1	672.045	13045	11714.9	10946.5	8033.04	-0.0979	0.840155	-0.5443	0.450253	0.4465	0.575385	1.3618	0	#N/A
A5036	Lip5036	PI(P-16:0/20:5(5Z,8Z,11Z,14Z,17Z))	612	480.35	553.817	218.749	142.453	458.647	514.201	603.543	0	548.722	273.283	372.581	-1.0057	0.0863456	-0.5585	0.449178	-0.4472	0.670137	1.3611	0	#N/A
A3726	Lip3726	PA(18:0/22:2(13Z,16Z))	9546.91	4540.56	3761.35	9062.77	6252.2	3653.84	7504.37	7059.28	9159.22	5949.6	6322.94	7907.62	0.0878	0.883724	0.4104	0.39693	-0.3226	0.425115	1.3608	0	#N/A
A1985	Lip1985	OxPS 16:0-18:1+3O	6189.34	6592.23	7624.11	7273.87	6356.37	7561.58	6523.7	8456.41	7630.47	6801.89	7063.94	7536.86	0.0545	0.665266	0.148	0.35939	-0.0935	0.52376	1.3607	0	#N/A
A3797	Lip3797	PA(21:0/22:4(7Z,10Z,13Z,16Z))	148565	172477	375202	310138	209967	238974	219350	292563	390071	232081	253026	300661	0.1247	0.807249	0.3735	0.481063	-0.2489	0.464908	1.3606	0	#N/A
A851	Lip851	CPA(18:1(9Z))	12839.9	6629.91	12259.6	21626.1	6300.77	6070.61	13063.3	17718.1	18240	10576.5	11332.5	16340.5	0.0996	0.900943	0.6276	0.0910096	-0.528	0.437397	1.3601	0	#N/A
A4911	Lip4911	PI(19:0/22:1(11Z))	2023.54	2016.84	2701.85	763.737	1987.86	1008.95	2503.01	942.56	1236.54	2247.41	1253.52	1560.7	-0.8423	0.0997317	-0.5261	0.289763	-0.3162	0.641145	1.3599	0	#N/A
A5360	Lip5360	PS(22:1(11Z)/22:4(7Z,10Z,13Z,16Z))	3518.27	2488.06	2626.09	5361.74	2617.52	2113.12	3796.54	3863.97	3585.19	2877.47	3364.13	3748.57	0.2254	0.684312	0.3815	0.106112	-0.1561	0.740344	1.3599	0	#N/A
A2998	Lip2998	PEtOH 18:4-26:4	39178.5	27223.4	16412.1	36383.6	27682.4	11621.6	2224.59	35854.4	16626.2	27604.6	25229.2	18235.1	-0.1298	0.820312	-0.5982	0.475755	0.4684	0.59792	1.3594	0	#N/A
A4282	Lip4282	PE(18:3(6Z,9Z,12Z)/0:0)	791.191	3574.97	5731.24	1353.55	2278.09	1423.49	1116.54	3131.14	502.886	3365.8	1685.04	1583.52	-0.9982	0.36068	-1.0878	0.352618	0.0896	0.913461	1.3594	0	#N/A
A453	Lip453	6-Methoxyluteolin 3',4'-disulfate	2668.03	636.908	300.522	1104.17	274.716	268.35	1640.67	1734.09	2914.12	1201.82	549.08	2096.29	-1.1301	0.4787	0.8026	0.36496	-1.9328	0.0421168	1.3589	0	#N/A
A1676	Lip1676	HBMP 12:0-16:1-12:0	9823.28	8972.08	19470.3	25616.3	10299.2	11939.3	14751.5	16441.5	20164.5	12755.2	15951.6	17119.2	0.3226	0.62055	0.4245	0.32992	-0.1019	0.837169	1.3586	0	#N/A
A4421	Lip4421	PG(13:0/22:2(13Z,16Z))	807.91	2014.83	2054.07	3281.81	2017.25	1337.81	1347.1	3446.67	2776.85	1625.6	2212.29	2523.54	0.4446	0.454321	0.6345	0.302267	-0.1899	0.730296	1.3586	0	#N/A
A480	Lip480	Alatanin 2	966.577	1212.22	753.725	534.445	362.162	636.401	735.297	450.318	890.91	977.509	511.003	692.175	-0.9358	0.0506872	-0.498	0.197719	-0.4378	0.310515	1.3576	0	#N/A
A466	Lip466	9-deoxy-9-methylene-16,16-dimethyl -PGE2	1216.25	1670.79	1991.43	3215.84	1962.48	1760.26	1437.25	2474.39	2784.28	1626.16	2312.86	2231.97	0.5082	0.271408	0.4569	0.280787	0.0514	0.901122	1.3574	0	#N/A
A1944	Lip1944	OxPE 18:1-20:3+2O	5317.15	6755.65	6043.25	5872.89	5488.8	5707.27	6860.31	7764.29	5790.27	6038.68	5689.65	6804.96	-0.0859	0.492746	0.1724	0.343892	-0.2582	0.185971	1.3571	0	#N/A
A5372	Lip5372	PS(22:2(13Z,16Z)/22:4(7Z,10Z,13Z,16Z))	481.488	568.403	871.108	558.652	578.251	668.197	593.661	801.252	996.274	640.333	601.7	797.062	-0.0898	0.779121	0.3159	0.397787	-0.4056	0.22994	1.3567	0	#N/A
A5309	Lip5309	PS(20:2(11Z,14Z)/22:4(7Z,10Z,13Z,16Z))	11898.8	17265.1	24588.4	19482	21962.3	28272.8	16974.4	24857.4	26185.2	17917.4	23239	22672.3	0.3752	0.310183	0.3396	0.369076	0.0356	0.891204	1.3553	0	#N/A
A2337	Lip2337	PI 22:5-22:6	1687.12	2631.51	798.032	2774.44	1054.65	671.115	973.333	817.288	1005.57	1705.55	1500.07	932.064	-0.1852	0.818335	-0.8717	0.280756	0.6865	0.472695	1.3543	0	#N/A
A4404	Lip4404	PG(12:0/20:1(11Z))	9632.15	7036.46	1297.9	4792.11	1205.51	1622.91	12351	15161.8	7974.54	5988.84	2540.18	11829.1	-1.2373	0.298294	0.982	0.146775	-2.2193	0.0284097	1.3531	0	#N/A
A2384	Lip2384	SHexCer d38:3	61529.4	27547.2	45580.5	72077.1	42883	30677.4	58629	58823.3	56989.8	44885.7	48545.8	58147.4	0.1131	0.827872	0.3735	0.309077	-0.2604	0.516306	1.3511	0	#N/A
A2447	Lip2447	SM d18:0/17:0	22604.3	12462.7	15748.6	24608.2	15003.5	13706.7	19893.4	23000.2	19544.5	16938.5	17772.8	20812.7	0.0694	0.863746	0.2972	0.32479	-0.2278	0.475133	1.3491	0	#N/A
A1403	Lip1403	Cer-ADS d21:0/35:1	22198.5	19967.9	23202	23067.2	26625.1	24490.7	20424.9	28140.6	24657.4	21789.4	24727.7	24407.6	0.1825	0.105631	0.1637	0.367219	0.0188	0.905154	1.3482	0	#N/A
A4259	Lip4259	PC(P-16:0/14:1(9Z))	191.354	129.381	195.993	244.8	255.25	214.974	146.675	151.745	70.1689	172.243	238.341	122.863	0.4686	0.0710313	-0.4874	0.223098	0.956	0.0321784	1.3472	0	#N/A
A308	Lip308	29:2(5Z,9Z)(6Br)	3292.68	10619.1	14473	4453.48	6488.05	4840.62	4501.73	10201.4	1650.36	9461.59	5260.71	5451.16	-0.8468	0.32784	-0.7955	0.390113	-0.0513	0.947416	1.3461	0	#N/A
A3612	Lip3612	Oleamide	6173.79	3042.7	4045.06	3329.79	3454.73	3257.88	3644.09	4707.58	1468.6	4420.52	3347.47	3273.42	-0.4011	0.364983	-0.4334	0.436145	0.0323	0.94521	1.3461	0	#N/A
A1984	Lip1984	OxPI 18:1-22:6+4O	7637.35	7223.75	7098.22	8905.41	7019.43	6397.81	8095.51	6707.9	14797.8	7319.77	7440.88	9867.07	0.0237	0.888547	0.4308	0.415126	-0.4071	0.437376	1.346	0	#N/A
A3666	Lip3666	PA(14:1(9Z)/20:5(5Z,8Z,11Z,14Z,17Z))	4217.38	1933.95	2044.45	2100.69	1784.28	2198.32	1959.5	2289.49	1762.81	2731.93	2027.76	2003.93	-0.43	0.444302	-0.4471	0.431865	0.0171	0.91027	1.3456	0	#N/A
A2891	Lip2891	PC 18:4e/2:0	338845	154985	390023	507050	317972	229232	305185	451635	421418	294617	351418	392746	0.2543	0.629225	0.4148	0.319793	-0.1604	0.686958	1.3455	-0.00066667	#N/A
A5154	Lip5154	PS(13:0/22:4(7Z,10Z,13Z,16Z))	1281.41	599.318	1292.19	1037.83	601.359	442.479	792.918	824.482	496.692	1057.64	693.888	704.697	-0.6081	0.28213	-0.5858	0.261808	-0.0223	0.961295	1.3449	0	#N/A
A3016	Lip3016	PEtOH 20:4-20:4	66367.9	50496.5	52958.6	75972.4	48261	40993.6	57907.4	75201	78309.2	56607.7	55075.6	70472.5	-0.0396	0.904945	0.3161	0.16395	-0.3556	0.296306	1.3442	0	#N/A
A1929	Lip1929	OxPC 18:0e/18:1+3O	11608.4	20154.7	26179.7	22334.6	29348.6	16422.5	18043.8	37384.1	23979.4	19314.3	22701.9	26469.1	0.2331	0.581018	0.4546	0.375894	-0.2215	0.61515	1.344	0	#N/A
A4340	Lip4340	PE-Cer(d14:1(4E)/24:1(15Z)(2OH))	19174.6	1506.3	16080.3	21002	9112.42	13642.8	14046.9	15162.6	22826.2	12253.7	14585.7	17345.2	0.2513	0.739287	0.5013	0.466273	-0.25	0.568605	1.3437	0	#N/A
A1902	Lip1902	LPE 20:5	11021.8	1365.73	3336.06	5247.71	2784.57	4724.43	4875.64	5105.1	14905.3	5241.2	4252.24	8295.35	-0.3017	0.772622	0.6624	0.528736	-0.9641	0.345452	1.3436	0	#N/A
A3202	Lip3202	TAG 14:0-14:0-15:1	11324.4	2881.97	3648.21	5397.67	4194.33	8045.19	5401.69	2322.97	1803.73	5951.53	5879.06	3176.13	-0.0177	0.981959	-0.906	0.419655	0.8883	0.166077	1.3432	0	#N/A
A1524	Lip1524	Cer-NDS d18:0/23:0	1934.69	818.576	1854.51	3270.31	1039.88	1139.76	1648.22	2522.17	2638.7	1535.93	1816.65	2269.7	0.2422	0.752756	0.5634	0.199629	-0.3212	0.61109	1.3426	0	#N/A
A911	Lip911	docebenone	3922.46	4330.86	2443.18	6327.49	2520	4451.98	3922.46	5347.2	4848.71	3565.5	4433.16	4706.12	0.3142	0.534191	0.4004	0.18972	-0.0862	0.83367	1.3418	0	#N/A
A4776	Lip4776	PI(14:0/22:4(7Z,10Z,13Z,16Z))	13237.2	16931.9	16331	14499.3	11025.1	14639.2	15339	19215.8	21990.1	15500	13387.9	18848.3	-0.2113	0.268651	0.2822	0.225403	-0.4935	0.0864873	1.3416	0	#N/A
A3328	Lip3328	TAG 16:0-22:7-22:7	1468.23	484.785	595.064	1644.54	843.918	783.785	1494	797.764	1210.18	849.36	1090.75	1167.31	0.3609	0.593935	0.4587	0.447074	-0.0979	0.835391	1.3406	0	#N/A
A4819	Lip4819	PI(16:1(9Z)/22:2(13Z,16Z))	6742.77	10173.9	8594.5	9832.46	7692.88	7770.87	10499.6	7691.76	13115.2	8503.73	8432.07	10435.5	-0.0122	0.956059	0.2953	0.365994	-0.3075	0.333503	1.3406	0	#N/A
A5070	Lip5070	PI-Cer(t20:0/26:0)	3839.73	1981.97	3189.35	4718.22	1984.94	2582.76	4639.46	3136.4	4335.66	3003.68	3095.31	4037.18	0.0434	0.931527	0.4266	0.222151	-0.3833	0.391167	1.3391	0	#N/A
A1297	Lip1297	Minabeolide-7	1934.2	1431.69	715.999	707.709	2316.19	1172.95	1929.21	2686.24	1469.25	1360.63	1398.95	2028.23	0.0401	0.95194	0.576	0.253367	-0.5359	0.354605	1.3388	0	#N/A
A1437	Lip1437	Cer-AP t14:0/26:0	5047.02	3965.63	4580.25	5978.43	4341.32	3453.86	3706.3	7732.58	7183.13	4530.96	4591.2	6207.33	0.0191	0.945414	0.4542	0.313676	-0.4351	0.344261	1.3384	0	#N/A
A963	Lip963	Evasterioside E	2732.66	785.718	965.772	1158.49	1129.7	1826.55	1005.79	896.794	681.122	1494.72	1371.58	861.236	-0.124	0.866245	-0.7954	0.415459	0.6714	0.141269	1.338	0	#N/A
A4506	Lip4506	PG(18:2(9Z,12Z)/20:5(5Z,8Z,11Z,14Z,17Z))	2266.55	823.439	1677.06	1695.88	1374.41	1595.78	1840.74	1629.92	2592.83	1589.02	1555.36	2021.17	-0.0309	0.94408	0.3471	0.450425	-0.3779	0.247576	1.3374	0	#N/A
A2434	Lip2434	SM d14:1/28:2	64370.4	26548.7	36828.1	67791.7	31469	28295.7	50620.6	76254.9	49841.6	42582.4	42518.8	58905.7	-0.0022	0.997192	0.4682	0.319493	-0.4703	0.353262	1.3368	0	#N/A
A44	Lip44	(3'-sulfo)Galbeta-Cer(d18:1/24:1(15Z)(2OH))	22024.2	24459.1	41983	46186.9	31974.3	26600.1	25893.3	40280.3	52254.6	29488.8	34920.4	39476.1	0.2439	0.561366	0.4208	0.371131	-0.1769	0.661519	1.3364	0	#N/A
A3974	Lip3974	PC(12:0/26:0)	1145.63	887.848	594.454	718.9	855.422	696.721	1580.05	856.872	1015.68	875.978	757.014	1150.87	-0.2106	0.539017	0.3938	0.373054	-0.6043	0.210354	1.3362	0	#N/A
A265	Lip265	22:3-Glc-cholesterol	15253.5	8628.06	10155.2	8494.5	8568.01	7301.52	11045.2	13631.7	397.044	11345.6	8121.34	8357.96	-0.4823	0.246034	-0.4409	0.556841	-0.0414	0.958838	1.336	0.0004	#N/A
A3795	Lip3795	PA(21:0/22:2(13Z,16Z))	24665.3	8337.34	9498.42	23454.9	8853.77	5655.39	17929.6	19184.6	29623.5	14167	12654.7	22245.9	-0.1629	0.851886	0.651	0.284727	-0.8139	0.230042	1.3358	0	#N/A
A815	Lip815	Cholesteryl-6-O-(dimyristoyl-glycerophospho)-alpha-D-glucoside	908.762	783.107	878.467	923.772	928.51	772.114	842.977	692.722	812.292	856.779	874.799	782.664	0.03	0.792796	-0.1305	0.28277	0.1606	0.252616	1.3345	0	#N/A
A3788	Lip3788	PA(20:4(5Z,8Z,11Z,14Z)/22:6(4Z,7Z,10Z,13Z,16Z,19Z))	934.386	456.993	1337.07	2083.63	464.565	854.028	1568.84	1012.71	1609.08	909.482	1134.07	1396.88	0.3184	0.710423	0.6191	0.206347	-0.3007	0.655511	1.3336	0	#N/A
A3537	Lip3537	N-ornithinyl-35-aminobacteriohopane-32,33,34-triol	2491.82	2087.77	2270.1	2907.98	1400.16	1821.41	2369.78	2677.06	4888.39	2283.23	2043.18	3311.74	-0.1603	0.65106	0.5365	0.323614	-0.6968	0.253893	1.3335	0	#N/A
A2397	Lip2397	SHexCer d42:2	1303.9	1362.91	1805.39	1431.74	1267.11	1488.81	1789.96	1333.49	2490.54	1490.73	1395.89	1871.33	-0.0948	0.62319	0.328	0.385097	-0.4229	0.291635	1.3323	0	#N/A
A1768	Lip1768	HexCer-AP t17:2/25:1	1048.09	2300.29	1349.47	1261.11	1481.83	1700.6	1603.34	1809.53	2386.25	1565.95	1481.18	1933.04	-0.0803	0.847847	0.3038	0.463402	-0.3841	0.18609	1.3309	0	#N/A
A2371	Lip2371	SHexCer d35:0	154328	136210	158146	171682	141101	124888	188065	227527	132568	149561	145890	182720	-0.0359	0.826208	0.2889	0.351648	-0.3247	0.319007	1.3301	0	#N/A
A4681	Lip4681	PG(P-16:0/15:1(9Z))	2413.77	631.869	2264.18	1904.89	711.375	1620.41	2899.81	1877.95	3169.59	1769.94	1412.22	2649.12	-0.3257	0.628917	0.5818	0.281423	-0.9075	0.0816676	1.3298	0	#N/A
A3172	Lip3172	TAG 13:0-13:0-15:0	3383.29	706.907	1093.43	2414.65	1392.96	2454.99	1450.24	526.586	485.043	1727.88	2087.53	820.622	0.2728	0.720528	-1.0742	0.395773	1.347	0.054583	1.3291	0	#N/A
A1484	Lip1484	Cer-AP t22:1/21:0	2553.13	1418.29	1466.88	1784.01	1096.19	2207.23	1578.58	1689.8	650.91	1812.77	1695.81	1306.43	-0.0962	0.823974	-0.4726	0.365494	0.3763	0.446618	1.3285	0	#N/A
A2706	Lip2706	DGTS 23:0-14:1	12783.7	7810.74	8605.16	15301.8	7099.52	7323.72	10555.6	13461.2	14158.9	9733.2	9908.34	12725.2	0.0257	0.958408	0.3867	0.197074	-0.361	0.413464	1.3281	0	#N/A
A4621	Lip4621	PG(O-16:0/20:2(11Z,14Z))	156848	438.272	115701	191139	77275.6	81310.4	101073	100174	152570	90995.7	116575	117939	0.3574	0.692158	0.3742	0.633029	-0.0168	0.975742	1.3269	0	#N/A
A5150	Lip5150	PS(13:0/22:2(13Z,16Z))	9951.67	7018.68	7749.26	12624.7	7464.62	7008.83	7496.88	11798.7	12468.3	8239.87	9032.71	10587.9	0.1325	0.719751	0.3617	0.27665	-0.2292	0.549968	1.3265	0	#N/A
A5308	Lip5308	PS(20:2(11Z,14Z)/22:4(7Z,10Z,13Z,16Z))	121859	90874.5	120144	162001	122493	81816.7	101540	187392	148729	110959	122104	145887	0.1381	0.691414	0.3948	0.294293	-0.2567	0.522286	1.3262	0	#N/A
A523	Lip523	Apigenin 4'-(2''-feruloylglucuronosyl)-(1->2)-glucuronide	14765.7	4454.52	2054.68	8858.24	2773	4085.74	9274.03	8924.76	10667.5	7091.62	5238.99	9622.09	-0.4368	0.697999	0.4402	0.584008	-0.8771	0.132294	1.3251	0	#N/A
A5366	Lip5366	PS(22:1(11Z)/22:6(4Z,7Z,10Z,13Z,16Z,19Z))	3430.59	4764.04	4207.9	5630.51	3479.99	4489.37	5305.81	3679.1	6689.97	4134.18	4533.29	5224.96	0.133	0.619715	0.3378	0.341506	-0.2049	0.556385	1.3251	0	#N/A
A610	Lip610	CDP-DG(18:0/22:6(4Z,7Z,10Z,13Z,16Z,19Z))	2009.28	1327.81	1750.64	2094.34	1272.6	1057.67	1208.72	2100.75	556.433	1695.91	1474.87	1288.63	-0.2015	0.591046	-0.3962	0.471415	0.1947	0.752807	1.3246	0.0005	#N/A
A664	Lip664	Cer(d14:2(4E,6E)/24:0(2OH))	8461.41	7422.37	9707.71	8958.09	7446.78	7571.82	7903	10302.9	11801.1	8530.5	7992.23	10002.3	-0.094	0.550027	0.2296	0.339135	-0.3237	0.211659	1.3239	0	#N/A
A5386	Lip5386	PS(22:4(7Z,10Z,13Z,16Z)/22:6(4Z,7Z,10Z,13Z,16Z,19Z))	4630.51	7025.07	14842.8	16487.7	9414.3	6701.45	8240.01	16759.7	12302.5	8832.79	10867.8	12434.1	0.2991	0.656739	0.4934	0.415292	-0.1942	0.703081	1.3228	0	#N/A
A3154	Lip3154	TAG 12:2-12:2-19:5	60035.2	38688.9	50795.7	56408.9	47270.6	43050.9	63736.7	47789.4	63101.3	49839.9	48910.1	58209.1	-0.0272	0.906216	0.2239	0.360644	-0.2511	0.232898	1.3227	0	#N/A
A4487	Lip4487	PG(18:0/18:1(9Z))	26042.5	13018.3	22554.2	29982.7	18120.9	15875.4	26188.9	33662.9	20468.9	20538.3	21326.4	26773.6	0.0543	0.899557	0.3825	0.316718	-0.3282	0.402386	1.3221	0	#N/A
A2481	Lip2481	SQDG 15:1-18:2	5443.04	6851.2	7395.36	4582.8	5375.35	6601.65	5487.97	5953.7	5607.46	6563.2	5519.93	5683.04	-0.2497	0.275477	-0.2077	0.266695	-0.042	0.810024	1.322	0	#N/A
A3963	Lip3963	PC(12:0/13:0)	328.16	882.26	1078.77	469.262	252.298	1159.98	164.226	241.587	978.969	763.065	627.18	461.594	-0.2829	0.7214	-0.7252	0.430514	0.4423	0.683432	1.3214	0	#N/A
A3201	Lip3201	TAG 14:0-14:0-15:0	11827.1	3745.47	5137.91	7736.96	5012.34	10422.3	7677.25	2983.37	1828.22	6903.48	7723.87	4162.95	0.162	0.79672	-0.7297	0.4272	0.8917	0.209331	1.3199	0	#N/A
A2694	Lip2694	DGTS 21:0-26:2	1485.92	711.586	587.564	1440.98	577.157	926.237	1739.01	1093.93	1005.51	928.357	981.458	1279.49	0.0802	0.894811	0.4628	0.391156	-0.3826	0.431963	1.3195	0	#N/A
A5242	Lip5242	PS(18:0/20:4(5Z,8Z,11Z,14Z))	31713.1	43190.9	40494.6	39230	40556.7	39516.8	36681.3	44592	46413.7	38466.2	39767.8	42562.3	0.048	0.744058	0.146	0.42224	-0.098	0.44878	1.3195	0	#N/A
A1543	Lip1543	Cer-NS d23:3/15:1	2997.11	3001.93	7415.4	2385.04	3973.7	4656.6	5485.15	5578.05	6390.03	4471.48	3671.78	5817.74	-0.2843	0.657361	0.3797	0.458276	-0.664	0.0690561	1.3191	0	#N/A
A5612	Lip5612	TG(12:0/12:0/17:0)[iso3]	33614.2	28298.6	32228.7	42902.5	23937.9	35095.5	40051.4	30353.7	43947.6	31380.5	33978.7	38117.6	0.1148	0.688927	0.2806	0.231975	-0.1658	0.579852	1.318	0	#N/A
A2439	Lip2439	SM d16:2/26:1	30131.7	25578.1	22613	32247.5	18497.4	22290.9	29051.9	27704.5	42211.3	26107.6	24345.3	32989.2	-0.1008	0.72934	0.3375	0.27573	-0.4384	0.235595	1.3171	0	#N/A
A2545	Lip2545	SQDG 19:2-19:2	13207.7	23461	35676	32973	37026.6	19657.2	19115.3	47881.4	38938.7	24114.9	29885.6	35311.8	0.3095	0.52903	0.5502	0.358064	-0.2407	0.621233	1.3168	0	#N/A
A3093	Lip3093	SM d15:3/22:2	7598.91	6356.57	3729.71	5550.17	4599.28	4561.44	4223.46	4329.24	5310.18	5895.07	4903.63	4620.96	-0.2657	0.480304	-0.3513	0.381898	0.0857	0.582891	1.3164	0	#N/A
A208	Lip208	1-hydroxy-2-(beta-D-glucosyloxy)-9,10-anthraquinone	2321.56	2543.07	3427.25	3839.45	1469.13	2374.27	2989.99	5083.75	3617.61	2763.96	2560.95	3897.12	-0.1101	0.809344	0.4957	0.204368	-0.6057	0.224238	1.3162	0	#N/A
A1960	Lip1960	OxPI 16:0-22:5+1O(1Cyc)	3588.25	8537.23	3796.56	2176.54	6563.33	6907.52	6586.97	752.5	2847.71	5307.35	5215.8	3395.73	-0.0251	0.969095	-0.6443	0.461766	0.6192	0.471247	1.3159	0	#N/A
A1966	Lip1966	OxPI 18:0-20:3+1O(1Cyc)	4517.99	2788.67	4584.85	8089.16	3547.97	5022.54	5737.87	3862.44	6328.5	3963.84	5553.22	5309.6	0.4864	0.362845	0.4217	0.232241	0.0647	0.883234	1.3159	0	#N/A
A1859	Lip1859	HexCer-NS d20:1/24:0	489.753	717.914	917.076	1018.27	796.903	728.19	560	1233.52	1088.88	708.248	847.787	960.798	0.2594	0.413947	0.44	0.362171	-0.1805	0.650144	1.3157	0	#N/A
A4419	Lip4419	PG(13:0/22:0)	42918.3	22770.5	36354.2	41998.5	23300.7	28473.5	35293.7	51267.8	43594.8	34014.3	31257.5	43385.4	-0.1219	0.751966	0.3511	0.28423	-0.473	0.171491	1.3154	0	#N/A
A2162	Lip2162	PE 18:0-20:4	1.11981e+06	516309	702842	1.2762e+06	556901	457412	1.03279e+06	880905	1.4021e+06	779654	763505	1.10527e+06	-0.0302	0.961693	0.5035	0.241397	-0.5337	0.332159	1.314	0	#N/A
A4407	Lip4407	PG(12:0/20:2(11Z,14Z))	58870.6	32369.2	3648.71	15479.8	4330.91	3940.18	73754.7	67120.1	50054	31629.5	7916.97	63642.9	-1.9983	0.272861	1.0087	0.171841	-3.007	0.00570196	1.3136	0	#N/A
A3199	Lip3199	TAG 14:0-14:0-14:0	8329.59	2462.94	3158.81	4956.83	3591.7	5532.17	4733.92	1879.3	1704.67	4650.45	4693.57	2772.63	0.0133	0.983974	-0.7461	0.435244	0.7594	0.183531	1.3127	0	#N/A
A5441	Lip5441	PS(P-20:0/22:2(13Z,16Z))	4483.36	2037.58	3688.84	4386.68	2401.32	2701.53	3555.04	5108.78	4503.38	3403.26	3163.18	4389.07	-0.1055	0.813024	0.367	0.322013	-0.4725	0.191038	1.3122	0	#N/A
A1461	Lip1461	Cer-AP t19:1/18:1	2197.59	2203.48	2805.55	4231.07	2560.13	2403.03	2649.6	2505.48	3930.59	2402.21	3064.74	3028.56	0.3514	0.377638	0.3343	0.30256	0.0171	0.963473	1.3121	0	#N/A
A4844	Lip4844	PI(17:0/22:4(7Z,10Z,13Z,16Z))	792.471	3758.71	2865.78	3040.72	5423.16	1940.42	2608.42	4933.88	3206.68	2472.32	3468.1	3582.99	0.4883	0.503253	0.5353	0.380783	-0.047	0.931317	1.3118	0	#N/A
A1591	Lip1591	GlcADG 17:0-18:3	20523.2	10246.9	15221.1	19265.9	20814.9	10185.7	15567.7	29963.9	17806.3	15330.4	16755.5	21112.6	0.1282	0.76494	0.4617	0.350378	-0.3335	0.481031	1.3116	0	#N/A
A4488	Lip4488	PG(18:0/18:1(9Z))	5769.75	3592.31	3439.69	7115.24	3787.61	2950.66	4758.45	5208.47	6890.78	4267.25	4617.84	5619.24	0.1139	0.826664	0.3971	0.2467	-0.2832	0.533985	1.3103	0	#N/A
A1021	Lip1021	GlcCer(d14:1(4E)/22:0(2OH))	3341.73	739.238	946.396	1906.13	969.504	2375.13	1213.32	734.947	451.222	1675.79	1750.26	799.829	0.0627	0.941453	-1.0671	0.405964	1.1298	0.133876	1.3094	0	#N/A
A1082	Lip1082	Hildgardtol A	62758.1	7561.57	20009.4	31368.4	29115.1	25669.1	7053.69	12442.8	15398.5	30109.7	28717.6	11631.7	-0.0683	0.941366	-1.3722	0.384178	1.3039	0.00651095	1.3079	0.001	#N/A
A3763	Lip3763	PA(19:1(9Z)/22:2(13Z,16Z))	918.316	417.599	1251.25	412.686	1686.25	537.51	1088.84	2975.46	896.315	862.388	878.814	1653.54	0.0272	0.97427	0.9391	0.357746	-0.9119	0.38609	1.3069	0	#N/A
A5184	Lip5184	PS(16:0/16:0)	5144.02	4392.74	4431.77	6935.26	1470.8	3296.87	5972.78	8567.05	9057.59	4656.18	3900.98	7865.81	-0.2553	0.685942	0.7564	0.0705341	-1.0118	0.116834	1.3069	0	#N/A
A2652	Lip2652	DGTS 16:1-22:6	13473.4	7006.29	2591.73	14512.6	7411.34	6069.15	9167.31	10536.4	10606.3	7690.47	9331.02	10103.3	0.279	0.71047	0.3937	0.525982	-0.1147	0.797509	1.3068	0	#N/A
A3925	Lip3925	PA(P-16:0/20:5(5Z,8Z,11Z,14Z,17Z))	905.155	1174.88	1746.83	1013.6	795.258	1239.76	496.464	883.055	1514.15	1275.62	1016.21	964.556	-0.328	0.421615	-0.4033	0.467563	0.0753	0.884118	1.3065	0	#N/A
A1420	Lip1420	Cer-ADS d26:0/19:1	1455.03	473.195	374.835	449.423	330.501	795.919	658.984	437.8	175.646	767.687	525.281	424.143	-0.5474	0.566922	-0.856	0.432261	0.3085	0.635557	1.3046	0	#N/A
A4330	Lip4330	PE-Cer(d14:1(4E)/20:1(11Z))	3209.25	1041.99	1512.78	1270.07	1367.77	1535.77	1808.42	1152.28	862.349	1921.34	1391.2	1274.35	-0.4658	0.505679	-0.5924	0.438975	0.1266	0.721693	1.3045	0	#N/A
A2296	Lip2296	PI 18:0-18:2	230518	181151	229653	321823	225060	165750	193824	348464	286572	213774	237544	276287	0.1521	0.662572	0.3701	0.297572	-0.218	0.577265	1.3043	0	#N/A
A2453	Lip2453	SM d18:1/18:0	49602.5	41152.3	49237.3	53844.3	49148.3	35442.3	43553	65786.3	58416.7	46664	46144.9	55918.7	-0.0161	0.938365	0.261	0.29257	-0.2772	0.318776	1.304	0	#N/A
A2464	Lip2464	SM d19:0/16:1	24903	4209.08	16560.7	19762.6	14344.3	15602.2	21584.1	17831.6	18758.3	15224.3	16569.7	19391.3	0.1222	0.846724	0.349	0.561901	-0.2269	0.237416	1.3028	0	#N/A
A3231	Lip3231	TAG 14:2-14:2-18:2	14947.9	10357	13780.3	10233.5	13683.7	11003.8	10546.7	17593.5	1875.37	13028.4	11640.3	10005.2	-0.1625	0.470207	-0.3809	0.580608	0.2184	0.75653	1.3026	0	#N/A
A5814	Lip5814	Ximaosteroid D	2934.5	2175.9	462.956	4130.38	2126.24	2163.11	2043.94	3268.62	2421.61	1857.79	2806.58	2578.06	0.5952	0.390986	0.4727	0.44378	0.1225	0.781195	1.3023	0	#N/A
A5508	Lip5508	SM(d17:1/24:1)	18032.9	887.771	2450.18	4318.6	3605.67	4474.55	5572.96	12247.6	6332	7123.6	4132.94	8050.87	-0.7854	0.639738	0.1765	0.885928	-0.962	0.202815	1.3022	0	#N/A
A1209	Lip1209	Luteolin 7,4'-diglucuronide-3'-glucoside	6027	1830.24	1177.6	4022.62	1702.69	1351.74	3316.37	4452.3	4594.08	3011.61	2359.02	4120.92	-0.3523	0.731015	0.4524	0.545584	-0.8048	0.158296	1.3015	0	#N/A
A3239	Lip3239	TAG 14:3-14:3-18:4	1649.15	853.616	1785.48	1673.36	712.829	982.236	1435.04	1989.6	3106.01	1429.42	1122.81	2176.88	-0.3483	0.493916	0.6068	0.275376	-0.9552	0.15459	1.2999	0	#N/A
A5540	Lip5540	SM(d18:1/24:0)	1873.12	557.734	3274.3	2363.97	3185.3	5928.64	3212.9	2086.49	2987.72	1901.72	3825.97	2762.37	1.0085	0.228754	0.5386	0.395234	0.4699	0.431727	1.2995	0	#N/A
A131	Lip131	16:3-Glc-Cholesterol	60485.9	32897.4	34103	64781.7	34506.1	23505.6	53810.4	56487.4	60193.2	42495.4	40931.1	56830.3	-0.0541	0.923797	0.4194	0.249645	-0.4735	0.325948	1.2979	0	#N/A
A3479	Lip3479	NAPE(18:1(9Z)/16:1(9Z)/18:0)	3147.42	1012.82	1958.17	2705.74	1271.12	1006.57	2524.64	2134.65	5163.91	2039.47	1661.14	3274.4	-0.296	0.666216	0.683	0.346768	-0.9791	0.231268	1.2978	0	#N/A
A4615	Lip4615	PG(O-16:0/20:1(11Z))	4114.86	2671.82	2666.11	3817.44	5406.88	2099.55	2820.35	3867.07	8864.29	3150.93	3774.62	5183.91	0.2606	0.601348	0.7183	0.390593	-0.4577	0.549624	1.2961	0	#N/A
A1311	Lip1311	MIPC(d18:0/18:0)	3585.77	2971.11	5605.6	3802.1	1970.84	1916.83	3550.85	3143.41	1983.75	4054.16	2563.26	2892.67	-0.6614	0.217539	-0.487	0.291645	-0.1744	0.695044	1.2957	0	#N/A
A4837	Lip4837	PI(17:0/22:1(11Z))	5961.98	4359.13	4004.43	7733.28	3942.4	4670.76	4621.49	4038.68	2221.08	4775.18	5448.81	3627.08	0.1904	0.642119	-0.3967	0.291384	0.5871	0.266394	1.2945	0	#N/A
A1856	Lip1856	HexCer-NS d19:1/24:0	6031.64	3552.37	4846.74	6169.35	3861.18	3694	4187.16	8654.15	6675.18	4810.25	4574.84	6505.5	-0.0724	0.837148	0.4355	0.331454	-0.5079	0.285228	1.2942	0	#N/A
A1186	Lip1186	L-Oleandrosyl-oleandolide	5163.84	1790.84	3273.54	16587.9	2978.4	3921.71	8542.1	3412.69	6191.31	3409.41	7829.35	6048.7	1.1994	0.421048	0.8271	0.22191	0.3723	0.731494	1.2934	-0.00066667	#N/A
A5579	Lip5579	Stoloniferone H	1177.45	1166.21	1241	1374.8	1420.99	727.394	926.85	1381.29	535.241	1194.89	1174.39	947.793	-0.025	0.93561	-0.3342	0.418642	0.3093	0.532059	1.2931	0	#N/A
A335	Lip335	2-trans,4-trans-Octadienoyl-CoA	558.618	718.894	375.878	752.403	664.377	796.62	620.256	729.671	617.442	551.13	737.8	655.79	0.4208	0.191623	0.2508	0.40688	0.17	0.201115	1.2923	0	#N/A
A832	Lip832	Conicasterol B	1488.61	539.654	1505.87	1122.95	618.004	974.128	674.42	624.01	1000.32	1178.04	905.026	766.25	-0.3804	0.498105	-0.6205	0.326915	0.2401	0.509083	1.2923	0	#N/A
A881	Lip881	Dehydroepiandrosterone sulfate	1364.5	699.525	1305.74	1143.6	555.333	1367.68	1228.32	734.601	409.014	1123.26	1022.21	790.644	-0.136	0.769773	-0.5066	0.356959	0.3706	0.532891	1.2919	0	#N/A
A3908	Lip3908	PA(O-20:0/22:0)	4301.5	1363.3	2583.73	3229.67	1648.24	3203.02	2703.71	1171.43	1332.62	2749.51	2693.64	1735.92	-0.0296	0.958634	-0.6635	0.373699	0.6339	0.251169	1.2916	0	#N/A
A4960	Lip4960	PI(20:4(5Z,8Z,11Z,14Z)/22:6(4Z,7Z,10Z,13Z,16Z,19Z))	1894.4	2042.7	1946.55	2967.68	2237.74	1436.58	2500.21	2937.32	1925.25	1961.22	2214	2454.26	0.1749	0.625795	0.3235	0.232747	-0.1486	0.677424	1.2915	0	#N/A
A3273	Lip3273	TAG 15:2-15:2-16:4	795865	347067	331150	996701	756140	223580	480651	716304	1.26628e+06	491361	658807	821078	0.4231	0.579436	0.7407	0.311123	-0.3177	0.644902	1.2911	0	#N/A
A2788	Lip2788	PC 14:0e/16:1	61476.2	36718.5	34819.6	77376	49355.4	25914.1	45793.9	84907.2	57941.4	44338.1	50881.9	62880.8	0.1986	0.727115	0.5041	0.272591	-0.3055	0.560765	1.2908	0	#N/A
A4456	Lip4456	PG(16:1(9Z)/22:2(13Z,16Z))	7628.87	4754.24	7413.63	10002.4	5478.62	4838.39	5328.59	10816.9	12817.8	6598.91	6773.15	9654.42	0.0376	0.931331	0.549	0.306317	-0.5114	0.361646	1.2907	0	#N/A
A5631	Lip5631	TG(12:0/18:2(9Z,12Z)/18:2(9Z,12Z))[iso3]	8397.89	6741.27	8041.68	9146.11	6583.66	6182.18	7684.79	8940.19	10781.8	7726.95	7303.98	9135.6	-0.0812	0.714925	0.2416	0.261317	-0.3228	0.229489	1.2907	0	#N/A
A149	Lip149	18:1-Glc-Campesterol	1328.24	1174.52	1730.94	1761.69	979.717	1228.3	1403.95	1744.85	2176.64	1411.23	1323.23	1775.14	-0.0929	0.773733	0.331	0.266652	-0.4239	0.232299	1.2892	-0.0004	#N/A
A5546	Lip5546	SM(d18:2/14:0)	1097.98	1272.67	1178.76	593.827	589.244	807.647	1035.12	814.666	914.319	1183.14	663.573	921.37	-0.8343	0.00578057	-0.3608	0.0347438	-0.4735	0.0561003	1.289	0	#N/A
A316	Lip316	2alpha-chloro-1beta,25-dihydroxyvitamin D3 / 2alpha-chloro-1beta,25-dihydroxycholecalciferol	6267	8123.07	7141.45	7064.88	7036.94	8240.97	9509.87	6931.39	7697.95	7177.17	7447.6	8046.41	0.0534	0.707562	0.1649	0.41023	-0.1116	0.536845	1.2884	0	#N/A
A214	Lip214	2,3-dinor, 6-keto-PGF1alpha	21078	8507.1	8624.36	12545.2	8398.83	9486.64	9561.68	5986.25	10584.7	12736.5	10143.5	8710.86	-0.3284	0.603644	-0.5481	0.441188	0.2197	0.486064	1.2867	0	#N/A
A476	Lip476	Adonixanthin/ 4-Ketozeaxanthin	5483.57	3825.67	5113.82	7175.06	3158.02	3750	3241.32	3837.44	4178.7	4807.69	4694.36	3752.49	-0.0344	0.939038	-0.3575	0.159666	0.3231	0.533035	1.2865	0	#N/A
A2913	Lip2913	PC 20:4-22:6	10805.6	8494.88	6209.03	12565.4	23080.8	3941.04	10520.5	19487.8	12011.7	8503.18	13195.7	14006.7	0.634	0.488493	0.72	0.175607	-0.086	0.904213	1.2862	0	#N/A
A1787	Lip1787	HexCer-AP t22:0/13:1	28709.5	28298.3	36926.8	34181.7	30868.7	31506.6	33355.1	33271.3	34197.3	31311.5	32185.7	33607.9	0.0397	0.7923	0.1021	0.500152	-0.0624	0.294108	1.2853	0	#N/A
A570	Lip570	Bisdemalonylsalviadelphin	1422.44	1016.34	1091.37	1704.38	782.141	852.864	1178.45	570.234	975.736	1176.72	1113.13	908.141	-0.0801	0.857215	-0.3738	0.292831	0.2936	0.591964	1.285	0	#N/A
A30	Lip30	(3'-sulfo)Galbeta-Cer(d18:1/18:0(2OH))	6898.35	1420.27	7605.89	13531.1	1880.74	4178.77	8419.92	6157.32	11650.9	5308.17	6530.2	8742.72	0.2989	0.782654	0.7199	0.247621	-0.421	0.613466	1.2848	0	#N/A
A2742	Lip2742	HexCer-NS d18:1/16:0	15042.3	13467.1	16680.5	20168.1	12208.6	14056.2	18610.2	14929.6	19534.6	15063.3	15477.6	17691.5	0.0391	0.884038	0.232	0.204589	-0.1929	0.481193	1.2844	0	#N/A
A5339	Lip5339	PS(22:0/0:0)	3148.15	2451.13	3019.67	5060.3	2903.03	2842.62	2977.68	3249.53	4491.92	2872.98	3601.98	3573.04	0.3262	0.42579	0.3146	0.271366	0.0116	0.975197	1.2844	0	#N/A
A1275	Lip1275	MG(16:0/0:0/0:0)[rac]	1227.58	641.349	329.526	952.574	1254.06	1569.19	1096.47	867.531	942.896	732.818	1258.61	968.965	0.7803	0.183159	0.403	0.46718	0.3773	0.240333	1.2838	0	#N/A
A3040	Lip3040	PMeOH 12:0-16:1	1501.6	805.334	881.799	2005.94	727.578	814.746	1165.47	1649.09	1521.88	1062.91	1182.76	1445.48	0.1541	0.813998	0.4435	0.231193	-0.2894	0.598059	1.2835	0	#N/A
A3249	Lip3249	TAG 15:0-15:0-17:1	64148.9	18217.8	34104.1	42298	24980.9	47562	36337.1	16040.6	18543.2	38823.6	38280.3	23640.3	-0.0203	0.973577	-0.7157	0.386766	0.6954	0.192614	1.283	0	#N/A
A5491	Lip5491	Sirolimus	4380.64	2754.1	4953.43	6611.4	3727.98	3055.73	3930.28	5279.71	6708.4	4029.39	4465.04	5306.13	0.1481	0.753107	0.3971	0.288408	-0.249	0.570864	1.2829	0	#N/A
A5650	Lip5650	TG(14:1(9Z)/14:1(9Z)/19:1(9Z))[iso3]	9521.78	23271.5	27615	23834.1	25550.8	19183.7	21899.3	22808.4	30468	20136.1	22856.2	25058.6	0.1828	0.675924	0.3155	0.479445	-0.1327	0.546993	1.2828	0	#N/A
A4673	Lip4673	PG(O-20:0/22:0)	59668.9	38030.6	49149.2	59165.7	37906.2	28404.5	56929.6	69398.6	63040.3	48949.6	41825.5	63122.8	-0.2269	0.557867	0.3669	0.13839	-0.5938	0.130871	1.2822	0	#N/A
A889	Lip889	DHA (d5)	3202.45	1407.03	2610.57	6124.7	1010.37	2476.44	3902.86	3478.87	3816.29	2406.68	3203.84	3732.68	0.4128	0.660978	0.6332	0.121567	-0.2204	0.761576	1.2815	0	#N/A
A3422	Lip3422	TAG 18:1-18:1-20:3	14196.1	8961.03	10447.6	14094.7	11774.9	7697.75	12117.7	12543.1	532.386	11201.6	11189.1	8397.75	-0.0016	0.996173	-0.4156	0.561339	0.414	0.569309	1.2815	0	#N/A
A4041	Lip4041	PC(17:2(9Z,12Z)/22:6(4Z,7Z,10Z,13Z,16Z,19Z))	1441.72	677.246	804.306	549.867	497.722	1324.76	560.093	703.352	726.364	974.424	790.784	663.269	-0.3013	0.634469	-0.555	0.31778	0.2537	0.68291	1.2811	0	#N/A
A1015	Lip1015	Genistein 7-O-glucoside-6''-malonate	7137.28	937.32	543.73	3162.28	811.44	1106.64	4314.72	2643.72	3441.85	2872.78	1693.45	3466.76	-0.7625	0.644802	0.2711	0.809466	-1.0336	0.126336	1.281	0	#N/A
A634	Lip634	Cer(d14:1(4E)/22:1(13Z)(2OH))	13171.7	11580.6	10862.5	18145.2	11654.8	7901.1	11968.6	17096.3	16450.4	11871.6	12567.1	15171.8	0.0821	0.840011	0.3539	0.166292	-0.2717	0.498079	1.2809	0	#N/A
A5719	Lip5719	TG(17:2(9Z,12Z)/20:1(11Z)/20:1(11Z))[iso3]	681.825	1044.55	967.413	1017.96	1048.3	917.45	917.016	1213.6	942.984	897.929	994.573	1024.53	0.1475	0.480702	0.1903	0.434298	-0.0428	0.791707	1.2804	0	#N/A
A4573	Lip4573	PG(22:0/22:4(7Z,10Z,13Z,16Z))	7505.84	6734.85	11310.2	11643.1	8540.22	8369.6	7902.76	11393.9	11251.1	8516.97	9517.65	10182.6	0.1603	0.604166	0.2577	0.413321	-0.0974	0.691937	1.2794	0	#N/A
A5385	Lip5385	PS(22:4(7Z,10Z,13Z,16Z)/22:6(4Z,7Z,10Z,13Z,16Z,19Z))	3845.92	1487.52	1301.97	5616.61	2837.4	1013.47	3656.64	2882.72	3285.64	2211.8	3155.83	3275	0.5128	0.586078	0.5663	0.32278	-0.0535	0.937638	1.2786	0	#N/A
A4528	Lip4528	PG(19:0/22:2(13Z,16Z))	3811.26	8357	14084.3	6719.99	12478.8	7262.12	13015.5	13553.5	8143.51	8750.86	8820.29	11570.9	0.0114	0.985275	0.403	0.468208	-0.3916	0.335993	1.2779	0	#N/A
A845	Lip845	CPA(18:0)	5875.07	2457.47	5995.62	11590.4	3404.45	3639.74	5043.88	6657.87	9927.56	4776.06	6211.51	7209.77	0.3791	0.660933	0.5941	0.260758	-0.215	0.764577	1.2778	0	#N/A
A2368	Lip2368	SHexCer d30:1	1219.57	2125.75	2310.6	1426.56	1097.53	2430.51	820.945	1557.28	1756.52	1885.31	1651.53	1378.25	-0.191	0.679119	-0.452	0.316102	0.261	0.610935	1.2771	0	#N/A
A5534	Lip5534	SM(d18:1/22:0)	249137	182088	203900	326155	174045	154178	244841	291783	253741	211708	218126	263455	0.0431	0.91982	0.3155	0.108061	-0.2724	0.495393	1.277	0	#N/A
A5039	Lip5039	PI(P-18:0/0:0)	7719.94	66.4449	225.824	2276.91	241.824	697.04	2132.12	1110.3	2763.83	2670.74	1071.92	2002.08	-1.317	0.595233	-0.4157	0.817629	-0.9013	0.303866	1.2765	0	#N/A
A2828	Lip2828	PC 14:1e/4:0	18743.6	17011.1	26437.3	29388.2	23054	14824	19380.7	29285.5	30327.9	20730.7	22422.1	26331.4	0.1132	0.759519	0.345	0.286461	-0.2319	0.515756	1.2762	0	#N/A
A2950	Lip2950	PE 18:1-18:2	97047.8	58878.4	86702	90438.5	67449.2	63473.6	71572.2	103691	140514	80876.1	73787.1	105259	-0.1323	0.645104	0.3802	0.361868	-0.5125	0.251347	1.2749	0	#N/A
A2039	Lip2039	PC 16:0-22:6	4222.04	1230.97	3379.93	2792.7	2861.14	2739	4391.57	2806.13	3977.29	2944.31	2797.61	3725	-0.0737	0.88434	0.3393	0.494648	-0.413	0.189363	1.2745	0	#N/A
A3513	Lip3513	N-hydroxy arachidonoyl amine	598.372	665.988	769.586	616.177	646.125	627.69	885.711	634.245	783.406	677.982	629.997	767.787	-0.1059	0.437646	0.1795	0.374037	-0.2854	0.198265	1.2744	0	#N/A
A2612	Lip2612	BMP 18:0-18:1	6251.4	5153.23	8409.74	7914.16	5778.76	6037.32	5720.12	9649.07	9128.07	6604.79	6576.75	8165.75	-0.0061	0.982143	0.3061	0.37679	-0.3122	0.337663	1.274	0	#N/A
A2637	Lip2637	DGTS 11:0-22:6	13315.6	11202.9	11361.5	15088.9	12159.5	8184.55	13191.1	15007	14325	11960	11811	14174.3	-0.0181	0.949108	0.2451	0.0655585	-0.2632	0.359217	1.2718	0	#N/A
A1575	Lip1575	GlcADG 13:1-18:2	5772.77	5165.19	2121.71	6818.46	2095.55	1693.63	4133.03	18047.2	6158.02	4353.22	3535.88	9446.08	-0.3	0.705674	1.1176	0.36175	-1.4176	0.30612	1.2704	0	#N/A
A1411	Lip1411	Cer-ADS d24:0/23:0	1107.04	622.121	275.569	324.054	280.631	750.919	517.436	403.81	215.501	668.245	451.868	378.916	-0.5645	0.496249	-0.8185	0.355372	0.254	0.70131	1.27	0	#N/A
A2215	Lip2215	PE 22:6e/18:0	114904	79909.6	105454	148526	91274.2	59763	82872.1	191247	170721	100089	99854.3	148280	-0.0034	0.993902	0.567	0.281572	-0.5704	0.318428	1.2699	0	#N/A
A2794	Lip2794	PC 14:0e/18:2	64986.3	35833.6	61552.5	78887.1	40868.4	41687.5	53670.2	72406	84443.6	54124.1	53814.3	70173.3	-0.0083	0.985142	0.3746	0.279404	-0.3829	0.353998	1.2693	0	#N/A
A5712	Lip5712	TG(17:2(9Z,12Z)/18:0/18:0)[iso3]	10248.1	3800.92	7166.16	11542.1	5037.95	6270.96	11580.4	6280.27	11431.6	7071.74	7617.01	9764.09	0.1072	0.851391	0.4654	0.35083	-0.3583	0.463792	1.2691	0	#N/A
A1505	Lip1505	Cer-AS d18:2/25:0	3556.17	2183.61	1939.57	5064.38	2081.04	1708.3	5216.45	2336.46	3864.57	2559.78	2951.24	3805.83	0.2053	0.76201	0.5722	0.282816	-0.3669	0.562697	1.2686	0	#N/A
A4943	Lip4943	PI(20:1(11Z)/22:6(4Z,7Z,10Z,13Z,16Z,19Z))	1219.64	1024.03	1503.36	1970.37	606.235	1307.02	1545.73	1739.63	1850.97	1249.01	1294.54	1712.11	0.0517	0.921365	0.455	0.0585492	-0.4033	0.401028	1.2684	0	#N/A
A90	Lip90	11-deoxy-16,16-dimethyl-PGE2	6413.1	5299.93	16532	6763.23	5851.33	16289.6	12134.6	10126.7	16130.5	9415	9634.73	12797.3	0.0333	0.966319	0.4428	0.459903	-0.4095	0.463033	1.2671	0	#N/A
A2919	Lip2919	PC 21:2-22:5	18501.1	13547.9	11702.3	24322.6	11510.9	7378.75	17046.7	27695	18587.3	14583.8	14404.1	21109.6	-0.0179	0.976221	0.5335	0.183705	-0.5514	0.341733	1.2668	0	#N/A
A4249	Lip4249	PC(P-15:0/0:0)	2129.15	1339.74	1137.54	2918.29	1329.03	823.308	1794.92	2680.35	2050.58	1535.48	1690.21	2175.28	0.1385	0.839813	0.5025	0.187121	-0.364	0.534891	1.2666	0	#N/A
A2887	Lip2887	PC 18:4-18:4	17524.9	8843.82	12309.8	14497.6	9692.65	11445.2	13218.4	15547.4	17950.9	12892.8	11878.5	15572.2	-0.1182	0.747669	0.2724	0.417623	-0.3906	0.132477	1.264	0	#N/A
A384	Lip384	3-dehydroecdysone	1012.07	932.497	1159.57	1198.14	979.425	902.88	1597.89	1117.87	978.577	1034.71	1026.82	1231.45	-0.0111	0.946785	0.2511	0.408866	-0.2622	0.400054	1.2639	0	#N/A
A3302	Lip3302	TAG 16:0-16:0-22:6	7702.65	3016.72	4413.55	14018.8	5390.92	6324.77	5549.31	5232.95	13239.2	5044.31	8578.17	8007.14	0.766	0.333428	0.6666	0.390112	0.0994	0.887391	1.2639	0	#N/A
A1539	Lip1539	Cer-NS d19:1/24:0	5040.14	2278.58	3360.97	6755.15	1704.04	2706.11	4047.58	5498.58	6174.65	3559.9	3721.76	5240.27	0.0641	0.931752	0.5578	0.178772	-0.4937	0.437541	1.2634	0	#N/A
A2029	Lip2029	PC 16:0-17:1	104043	43966.2	72042.5	97187.1	53706	50110.5	80279.5	69962.8	199605	73350.5	67001.2	116616	-0.1306	0.796621	0.6689	0.415631	-0.7995	0.357736	1.2627	0	#N/A
A215	Lip215	2,3-dinor, 6-keto-PGF1alpha	10333.9	9868.59	10262.4	8809.87	18881.7	12699.7	7303.19	6423.29	9756.08	10155	13463.8	7827.52	0.4069	0.376313	-0.3756	0.142042	0.7825	0.186352	1.2623	0	#N/A
A3325	Lip3325	TAG 16:0-22:2-22:2	1596.92	1057.62	857.827	2031.98	917.727	1030.8	1602.12	1793.09	1162.81	1170.79	1326.83	1519.34	0.1805	0.730852	0.376	0.296006	-0.1955	0.663115	1.2623	0	#N/A
A1931	Lip1931	OxPC 18:0e/20:3+1O(1Cyc)	26833.5	23172	40380.6	65262.6	30289.6	21901.2	37988.9	43978.8	37587.9	30128.7	39151.1	39851.9	0.3779	0.578327	0.4035	0.195984	-0.0256	0.962957	1.2621	0	#N/A
A5635	Lip5635	TG(12:0/22:6(4Z,7Z,10Z,13Z,16Z,19Z)/22:6(4Z,7Z,10Z,13Z,16Z,19Z))[iso3]	2718.75	1716.58	2040.2	2956	2247.96	1613.62	2452.2	2668.86	2542.45	2158.51	2272.53	2554.5	0.0743	0.827272	0.243	0.31067	-0.1687	0.544084	1.2619	0	#N/A
A5625	Lip5625	TG(12:0/13:0/20:5(5Z,8Z,11Z,14Z,17Z))[iso6]	510.776	195.215	592.76	1011.5	635.795	852.518	609.071	586.404	557.28	432.917	833.271	584.252	0.9447	0.0705997	0.4325	0.337735	0.5122	0.147059	1.2617	0	#N/A
A2560	Lip2560	SQDG 20:3-26:4	1971.58	885.67	1267.13	1407.4	1215.63	965.42	1395.99	2312.4	1550.67	1374.8	1196.15	1753.02	-0.2008	0.642945	0.3506	0.425307	-0.5514	0.17818	1.2614	0	#N/A
A1930	Lip1930	OxPC 18:0e/18:3+1O	12304.2	14174.9	24645.3	25053.6	20539.8	15618.5	18826.5	29463.7	16728.6	17041.5	20404	21672.9	0.2598	0.518619	0.3468	0.447436	-0.087	0.805791	1.2607	0	#N/A
A2716	Lip2716	DGTS 25:0-18:5	1993.29	950.55	1725.43	1670.56	1493.9	2248.95	1629.2	862.202	896.467	1556.42	1804.47	1129.29	0.2133	0.559451	-0.4628	0.348867	0.6762	0.117417	1.2601	0	#N/A
A3195	Lip3195	TAG 13:1-18:3-18:3	4144.34	1892.74	3751.72	4468.56	1947.56	2101.46	4453.05	4657.4	3951.27	3262.94	2839.19	4353.91	-0.2007	0.713145	0.4161	0.252792	-0.6168	0.1991	1.2599	0	#N/A
A113	Lip113	15beta-Hydroxynicandrin B	773.341	129.758	668.46	690.2	540.285	1073.81	640.994	491.475	1160.13	523.853	768.098	764.2	0.5521	0.394759	0.5448	0.44543	0.0073	0.988685	1.2593	0	#N/A
A2225	Lip2225	PG 14:0-16:0	3789.22	956.694	1158.41	4777.65	921.991	2695.6	2924.25	1789.5	4597.96	1968.11	2798.41	3103.9	0.5078	0.596268	0.6573	0.40653	-0.1495	0.836686	1.2592	-0.001	#N/A
A2645	Lip2645	DGTS 15:1-18:4	1392.39	774.487	969.644	772.03	674.795	586.285	836.524	851.248	771.571	1045.51	677.703	819.781	-0.6255	0.173655	-0.3509	0.341016	-0.2746	0.101242	1.2591	0	#N/A
A4541	Lip4541	PG(20:1(11Z)/22:4(7Z,10Z,13Z,16Z))	1114.78	938.902	739.679	1260.69	792.256	478.837	2398.52	1143.34	906.588	931.12	843.929	1482.82	-0.1418	0.752898	0.6713	0.355488	-0.8131	0.305888	1.2589	0	#N/A
A951	Lip951	erythro-6,8-Heptacosanediol	4269.14	4893.84	2730.11	7155.26	7488.52	2060.34	5704.34	6919.02	4668.64	3964.36	5568.04	5764	0.4901	0.464829	0.54	0.120463	-0.0499	0.924379	1.2582	0	#N/A
A3416	Lip3416	TAG 18:1-18:1-19:1	7556.56	4928.06	4951.27	7894.09	4946.73	5560.12	7703.31	6556.61	6164.27	5811.96	6133.65	6808.06	0.0777	0.809888	0.2282	0.386336	-0.1505	0.552104	1.2572	0	#N/A
A2859	Lip2859	PC 17:0-22:4	23163.7	9014.91	9370.53	25608.1	10908.8	4886.9	14949.1	21226.6	30562.1	13849.7	13801.3	22245.9	-0.0051	0.995313	0.6837	0.266184	-0.6887	0.336305	1.257	0	#N/A
A5459	Lip5459	Quercetin 3-(2''-caffeoylglucoside)-(1->2)-(6''-malonylglucoside)	5604.2	2443.16	1365.57	5133.58	1670.76	1082.41	3520.53	5425.84	5625.77	3137.64	2628.92	4857.38	-0.2552	0.790701	0.6305	0.316794	-0.8857	0.215936	1.2564	0	#N/A
A2580	Lip2580	SQDG 24:4-22:6	1075.54	531.611	858.482	1713.92	844.8	717.24	774.654	1409.45	1168.05	821.876	1091.99	1117.38	0.41	0.498102	0.4431	0.292883	-0.0332	0.948409	1.2553	0	#N/A
A1376	Lip1376	AcylGlcADG 18:2-18:2-20:4	1707.54	646.783	1996.29	4107.19	806.087	789.054	2545.72	1475.03	3385.88	1450.2	1900.78	2468.88	0.3903	0.731571	0.7676	0.218876	-0.3773	0.677112	1.2549	0	#N/A
A5196	Lip5196	PS(16:1(9Z)/22:2(13Z,16Z))	3171.71	1498.94	3330.32	4218.13	1951.08	2161.57	2038.56	2650.79	780.009	2666.99	2776.93	1823.12	0.0583	0.911893	-0.5488	0.353352	0.6071	0.357104	1.2546	-0.0013333	#N/A
A5774	Lip5774	TG(22:3(10Z,13Z,16Z)/22:5(7Z,10Z,13Z,16Z,19Z)/22:5(7Z,10Z,13Z,16Z,19Z))[iso3]	576.931	702.486	759.353	585.714	606.019	613.456	928.471	865.83	611.973	679.59	601.73	802.091	-0.1755	0.284189	0.2391	0.346366	-0.4147	0.173338	1.2537	0	#N/A
A4810	Lip4810	PI(16:0/22:6(4Z,7Z,10Z,13Z,16Z,19Z))	10477.7	3551.18	3594.29	13904.4	4944.81	6163.66	8986.57	6523.32	7793.8	5874.38	8337.62	7767.89	0.5052	0.53585	0.4031	0.502587	0.1021	0.860283	1.2535	0	#N/A
A1080	Lip1080	Hibiscetin 3-glucoside	811.129	45.9159	65.4143	206.678	24.6086	4.9275	707.74	533.692	803.779	307.486	78.7382	681.737	-1.9654	0.462362	1.1487	0.27264	-3.1141	0.00463563	1.2533	0	#N/A
A1364	Lip1364	AcylGlcADG 14:1-14:1-22:5	58319.6	31583.1	59164.1	60871.7	46268.1	42525.3	56414.7	59996.9	57878.9	49688.9	49888.4	58096.8	0.0058	0.98612	0.2255	0.451561	-0.2198	0.278457	1.253	0	#N/A
A5550	Lip5550	SM(d18:2/21:0)	3268.15	1935.76	2514.64	3561.41	2232.79	2233.79	2733.41	3103.48	3276.29	2572.85	2676	3037.72	0.0567	0.869243	0.2396	0.35577	-0.1829	0.507911	1.2526	0	#N/A
A5032	Lip5032	PI(O-20:0/22:2(13Z,16Z))	3178.05	2140.12	4059.61	3258.6	1829.76	1875.42	2933.54	3495.8	534.344	3125.93	2321.26	2321.23	-0.4294	0.331643	-0.4294	0.499722	0	0.999979	1.2513	0	#N/A
A5620	Lip5620	TG(12:0/12:0/20:4(5Z,8Z,11Z,14Z))[iso3]	1226.09	1721.12	2190.56	1743.46	1782.61	2545.41	2744.67	1493.5	2233.03	1712.59	2023.83	2157.07	0.2409	0.460765	0.3329	0.389857	-0.092	0.78203	1.2508	0	#N/A
A2333	Lip2333	PI 20:5-22:6	2766.69	1575.5	2335.18	3160.16	1970.24	1810.26	2231.05	3364.44	2650.97	2225.79	2313.55	2748.82	0.0558	0.881253	0.3045	0.337522	-0.2487	0.467385	1.2494	0	#N/A
A5718	Lip5718	TG(17:2(9Z,12Z)/20:0/20:0)[iso3]	6799.4	2951.44	3116.39	6634.19	3882.19	2828.37	5962.26	5836.47	4594.5	4289.07	4448.25	5464.41	0.0526	0.929641	0.3494	0.454115	-0.2968	0.473508	1.2491	0	#N/A
A484	Lip484	Allopregnanolone	965.154	432.839	531.57	848.738	400.947	457.481	818.207	684.491	1032.48	643.188	569.055	845.059	-0.1767	0.748812	0.3938	0.36389	-0.5705	0.193884	1.2486	0	#N/A
A3013	Lip3013	PEtOH 20:2-20:4	117171	103429	97586.2	117901	108204	81340.4	102582	149005	119955	106062	102482	123847	-0.0495	0.791011	0.2237	0.322086	-0.2732	0.289686	1.2483	0	#N/A
A2873	Lip2873	PC 18:1-18:2	1.62563e+06	711819	655566	2.07925e+06	835477	445550	953144	1.51244e+06	1924.54	997671	1.12009e+06	822503	0.167	0.846014	-0.2785	0.764168	0.4455	0.6762	1.2482	0	#N/A
A5051	Lip5051	PI-Cer(t18:0/16:0)	3749.98	1554.44	4344.57	5568.22	2690.58	2529.07	3288.89	4230.39	5257.38	3216.33	3595.96	4258.88	0.161	0.78538	0.4051	0.372735	-0.2441	0.599151	1.2473	0	#N/A
A3462	Lip3462	TAG 20:0-22:7-22:7	157.855	331.129	394.373	546.117	727.819	180.339	348.754	901.425	301.951	294.452	484.758	517.377	0.7192	0.364959	0.8132	0.369617	-0.0939	0.903042	1.247	0.00066667	#N/A
A1222	Lip1222	makisterone B	6133.59	469.422	819.077	2275.2	1342.65	1423.74	2418.43	1811.09	4247.38	2474.03	1680.53	2825.63	-0.5579	0.708861	0.1917	0.871443	-0.7497	0.254786	1.2468	0	#N/A
A5490	Lip5490	Sirolimus	2072.91	1567.19	4563.72	3628.41	3314.35	2222.2	3511.47	3571.92	2874.01	2734.61	3054.99	3319.13	0.1598	0.775193	0.2795	0.59623	-0.1196	0.620951	1.2467	0	#N/A
A4505	Lip4505	PG(18:1(9Z)/22:6(4Z,7Z,10Z,13Z,16Z,19Z))	10429.7	5327.49	20830.5	13735.7	7785.56	7974.71	14036.3	14982.9	17543.7	12195.9	9831.98	15521	-0.3108	0.669539	0.3478	0.544922	-0.6587	0.0809698	1.2465	0	#N/A
A3623	Lip3623	Ophirasterol	236.194	260.662	329.576	177.645	249.825	292.872	204.554	300.984	186.261	275.477	240.114	230.6	-0.1982	0.46539	-0.2565	0.380402	0.0583	0.855391	1.2458	0	#N/A
A5009	Lip5009	PI(O-18:0/21:0)	4941.26	3065.64	2138.09	4753.69	3222.33	2274.37	3879.71	4166.97	4528.08	3381.66	3416.8	4191.59	0.0149	0.975992	0.3098	0.430992	-0.2949	0.396983	1.2457	0	#N/A
A2572	Lip2572	SQDG 22:3-20:4	1548.3	1076.57	1685.61	3606.85	1111.77	1006.63	1785.66	2873.86	1712.86	1436.83	1908.42	2124.13	0.4095	0.637784	0.564	0.201646	-0.1545	0.832567	1.2453	0	#N/A
A394	Lip394	3-Deoxyvitamin D3	2762.06	2317.48	2565.25	4295.82	3768.77	1637.97	2870.59	3460.1	3574	2548.27	3234.19	3301.56	0.3439	0.488456	0.3736	0.0533023	-0.0297	0.942635	1.2451	0	#N/A
A3374	Lip3374	TAG 17:0-17:0-21:4	7335.95	6165.48	7070.6	4883.35	7531.7	5248.86	7611.56	8123.32	8624.5	6857.34	5887.97	8119.79	-0.2199	0.36847	0.2438	0.0535215	-0.4637	0.101787	1.2446	0	#N/A
A4968	Lip4968	PI(21:0/22:6(4Z,7Z,10Z,13Z,16Z,19Z))	4498.48	3638.23	5255.44	4356.46	5485.24	3201.12	5738.03	4630.41	5450.05	4464.05	4347.61	5272.83	-0.0381	0.893119	0.2402	0.238229	-0.2784	0.300146	1.2441	0	#N/A
A3334	Lip3334	TAG 16:1-16:1-18:3	4209.84	1247.81	2500.03	4378.8	5402.51	2217.52	3902.88	2757.32	3992.48	2652.56	3999.61	3550.9	0.5925	0.349787	0.4208	0.416416	0.1717	0.692715	1.244	0	#N/A
A5807	Lip5807	Vitexin 2''-O-(2'''-methylbutyryl)	1843.56	1430.55	1476.58	1548.88	1204.74	1652.83	1712.28	1554.07	629.644	1583.56	1468.82	1298.66	-0.1085	0.574982	-0.2861	0.497013	0.1776	0.675977	1.2438	0	#N/A
A3805	Lip3805	PA(22:0/22:0)	1466.92	711.938	1218.12	1267.48	895.017	1416.55	1233.43	676.5	635.943	1132.33	1193.02	848.623	0.0753	0.834946	-0.4161	0.390358	0.4914	0.239387	1.2435	0	#N/A
A4365	Lip4365	PE-Cer(d16:1(4E)/24:0(2OH))	4927.46	2416.42	4199.67	6558.92	2384.93	3093.19	4677.87	4928.24	5618.52	3847.85	4012.35	5074.88	0.0604	0.918637	0.3993	0.236498	-0.3389	0.49889	1.2428	0.0005	#N/A
A1434	Lip1434	Cer-AP t14:0/22:2	2583.09	3487.99	3273.35	1704.71	2533.07	3252.66	2949.17	2206.77	2511.21	3114.81	2496.81	2555.71	-0.3191	0.316007	-0.2854	0.187	-0.0336	0.913337	1.2427	0	#N/A
A4054	Lip4054	PC(18:0/26:0)	1572.24	801.134	1491.63	1407.35	931.114	1188.68	1192.14	757.097	1040.76	1288.34	1175.71	996.667	-0.132	0.713994	-0.3703	0.367826	0.2384	0.394253	1.242	0	#N/A
A2738	Lip2738	DGTS 6:0-22:4	13513.1	1411.28	7717.05	9582.63	5877.38	2022.04	9183.16	9138.83	14859.9	7547.13	5827.35	11060.6	-0.3731	0.701681	0.5514	0.440426	-0.9245	0.146151	1.2418	0	#N/A
A3650	Lip3650	PA(13:0/18:4(6Z,9Z,12Z,15Z))	1086.3	585.741	595.815	821.328	530.986	484.334	692.215	1176.13	1154.56	755.952	612.216	1007.63	-0.3043	0.510647	0.4146	0.332598	-0.7189	0.11579	1.2414	0	#N/A
A3891	Lip3891	PA(O-18:0/22:4(7Z,10Z,13Z,16Z))	9324.09	8884.02	15067.6	14155.2	13469.4	7907.14	9878.87	18575.9	14649.2	11091.9	11843.9	14368	0.0946	0.802047	0.3734	0.367673	-0.2787	0.476582	1.2414	0	#N/A
A1602	Lip1602	GlcADG 18:1-19:2	28087.2	35491.3	69556.7	66091.5	49041	41469.8	39374.3	70091.8	59386	44378.4	52200.8	56284	0.2342	0.629609	0.3429	0.492958	-0.1087	0.742868	1.2412	0	#N/A
A1145	Lip1145	LacCer(d18:0/24:0)	2718.18	724.333	1250.9	3649.9	1368.91	1172.94	2033.72	1793.52	2484.33	1564.47	2063.92	2103.86	0.3997	0.643668	0.4274	0.467274	-0.0277	0.965138	1.2407	0	#N/A
A3262	Lip3262	TAG 15:0-20:0-20:0	7176.96	2062.04	2262.98	3369.95	2212.84	4430.56	3076.64	2442.68	1155.27	3833.99	3337.79	2224.86	-0.2	0.80245	-0.7851	0.442616	0.5852	0.263544	1.2407	0	#N/A
A5538	Lip5538	SM(d18:1/24:0)	326313	11987.6	17402.5	11757	10834.6	11159	14181	15226.1	18951.1	118568	11250.2	16119.4	-3.3977	0.410139	-2.8788	0.42801	-0.5188	0.0735217	1.2406	0	#N/A
A2953	Lip2953	PE 2:0-17:2	2460.36	4410.72	5570.44	2607.07	4216.63	3411.3	4358.13	5676.47	5600.37	4147.17	3411.67	5211.66	-0.2817	0.523069	0.3296	0.370221	-0.6113	0.0467101	1.2405	0	#N/A
A4782	Lip4782	PI(14:1(9Z)/22:4(7Z,10Z,13Z,16Z))	6732.17	5199.26	6104.41	5022.08	3654.05	6532.52	7259.83	7508.46	7234.35	6011.95	5069.55	7334.21	-0.246	0.389918	0.2868	0.0918706	-0.5328	0.11089	1.24	0	#N/A
A933	Lip933	ecdysone palmitate	938.831	603.018	765.249	794.859	673.767	682.734	829.235	798.118	991.256	769.032	717.12	872.87	-0.1008	0.657847	0.1827	0.423233	-0.2836	0.105857	1.2396	0	#N/A
A3414	Lip3414	TAG 18:1-18:1-18:2	96341.3	51317.7	61862.4	96299.3	63029.6	49733.8	91027.8	78654.8	84687.7	69840.5	69687.5	84790.1	-0.0032	0.994091	0.2798	0.387276	-0.283	0.390439	1.2391	0	#N/A
A5597	Lip5597	Tephrowatsin A	2663.61	1015.79	1059.55	2938.28	1265.73	1239.59	1577.5	2722.8	2010.37	1579.65	1814.53	2103.56	0.2	0.778559	0.4132	0.465455	-0.2132	0.686101	1.2375	0	#N/A
A2156	Lip2156	PE 18:0-18:0	52854.8	50484.5	42784.1	55797.7	45534.8	36762.3	44931.8	80534.4	56261.7	48707.8	46031.6	60576	-0.0815	0.697933	0.3146	0.376992	-0.3961	0.306838	1.2374	0	#N/A
A4789	Lip4789	PI(15:0/22:0)	33570.5	27361	54708.2	61319.6	31820.2	35458.3	42761.8	41093.5	61934.9	38546.6	42866.1	48596.7	0.1532	0.746136	0.3343	0.400583	-0.181	0.645307	1.2372	0	#N/A
A989	Lip989	FMC-5(d18:1/18:0)	3341.81	1798.01	1409.36	3879.39	2065.41	2101.3	3026.57	2132.03	3116.24	2183.06	2682.03	2758.28	0.297	0.584778	0.3374	0.451911	-0.0404	0.917288	1.2364	0	#N/A
A2586	Lip2586	SQDG 27:0-14:1	11106.8	7539.39	9100.55	12659.5	8450.95	6417.44	9943.92	11121.3	12658.9	9248.9	9175.97	11241.4	-0.0114	0.97448	0.2815	0.204404	-0.2929	0.384827	1.2362	0	#N/A
A770	Lip770	Cer(m18:1(4E)/22:0)	5659.87	3766.78	6089.27	6103.68	3578.21	4220.19	4548.92	6829.43	9462.64	5171.97	4634.03	6947	-0.1584	0.632622	0.4257	0.346586	-0.5841	0.244659	1.2354	0	#N/A
A2084	Lip2084	PC 18:1-22:4	7979.55	12548.9	21929.1	21869.1	15003	14785.4	13080.8	19838.6	20072.7	14152.5	17219.2	17664	0.283	0.559891	0.3198	0.507262	-0.0368	0.898232	1.2342	0	#N/A
A3173	Lip3173	TAG 13:0-13:0-21:1	7773.63	2967.29	4422.13	7186.14	2961.75	3130.68	4979.26	4891.63	21974.4	5054.35	4426.19	10615.1	-0.1915	0.767257	1.0705	0.432786	-1.262	0.39053	1.2337	0	#N/A
A1447	Lip1447	Cer-AP t17:2/23:0	2574.48	2401.69	2516.87	3081.39	2228.6	2724.26	2533.15	1835.76	2305.78	2497.68	2678.09	2224.9	0.1006	0.543884	-0.1668	0.314094	0.2675	0.233623	1.2336	0	#N/A
A2871	Lip2871	PC 18:0-22:5	100324	49187.4	25774.4	104054	51947.3	41502.4	66780.9	76141.9	80867.8	58428.5	65834.5	74596.8	0.1722	0.813132	0.3524	0.541003	-0.1803	0.697901	1.2335	0	#N/A
A86	Lip86	11alpha-Hemiglutaryloxy-1,25-dihydroxyvitamin D3	18139.6	6347.22	12765.6	19823.8	8177.48	8231.45	8619.79	8196.67	7195.06	12417.5	12077.6	8003.84	-0.04	0.950681	-0.6336	0.324235	0.5936	0.403315	1.2329	0	#N/A
A5710	Lip5710	TG(17:2(9Z,12Z)/17:2(9Z,12Z)/17:2(9Z,12Z))	4618.13	3565.23	3456.3	4128.6	3350.2	3578.91	3428.87	6301.6	4514.68	3879.89	3685.9	4748.39	-0.074	0.683959	0.2914	0.418514	-0.3654	0.331681	1.2328	0	#N/A
A1964	Lip1964	OxPI 18:0-18:1+3O	72307.4	63983.3	75009.7	90976.4	87153	52897.4	56781.4	137111	95713.6	70433.5	77008.9	96535.3	0.1288	0.64658	0.4548	0.377274	-0.326	0.509377	1.2318	0	#N/A
A4711	Lip4711	PGF2alpha isopropyl ester	1223.22	806.661	1004.88	931.213	811.173	746.415	1090.51	1071.11	1534.54	1011.59	829.601	1232.05	-0.2861	0.268274	0.2844	0.320777	-0.5706	0.104122	1.2316	0	#N/A
A5212	Lip5212	PS(17:0/21:0)	12087.2	12279.4	8259.4	10003.9	5084.86	5493.27	8447.25	4367.08	11814.6	10875.3	6860.69	8209.64	-0.6646	0.12401	-0.4057	0.361318	-0.259	0.642054	1.2316	0	#N/A
A234	Lip234	20:2-Glc-cholesterol	5621.89	3396.96	4198.24	5894.01	3316.27	2658.4	5299.58	5513.73	5993.57	4405.69	3956.23	5602.29	-0.1552	0.726002	0.3466	0.200394	-0.5019	0.234335	1.2311	0	#N/A
A433	Lip433	5S-HETE di-endoperoxide	833.93	1016.46	214.399	1220.25	1113.21	959.622	1424.33	564.299	990.776	688.262	1097.69	993.134	0.6734	0.22836	0.529	0.429506	0.1444	0.720565	1.2304	0	#N/A
A1547	Lip1547	FA 17:1	2091.43	797.015	1183.78	1240.46	1024.36	1225.17	1236.69	933.705	797.044	1357.41	1163.33	989.146	-0.2226	0.665278	-0.4566	0.443533	0.234	0.320884	1.2296	0	#N/A
A935	Lip935	Echinasteroside C 15-O-sulfate	827.467	413.658	708.032	441.291	626.362	678.34	43.8104	917.301	551.61	649.719	581.998	504.24	-0.1588	0.664876	-0.3657	0.642236	0.2069	0.792109	1.2293	0	#N/A
A908	Lip908	docebenone	1382.09	1583.88	1868.61	1713.27	1613.49	1646.77	2572.45	1835.65	1400.17	1611.53	1657.84	1936.09	0.0409	0.776279	0.2647	0.452417	-0.2238	0.501764	1.2284	0	#N/A
A1180	Lip1180	Lipoxin C4	5714.38	278.124	671.172	1529.22	689.489	532.384	3144.72	1222.19	3771.16	2221.23	917.03	2712.69	-1.2763	0.535518	0.2884	0.815115	-1.5647	0.130689	1.2277	0	#N/A
A2509	Lip2509	SQDG 17:1-20:4	6005.04	2527.59	2616.6	6411.43	2577.56	4149.15	2984.06	1304.75	2886.18	3716.41	4379.38	2391.66	0.2368	0.699243	-0.6359	0.376079	0.8727	0.209833	1.2276	0	#N/A
A1265	Lip1265	Megalomicin C1	1933.39	2093.25	2154.38	3060.84	1307.54	1678.04	2892.8	3099.89	2052.87	2060.34	2015.47	2681.85	-0.0318	0.940886	0.3803	0.187569	-0.4121	0.356663	1.2274	0	#N/A
A2876	Lip2876	PC 18:1-22:4	93744.4	42818.5	47102.5	96027.8	47011	27479.3	1276.7	79906.3	59575.1	61221.8	56839.4	46919.3	-0.1072	0.875218	-0.3839	0.64697	0.2767	0.766459	1.2272	0	#N/A
A4148	Lip4148	PC(O-16:0/15:0)	675.12	880.044	927.737	725.404	875.419	889.849	825.126	548.523	787.048	827.634	830.224	720.232	0.0045	0.979428	-0.2005	0.408148	0.205	0.350347	1.2266	0	#N/A
A490	Lip490	alpha,alpha'-Trehalose 6-mycolate	12697.5	28725.1	52442.9	41062.6	42480.5	37628.1	37451.5	36215.4	40290.2	31288.5	40390.4	37985.7	0.3684	0.513788	0.2798	0.621158	0.0886	0.271755	1.226	0	#N/A
A1517	Lip1517	Cer-EOS d21:1/16:0-O-18:1	1161.93	2107.91	407.153	4636.14	2050.91	1108.82	816.453	3644.57	2413.05	1225.66	2598.62	2291.36	1.0842	0.327592	0.9026	0.33958	0.1815	0.829906	1.2259	0	#N/A
A1883	Lip1883	LPC 20:5	4241.62	706.237	1122.7	2778.67	1342.2	909.648	2545.81	1486.95	5457.26	2023.52	1676.84	3163.34	-0.2711	0.799808	0.6446	0.522786	-0.9157	0.343932	1.2256	0	#N/A
A3200	Lip3200	TAG 14:0-14:0-14:1	5692.36	1657.5	2032.03	4000.52	2518.19	4821.97	3212.71	1372.9	886.83	3127.3	3780.22	1824.15	0.2736	0.683443	-0.7777	0.438296	1.0512	0.11623	1.2249	0	#N/A
A1615	Lip1615	GlcADG 19:1-18:5	616.249	2949.42	2683.61	6577.37	5582.42	889.2	1901.81	13189.9	2323.79	2083.09	4349.66	5805.16	1.0622	0.328114	1.4786	0.420652	-0.4164	0.746551	1.2246	0	#N/A
A5541	Lip5541	SM(d18:1/24:1(15Z))	11770.4	7186.26	8989.04	15284.7	7464.98	6929.54	10631.1	12066.9	12180.1	9315.24	9893.06	11626	0.0868	0.860405	0.3197	0.218726	-0.2329	0.58885	1.224	0	#N/A
A3271	Lip3271	TAG 15:1-21:0-21:0	6771.68	1876.96	2736.04	4798.53	2666.7	5426.78	3798.98	1735.78	1178.28	3794.89	4297.34	2237.68	0.1794	0.789099	-0.7621	0.428062	0.9414	0.14915	1.2237	0.0004	#N/A
A1491	Lip1491	Cer-AP t26:2/29:1	788.413	814.133	987.892	912.878	1086.75	767.307	940.976	870.935	1076.85	863.479	922.312	962.918	0.0951	0.629477	0.1573	0.317147	-0.0622	0.734369	1.2233	0	#N/A
A1851	Lip1851	HexCer-NS d18:1/23:0	69968.4	53549.8	67500.6	89662.7	52495.2	45990.8	62176.4	85929.1	89457	63672.9	62716.2	79187.5	-0.0218	0.952315	0.3146	0.21045	-0.3364	0.373378	1.2223	0	#N/A
A1001	Lip1001	FMC-6(d18:1/22:0(2-OH))	3322.42	652.558	7868.13	6218.91	1697.76	2590.23	5672.1	3313.59	7185.67	3947.7	3502.3	5390.45	-0.1727	0.869552	0.4494	0.587716	-0.6221	0.351676	1.2218	0	#N/A
A4403	Lip4403	PG(12:0/20:1(11Z))	3660.73	2757.25	4434.03	4326.67	3102.75	2604.01	3354.52	5768.64	4528.27	3617.34	3344.48	4550.47	-0.1131	0.7184	0.3311	0.340241	-0.4442	0.241562	1.2217	0	#N/A
A838	Lip838	Cornudentanone	3362.57	1499.47	1230.85	1242.82	468.125	774.478	1295.58	927.484	1313.57	2030.96	828.474	1178.88	-1.2936	0.20784	-0.7847	0.330787	-0.5089	0.263857	1.2207	0	#N/A
A2465	Lip2465	SM d19:1/24:0	61838.7	24741.5	31167.3	57719.4	35379.2	29778.6	39106.5	56735	50691.5	39249.1	40959.1	48844.3	0.0615	0.910891	0.3155	0.504412	-0.254	0.482392	1.2195	0	#N/A
A2298	Lip2298	PI 18:0-19:1	23899	11707.5	23320.9	29509.7	13726.2	14465	18746.9	26046.5	34893.6	19642.5	19233.7	26562.3	-0.0303	0.953033	0.4354	0.323492	-0.4657	0.351369	1.2194	-0.00066667	#N/A
A3126	Lip3126	TAG 12:0-16:1-16:1	9054.81	2380.13	3367.73	6076.76	4551.56	7502.05	5080.76	1893.8	1528.37	4934.22	6043.46	2834.31	0.2926	0.659576	-0.7998	0.438592	1.0924	0.0907173	1.2192	0	#N/A
A2780	Lip2780	PC 10:0-26:1	2206.09	982.615	1430.04	1166.96	1471.32	2048.59	1807.33	823.705	777.143	1539.58	1562.29	1136.06	0.0211	0.961647	-0.4385	0.457058	0.4596	0.374977	1.219	0	#N/A
A231	Lip231	20:2 Cholesteryl ester	5363.4	4607.82	3243.04	5479.92	4714.14	2816.39	5918.49	5644.5	4624.37	4404.75	4336.82	5395.79	-0.0224	0.949567	0.2928	0.260578	-0.3152	0.318834	1.2186	0	#N/A
A398	Lip398	3-hydroxy-dodecanedioic acid	223.672	325.665	52.2683	1875.74	2724.88	87.509	2943.04	1591.41	59.4754	200.535	1562.71	1531.31	2.9621	0.220802	2.9328	0.250519	0.0293	0.979339	1.2185	0	#N/A
A462	Lip462	8-Hydroxyluteolin 8-glucoside-3'-sulfate	4841.92	1212.1	1875.02	3916.78	2856.73	3237.29	3438.52	2734.35	3386.32	2643.01	3336.93	3186.4	0.3363	0.602705	0.2697	0.67711	0.0666	0.716758	1.2185	0	#N/A
A5206	Lip5206	PS(17:0/14:1(9Z))	31332.4	19485.8	2575.65	11170.9	3830.22	2119.87	37699.8	34479.6	23548	17798	5707.01	31909.1	-1.6409	0.281884	0.8423	0.229929	-2.4832	0.0102362	1.218	0	#N/A
A1746	Lip1746	HexCer-AP t14:1/15:1	3630.32	1521.29	900.42	2693.29	1332.89	1528.96	2311.16	2348.82	2840.6	2017.34	1851.71	2500.2	-0.1236	0.869882	0.3096	0.620813	-0.4332	0.263342	1.2176	0	#N/A
A1288	Lip1288	Minabeolide-5	9968.46	15768.9	8889.7	10259.7	11422.6	14554	10673.2	26815.5	11563.5	11542.3	12078.8	16350.7	0.0655	0.842252	0.5024	0.465298	-0.4369	0.503549	1.2173	0	#N/A
A3810	Lip3810	PA(22:0/22:2(13Z,16Z))	5643.53	2151.35	2853.9	4086.94	3060.12	5122.85	3825.82	1907.5	1480.73	3549.59	4089.97	2404.68	0.2044	0.686925	-0.5618	0.430517	0.7662	0.148459	1.2171	0	#N/A
A5816	Lip5816	Ximaosteroid D	9730.56	22391.2	9093.04	8870.35	7612.39	7859.13	7870.65	10303.3	10516.7	13738.3	8113.96	9563.54	-0.7597	0.323318	-0.5226	0.437813	-0.2371	0.224356	1.2165	0	#N/A
A829	Lip829	CoA(22:6(4Z,7Z,10Z,13Z,16Z,19Z))	1290.3	664.085	1243.35	1919.17	1494.17	901.85	1949.12	858.393	1681.6	1065.91	1438.4	1496.37	0.4324	0.363072	0.4894	0.337932	-0.057	0.901889	1.2163	0.0013333	#N/A
A3915	Lip3915	PA(O-20:0/22:4(7Z,10Z,13Z,16Z))	35396.8	27169.1	56801.2	64887.4	33335	37649.8	43781.3	43938.5	60362.4	39789	45290.7	49360.7	0.1868	0.699527	0.311	0.418961	-0.1241	0.74177	1.216	0	#N/A
A1322	Lip1322	MIPC(d20:0/26:0(2OH))	918.965	736.015	938.563	895.136	939.526	659.287	1020.92	945.914	941.737	864.514	831.316	969.523	-0.0565	0.775652	0.1654	0.240267	-0.2219	0.248852	1.2155	0	#N/A
A2164	Lip2164	PE 18:0-22:5	107727	78934.4	86134.3	131558	83808.4	64689.8	86481	120177	134708	90932	93352	113789	0.0379	0.918829	0.3235	0.256984	-0.2856	0.455264	1.2152	0	#N/A
A918	Lip918	dolichyl beta-D-glucosyl phosphate	714.857	489.675	638.684	775.042	573.788	628.959	473.362	585.363	529.357	614.405	659.263	529.361	0.1017	0.64213	-0.2149	0.334081	0.3166	0.150786	1.2148	0	#N/A
A2202	Lip2202	PE 22:4e/16:0	23038	15515.2	23338.2	44757.1	18994.1	13790.5	24457.8	38382.4	23514.8	20630.4	25847.2	28785	0.3252	0.64529	0.4805	0.229739	-0.1553	0.801991	1.2137	0	#N/A
A5448	Lip5448	PS-NAc(18:1(9Z)/18:1(9Z)/19:0)	973.302	619.071	933.596	1539.13	747.355	322.035	796.664	2256.54	1313.5	841.99	869.506	1455.57	0.0464	0.947028	0.7897	0.285294	-0.7433	0.353549	1.213	0	#N/A
A436	Lip436	6,2'4'-Trihydroxy-2-phenylbenzofuran	1106.63	1167.33	2157.38	2100.93	2515.76	1972.48	1654	2108.26	1643.11	1477.11	2196.39	1801.79	0.5724	0.157024	0.2867	0.453246	0.2857	0.153841	1.2114	0	#N/A
A5318	Lip5318	PS(20:3(8Z,11Z,14Z)/22:6(4Z,7Z,10Z,13Z,16Z,19Z))	25376.5	29837.5	26945.2	26985.6	25952.9	20481.3	28751.7	33540.6	30112.8	27386.4	24473.2	30801.7	-0.1623	0.302514	0.1696	0.152547	-0.3318	0.0693773	1.2106	0	#N/A
A91	Lip91	11-Hydroxyiridodial glucoside pentaacetate	1187.87	1988.37	2150.44	1438.3	2485.34	2356.45	1721	1550.37	671.586	1775.56	2093.36	1314.32	0.2375	0.514141	-0.434	0.354807	0.6715	0.167754	1.21	0	#N/A
A4208	Lip4208	PC(O-18:1(10E)/2:0)	2832.84	1567.63	4120.03	3923.32	888.24	3659.83	3132.57	3811.52	7172.06	2840.17	2823.8	4705.38	-0.0083	0.989971	0.7283	0.282481	-0.7367	0.303692	1.2095	0	#N/A
A5305	Lip5305	PS(20:1(11Z)/22:6(4Z,7Z,10Z,13Z,16Z,19Z))	4856.85	4300.6	9197.7	11382.4	5517.25	6220.95	5300.91	9037.61	9941.65	6118.38	7706.86	8093.39	0.333	0.547103	0.4036	0.400776	-0.0706	0.876878	1.2094	0	#N/A
A2267	Lip2267	PI 15:0-15:0	1872.42	949.895	1219.43	1998.5	1317.74	1364.48	1413.78	1439.77	2006.62	1347.25	1560.24	1620.06	0.2118	0.578198	0.266	0.466249	-0.0543	0.848146	1.2086	0	#N/A
A1133	Lip1133	Kurilensoside I	1417.98	1684.73	1800.85	2482.52	2484.23	1038.03	1551.23	3729.67	1916.31	1634.52	2001.59	2399.07	0.2923	0.528794	0.5536	0.374048	-0.2613	0.658789	1.2081	0	#N/A
A5162	Lip5162	PS(14:1(9Z)/22:4(7Z,10Z,13Z,16Z))	693.253	210.895	632.772	840.323	591.814	1089.02	763.3	656.446	583.62	512.307	840.386	667.789	0.714	0.191519	0.3824	0.417661	0.3317	0.354446	1.208	0	#N/A
A1087	Lip1087	Hydroxyphthioceranic acid (C45)	795.724	1173.54	859.32	439.17	534.488	930.242	539.853	823.877	811.307	942.862	634.633	725.012	-0.5711	0.185075	-0.379	0.221279	-0.1921	0.64086	1.2077	0	#N/A
A386	Lip386	3-Dehydroteasterone	3072.83	1725.31	1735.64	3132.24	1255.13	1260.9	1827.98	1487.4	1410.75	2177.93	1882.76	1575.38	-0.2101	0.722355	-0.4673	0.309041	0.2572	0.674132	1.2076	0	#N/A
A2301	Lip2301	PI 18:0-20:2	193581	29826.7	62187.5	73318.4	58610.4	54427.7	90659.2	141582	118009	95198.4	62118.8	116750	-0.6159	0.577498	0.2944	0.714416	-0.9103	0.0508051	1.2076	0	#N/A
A5332	Lip5332	PS(21:0/22:4(7Z,10Z,13Z,16Z))	13578.2	16100.7	26293.8	20925.5	25529.8	19149.2	14506.5	28716.9	29320.2	18657.5	21868.2	24181.2	0.2291	0.513505	0.3741	0.426046	-0.1451	0.690819	1.2073	0	#N/A
A5662	Lip5662	TG(16:0/16:0/18:1(11E))	2690.46	747.836	1120.82	2122.43	983.803	1611.4	1248.85	612.897	853.264	1519.7	1572.55	905.004	0.0493	0.942796	-0.7478	0.413353	0.7971	0.171019	1.2071	0	#N/A
A3696	Lip3696	PA(17:0/0:0)	2360.24	1248.94	1265.2	1430.74	1344.89	828.865	1052.28	1376.54	1269.41	1624.8	1201.5	1232.74	-0.4354	0.38132	-0.3984	0.399414	-0.037	0.89165	1.2069	0	#N/A
A292	Lip292	26,26,26,27,27,27-hexafluoro-1alpha,24-dihydroxyvitamin D3 / 26,26,26,27,27,27-hexafluoro-1alpha,24-dihydroxycholecalciferol	1877.42	992.695	1637.69	870.118	1650.36	1093.21	1551.84	2073.06	2214.42	1502.6	1204.56	1946.44	-0.319	0.445106	0.3734	0.257102	-0.6923	0.0744705	1.2064	0	#N/A
A1370	Lip1370	AcylGlcADG 16:4-16:4-18:4	5887.83	4893.73	6025.65	6715.11	4745.15	4798.6	5951.74	6119.57	1478.78	5602.4	5419.62	4516.7	-0.0479	0.820216	-0.3108	0.552392	0.2629	0.626534	1.2064	0	#N/A
A303	Lip303	26-hydroxycholesterol 3-sulfate	11853.3	1373.88	2414.82	7079.43	2046.41	1487.36	8705.24	4757.28	7626.12	5214.02	3537.73	7029.55	-0.5596	0.686819	0.431	0.649561	-0.9906	0.187673	1.2061	0	#N/A
A279	Lip279	22-deoxy-20,21-dihydroxyecdysone	26918.4	35868	59004.2	55264.2	32656.9	44389.4	35768.4	51046.7	68706.9	40596.8	44103.5	51840.7	0.1195	0.778926	0.3527	0.451412	-0.2332	0.543743	1.2057	0	#N/A
A4014	Lip4014	PC(16:0/20:4(5Z,8Z,11Z,14Z))	597.12	1277.76	1844.16	946.533	1521.4	2433.28	848.278	1754.65	4214.01	1239.68	1633.74	2272.31	0.3982	0.523938	0.8742	0.417468	-0.476	0.604529	1.2052	0	#N/A
A4564	Lip4564	PG(22:0/12:0)	30216.7	43523.7	53318.5	48312.1	46823.6	42689.2	41121.1	53446.8	49779.2	42353	45941.6	48115.7	0.1173	0.649785	0.184	0.503273	-0.0667	0.628744	1.2051	0	#N/A
A4581	Lip4581	PG(22:1(11Z)/22:2(13Z,16Z))	8708.53	11599.6	14319.2	13174.7	10230	9393.9	9840.97	15322.9	18013.7	11542.4	10932.9	14392.5	-0.0783	0.775656	0.3184	0.3885	-0.3966	0.288717	1.205	-0.001	#N/A
A60	Lip60	(6R)-vitamin D3 6,19-(4-phenyl-1,2,4-triazoline-3,5-dione) adduct / (6R)-cholecalciferol 6,19-(4-phenyl-1,2,4-triazoline-3,5-dione) adduct	730.24	419.212	672.818	1265.82	579.889	795.771	621.63	782.383	928.38	607.423	880.494	777.464	0.5356	0.313904	0.3561	0.262273	0.1795	0.675652	1.2049	0	#N/A
A4465	Lip4465	PG(17:0/22:2(13Z,16Z))	5772.04	7591.93	9854.23	10940.7	8546.31	9028.78	8817.75	8856.58	8694.93	7739.4	9505.28	8789.75	0.2965	0.28492	0.1836	0.467602	0.1129	0.431023	1.2042	0	#N/A
A1852	Lip1852	HexCer-NS d18:1/24:0	378173	223595	328987	532859	206884	304974	325093	359551	555335	310252	348239	413326	0.1666	0.746717	0.4138	0.302787	-0.2472	0.619361	1.2033	0	#N/A
A1014	Lip1014	Fusicoccin A	2668.51	806.548	2109.74	2749.66	1302.75	1232.81	2083.74	2255.21	2951.99	1861.6	1761.74	2430.32	-0.0795	0.899347	0.3846	0.42402	-0.4641	0.317509	1.2023	0	#N/A
A4916	Lip4916	PI(19:0/22:4(7Z,10Z,13Z,16Z))	700.517	646.342	1590.99	2356.47	1083.93	1030.13	1126.23	1583.14	1127.75	979.285	1490.17	1279.04	0.6057	0.395847	0.3853	0.446608	0.2204	0.682918	1.2019	0	#N/A
A4766	Lip4766	PI(13:0/22:6(4Z,7Z,10Z,13Z,16Z,19Z))	763.132	596.038	731.069	1638.12	967.718	981.074	804.665	732.94	1233.13	696.746	1195.64	923.578	0.7791	0.146819	0.4066	0.280944	0.3725	0.377835	1.2013	0.00016667	#N/A
A4661	Lip4661	PG(O-20:0/14:1(9Z))	20388.7	14776.2	6844.53	24855.2	15362.9	17873.1	19838.3	21150.3	12894.2	14003.1	19363.7	17960.9	0.4676	0.336463	0.3591	0.453412	0.1085	0.732531	1.201	0	#N/A
A1841	Lip1841	HexCer-NS d15:2/35:1	1047.42	946.114	640.871	1046.19	1276.81	882.781	881.417	1866.92	825.254	878.136	1068.6	1191.2	0.2832	0.318787	0.4399	0.459167	-0.1567	0.75859	1.2004	0	#N/A
A4200	Lip4200	PC(O-18:0/22:2(13Z,16Z))	2144.13	884.515	1779.56	991.606	1125.95	1327.87	2140.97	1802	2123.27	1602.73	1148.48	2022.08	-0.4808	0.348581	0.3353	0.380446	-0.8161	0.0042309	1.2	0	#N/A
A127	Lip127	16:3-Glc-Campesterol	6645.55	3550.26	5110.13	8233.13	3814.51	4193.94	5518.82	6287.06	7347	5101.98	5413.86	6384.29	0.0856	0.862726	0.3235	0.298775	-0.2379	0.573455	1.1995	0	#N/A
A712	Lip712	Cer(d18:0/22:0)	5572.96	3821.49	5844.7	4548.34	4121.53	5050.61	4072.55	6857.53	9041.97	5079.72	4573.49	6657.35	-0.1515	0.520908	0.3902	0.39546	-0.5417	0.282706	1.1989	0	#N/A
A4202	Lip4202	PC(O-18:0/22:2(13Z,16Z))	5483.46	3254.27	4554.03	11591.1	4165.98	2043.87	7947.2	4449.31	8880.01	4430.59	5933.66	7092.17	0.4214	0.658567	0.6787	0.177213	-0.2573	0.742136	1.1987	0	#N/A
A4188	Lip4188	PC(O-17:0/22:0)	43156.7	17823.3	16907.7	47519.5	18887.6	18036.7	29371.2	30423.5	42659.3	25962.6	28147.9	34151.4	0.1166	0.874347	0.3955	0.457781	-0.2789	0.613643	1.1986	0	#N/A
A2528	Lip2528	SQDG 18:1-19:2	2241.67	682.852	3065.55	2857.21	1529.01	1947.5	1830.12	3082.91	2802.57	1996.69	2111.24	2571.87	0.0805	0.894978	0.3652	0.520401	-0.2847	0.446196	1.1981	0	#N/A
A5126	Lip5126	PS(12:0/18:3(6Z,9Z,12Z))	1567.37	1841.85	534.713	1081.04	849.875	1938.53	1292.13	2078.25	1802.34	1314.64	1289.82	1724.24	-0.0275	0.964123	0.3913	0.434786	-0.4188	0.348832	1.198	0	#N/A
A3484	Lip3484	N-arachidonoyl GABA	10053.9	1943.09	12041.1	14187.5	4970.92	6102.84	15446.8	6759.5	11841	8012.68	8420.43	11349.1	0.0716	0.927996	0.5022	0.451444	-0.4306	0.489291	1.1973	0	#N/A
A45	Lip45	(3'-sulfo)Galbeta-Cer(d18:1/24:1(15Z))	4744.26	2441.62	1352.99	1543.97	3542.97	2396.16	985.196	1958.11	2410.46	2846.29	2494.37	1784.59	-0.1904	0.779372	-0.6735	0.40733	0.4831	0.382434	1.1969	0	#N/A
A2094	Lip2094	PC 18:2-22:4	6879.94	34491.5	9441.52	13591.6	32846.9	31149.3	29174.1	29496.7	12462.1	16937.6	25862.6	23711	0.6106	0.458034	0.4853	0.558066	0.1253	0.809205	1.1967	0	#N/A
A4262	Lip4262	PC(P-16:0/18:4(6Z,9Z,12Z,15Z))	12281.2	9210.35	13645.9	14386.2	8995.32	9554.19	6892.77	7868.23	14297.1	11712.5	10978.6	9686.05	-0.0934	0.751798	-0.2741	0.500145	0.1807	0.679269	1.1958	0	#N/A
A5430	Lip5430	PS(O-20:0/16:0)	102828	104229	134268	173213	111483	53104.2	133885	150112	181790	113775	112600	155262	-0.015	0.976635	0.4485	0.0817753	-0.4635	0.347041	1.1955	0	#N/A
A4198	Lip4198	PC(O-18:0/22:1(11Z))	2308.9	1247.59	2573.28	2394.96	1593.32	1302.42	1987.68	2625.76	3290.6	2043.25	1763.57	2634.68	-0.2124	0.620664	0.3668	0.345243	-0.5791	0.156687	1.1948	0	#N/A
A1830	Lip1830	HexCer-NDS d28:0/16:1	3177.72	2770.54	3675.32	4187.85	2704.98	2895.61	2601.44	4860.38	4758.32	3207.86	3262.81	4073.38	0.0245	0.924283	0.3446	0.363338	-0.3201	0.413859	1.1947	0	#N/A
A3340	Lip3340	TAG 16:1-18:1-18:1	158414	76284.9	114013	190244	86795.3	97956.6	171013	128195	138190	116237	124999	145800	0.1048	0.840179	0.3269	0.3519	-0.2221	0.602208	1.1942	0	#N/A
A2331	Lip2331	PI 20:5-20:5	2512.28	1177.21	2425.94	2565.16	1369.04	1480	2271.99	2361.37	3105.29	2038.48	1804.73	2579.55	-0.1757	0.705899	0.3396	0.356364	-0.5153	0.179089	1.1928	0	#N/A
A2651	Lip2651	DGTS 16:1-18:5	5797.86	4615.7	4670.96	6564.19	5812.06	3873.58	4420.2	8604.8	6057.85	5028.17	5416.61	6360.95	0.1074	0.692937	0.3392	0.390305	-0.2319	0.557521	1.1927	0	#N/A
A452	Lip452	6-Methoxyluteolin 3',4'-disulfate	2828.18	1775.99	1310.81	4311.51	2008.39	1567.87	2368.29	2564.89	2648.11	1971.66	2629.26	2527.09	0.4152	0.542742	0.3581	0.340941	0.0572	0.915599	1.1921	0	#N/A
A735	Lip735	Cer(d18:1/18:0)	451.583	304.038	224.082	466.552	366.047	167.639	564.766	304.972	484.356	326.568	333.413	451.365	0.0299	0.953672	0.4669	0.288173	-0.437	0.370102	1.1921	0	#N/A
A166	Lip166	19:0 Cholesteryl ester	3774.82	2674.1	3175.89	3919.02	2730.8	2391.46	3245.33	2678.22	2288.63	3208.27	3013.76	2737.39	-0.0902	0.74876	-0.229	0.328407	0.1388	0.641352	1.1916	0	#N/A
A3705	Lip3705	PA(17:0/22:4(7Z,10Z,13Z,16Z))	3309.84	883.269	2057.36	2797.77	1564.94	1294.18	2199.93	2803.63	2946.8	2083.49	1885.63	2650.12	-0.144	0.826956	0.3471	0.509936	-0.491	0.237502	1.1913	0	#N/A
A257	Lip257	22:2 Stigmasteryl ester	765.297	229.028	410	424.931	240.593	692.431	553.381	295.382	70.587	468.108	452.652	306.45	-0.0484	0.943625	-0.6112	0.485706	0.5628	0.487819	1.1911	0	#N/A
A319	Lip319	2alpha-chloro-1beta,25-dihydroxyvitamin D3 / 2alpha-chloro-1beta,25-dihydroxycholecalciferol	11667.9	10155.6	6194.28	11292.7	9227.4	8317.52	10506.2	10767.1	10653.2	9339.24	9612.55	10642.2	0.0416	0.891958	0.1884	0.508477	-0.1468	0.362536	1.1909	0	#N/A
A4539	Lip4539	PG(20:0/22:2(13Z,16Z))	23983.9	19964.1	46662.2	62931.5	24477.7	29160.4	36860.3	33475.2	46199.3	30203.4	38856.6	38844.9	0.3634	0.591328	0.363	0.418599	0.0004	0.999341	1.1905	0	#N/A
A4533	Lip4533	PG(19:1(9Z)/22:2(13Z,16Z))	267492	227822	410415	574654	275873	254784	287060	480258	407912	301909	368437	391743	0.2873	0.609296	0.3758	0.319307	-0.0885	0.855289	1.19	0	#N/A
A1629	Lip1629	GlcADG 21:0-20:5	942.411	374.478	614.756	1004.42	419.582	549.988	793.955	1136.41	633.376	643.882	657.997	854.581	0.0313	0.956279	0.4084	0.396039	-0.3771	0.444351	1.1899	0	#N/A
A5243	Lip5243	PS(18:0/20:4(5Z,8Z,11Z,14Z))	1621.22	1055.12	1189.73	1123.25	1170.49	1106.07	985.016	1594.52	674.66	1288.69	1133.27	1084.73	-0.1854	0.459164	-0.2486	0.564046	0.0632	0.874147	1.1898	0	#N/A
A3949	Lip3949	PC(10:0/16:0)	1492.66	1123.72	2445.5	2009.11	1360.87	1593.09	2542.03	1634.03	1936.96	1687.29	1654.36	2037.67	-0.0284	0.944861	0.2722	0.507485	-0.3007	0.313157	1.1895	0	#N/A
A3220	Lip3220	TAG 14:0-22:4-22:4	3192.64	1352.69	2211.6	1459.56	1492.36	7914.08	1935.64	899.922	1051.32	2252.31	3622	1295.63	0.6854	0.592637	-0.7978	0.213475	1.4831	0.391768	1.1891	0	#N/A
A3770	Lip3770	PA(19:1(9Z)/22:4(7Z,10Z,13Z,16Z))	23257.4	10370.7	19624.7	29157.8	10752.2	15958.8	20192.2	20575.5	29385.9	17750.9	18622.9	23384.5	0.0692	0.903246	0.3977	0.315305	-0.3285	0.499678	1.189	0	#N/A
A1849	Lip1849	HexCer-NS d18:1/22:0	34151.6	23683.6	34242.6	31245	20395.3	24108.1	26380.7	42738.1	52529.8	30692.6	25249.5	40549.5	-0.2816	0.31491	0.4018	0.330185	-0.6834	0.172264	1.1887	0	#N/A
A4160	Lip4160	PC(O-16:0/2:0)	6770.72	7054.07	12151	9882.98	7812.68	6592.02	9491.89	14004.9	8444.98	8658.59	8095.89	10647.3	-0.0969	0.795615	0.2983	0.461248	-0.3952	0.279498	1.1885	0	#N/A
A2905	Lip2905	PC 2:0-23:0	2936.89	2436.87	4235.84	4599.77	3547.43	2459.69	1086.49	1922.76	4473.65	3203.2	3535.63	2494.3	0.1425	0.705646	-0.3609	0.581201	0.5033	0.441127	1.1884	0	#N/A
A264	Lip264	22:3-Glc-cholesterol	10148.1	4882.07	6695.46	11097	5035.98	4968.99	6914.7	8651.72	15147.1	7241.87	7034.01	10237.8	-0.042	0.939262	0.4995	0.376896	-0.5415	0.379024	1.1882	0	#N/A
A326	Lip326	2-deoxy-20-hydroxy-5alpha-ecdysone 3-acetate	10129.3	566.731	1546.97	4581.99	1007.5	1278.22	5992.74	2312.51	7991.69	4081	2289.24	5432.31	-0.8341	0.625555	0.4126	0.721643	-1.2467	0.203687	1.1882	0	#N/A
A1482	Lip1482	Cer-AP t21:2/22:1	1540	5067.66	2121.69	1295.3	2164.09	746.388	870.713	3298.56	1228.61	2909.78	1401.93	1799.29	-1.0535	0.30072	-0.6935	0.455616	-0.36	0.675281	1.1881	0	#N/A
A1535	Lip1535	Cer-NS d18:1/23:0	13298.4	7417.02	13877.3	21129.4	7437.46	9708.93	12925.8	14588.4	18000	11530.9	12758.6	15171.4	0.146	0.811864	0.3958	0.232793	-0.2499	0.635394	1.1881	0	#N/A
A4464	Lip4464	PG(17:0/22:2(13Z,16Z))	43652.5	50054.3	35439.5	35498.6	43097.1	38511.5	35900.3	43132.7	36920.4	43048.8	39035.7	38651.1	-0.1412	0.461815	-0.1555	0.425641	0.0143	0.90902	1.1881	0	#N/A
A2700	Lip2700	DGTS 22:0-14:1	37226.2	25768.8	31613.6	51603.7	22769.2	25677.1	28212.8	45287.1	52690.6	31536.2	33350	42063.5	0.0807	0.866317	0.4156	0.284011	-0.3349	0.499333	1.1879	0	#N/A
A2593	Lip2593	ACar 15:1	1761.69	33.1895	67.0132	190.956	348.577	35.2274	605.043	327.205	619.44	620.632	191.587	517.229	-1.6957	0.531849	-0.2629	0.873831	-1.4328	0.0682907	1.1878	0	#N/A
A4206	Lip4206	PC(O-18:0/22:6(4Z,7Z,10Z,13Z,16Z,19Z))	10575.2	7109.48	9340.02	14452.6	6803.03	6941.07	10315.7	10665.4	12495.7	9008.23	9398.91	11158.9	0.0613	0.896195	0.3089	0.162907	-0.2476	0.56274	1.1878	0	#N/A
A468	Lip468	9-deoxy-9-methylene-PGE2	3720.22	2212.94	2588.3	3253.05	3233.74	2633.38	2739.85	2553.01	1719	2840.49	3040.06	2337.29	0.098	0.716702	-0.2813	0.418748	0.3793	0.145215	1.1877	0	#N/A
A4016	Lip4016	PC(16:0/20:5(5Z,8Z,11Z,14Z,17Z))	717.32	3022.03	4600.2	1719.95	2276.5	5554.21	2177.03	3850.27	6590.9	2779.85	3183.55	4206.07	0.1956	0.818119	0.5975	0.452075	-0.4018	0.591907	1.1869	0	#N/A
A4140	Lip4140	PC(O-14:1(1E)/0:0)	1265.23	3966.69	5451.34	6138.07	485.933	4775.38	7360.41	6112.67	5987.73	3561.09	3799.79	6486.94	0.0936	0.915419	0.8652	0.127591	-0.7716	0.251843	1.1866	0	#N/A
A98	Lip98	13E-Tetranor-16-carboxy-LTE4	570.469	352.787	177.47	429.665	2346	484.88	548.854	1025.29	385.442	366.909	1086.85	653.196	1.5667	0.371327	0.8321	0.283227	0.7346	0.568402	1.1865	0	#N/A
A3688	Lip3688	PA(16:0/22:2(13Z,16Z))	2456.42	2130.05	2523.44	3232.35	2023.96	1751	2245.21	2889.78	3653.6	2369.97	2335.77	2929.53	-0.021	0.947994	0.3058	0.301333	-0.3268	0.386556	1.1855	0	#N/A
A437	Lip437	6,2'4'-Trihydroxy-2-phenylbenzofuran	1398.32	1493.42	1110.74	1357.14	1486.22	1417.36	1298.87	1728.01	1388.94	1334.16	1420.24	1471.94	0.0902	0.539062	0.1418	0.473596	-0.0516	0.73557	1.1842	-0.0005	#N/A
A5087	Lip5087	PIM1(18:2(9Z,12Z)/16:2(9Z,12Z))	1594.22	794.06	545.208	1311.62	922.001	441.558	1391.58	1631.31	969.314	977.828	891.725	1330.74	-0.133	0.842266	0.4446	0.405531	-0.5776	0.243236	1.1833	0	#N/A
A834	Lip834	convallatoxin	1224.6	850.238	1185.68	2598.17	1437.87	738.468	997.725	1969.39	1732.83	1086.84	1591.5	1566.65	0.5502	0.451995	0.5275	0.237751	0.0227	0.970308	1.1832	0	#N/A
A562	Lip562	Barbigerone	5136.21	1583.42	1701.54	2790.5	2517.5	1910.39	1943.82	3633.38	7237.09	2807.06	2406.13	4271.43	-0.2223	0.766353	0.6057	0.497151	-0.828	0.354294	1.183	0	#N/A
A4065	Lip4065	PC(18:4(6Z,9Z,12Z,15Z)/22:6(4Z,7Z,10Z,13Z,16Z,19Z))	2556.49	1624.34	2620.45	2187.59	2799.37	1389.45	1741.15	4227.37	3751.81	2267.09	2125.47	3240.11	-0.0931	0.799475	0.5152	0.332942	-0.6083	0.286029	1.1828	0	#N/A
A730	Lip730	Cer(d18:1/16:0)	1140.94	333.219	866.052	1085.73	292.653	646.662	941.116	1091.51	1230.67	780.069	675.016	1087.76	-0.2087	0.7661	0.4797	0.324107	-0.6884	0.206466	1.1824	0	#N/A
A395	Lip395	3-Deoxyvitamin D3	8141.22	7736.02	5354.64	9621.18	7102.91	7304.83	6783.17	8076.82	9670.79	7077.29	8009.64	8176.93	0.1785	0.476208	0.2084	0.413311	-0.0298	0.892488	1.1812	0	#N/A
A4575	Lip4575	PG(22:0/22:4(7Z,10Z,13Z,16Z))	7644.15	9014.18	16891.9	10990.1	15799.6	10601.2	10275	17564.8	13318.3	11183.4	12463.7	13719.4	0.1564	0.724818	0.2949	0.520424	-0.1385	0.666719	1.1802	0	#N/A
A4931	Lip4931	PI(20:0/22:2(13Z,16Z))	7115.44	4353.01	6658.17	6247.03	5151.13	4029.5	6624.97	7341.11	7538.33	6042.21	5142.55	7168.14	-0.2326	0.450483	0.2465	0.31784	-0.4791	0.0699905	1.18	0	#N/A
A1783	Lip1783	HexCer-AP t20:2/22:2	7693.58	3898.04	4534.12	7262.05	4198.51	5023.01	4972.19	7169.79	7544.65	5375.25	5494.52	6562.21	0.0317	0.94019	0.2879	0.456468	-0.2562	0.430694	1.1797	0	#N/A
A2200	Lip2200	PE 22:4-22:5	522880	453813	777908	1.18478e+06	517273	490014	544816	934079	846434	584867	730689	775110	0.3211	0.601148	0.4063	0.285365	-0.0851	0.873254	1.1793	0	#N/A
A256	Lip256	22:1-Glc-cholesterol	649.005	336.338	515.334	1286.91	306.752	334.288	1242.19	492.187	697.82	500.226	642.649	810.733	0.3615	0.70683	0.6966	0.299583	-0.3352	0.692913	1.1789	0	#N/A
A1253	Lip1253	Mayolene-20	5083.68	1383.49	1648.91	5595.96	1362.2	1243.76	4307.77	2948.93	4313.6	2705.36	2733.98	3856.77	0.0152	0.988501	0.5116	0.443095	-0.4964	0.521086	1.1788	0	#N/A
A3829	Lip3829	PA(22:4(7Z,10Z,13Z,16Z)/0:0)	1773.95	748.206	2175.37	2584.12	679.439	1056.23	2305.29	1825.38	2493.02	1565.84	1439.93	2207.9	-0.1209	0.870575	0.4957	0.269462	-0.6167	0.317643	1.1785	0	#N/A
A3784	Lip3784	PA(20:2(11Z,14Z)/22:6(4Z,7Z,10Z,13Z,16Z,19Z))	3177.77	1584.21	3119.59	3283.98	1871.99	2394.44	3575.54	2228.78	4533.76	2627.19	2516.81	3446.03	-0.0619	0.876606	0.3914	0.391933	-0.4533	0.314317	1.1782	0	#N/A
A4768	Lip4768	PI(14:0/20:3(8Z,11Z,14Z))	997.281	498.56	1418.65	1382.2	450.527	1143.93	556.805	170.79	1277.55	971.497	992.217	668.381	0.0304	0.959744	-0.5395	0.511287	0.57	0.492359	1.1777	0	#N/A
A3213	Lip3213	TAG 14:0-15:0-15:0	28638.5	8376.77	14619.7	21267.5	11111.8	20701.3	17830.2	6693.47	8486.18	17211.7	17693.5	11003.3	0.0398	0.948105	-0.6455	0.431701	0.6853	0.233733	1.1768	0	#N/A
A4308	Lip4308	PE(P-16:0/0:0)	7153.4	7394.68	7244.54	8715.11	4934.1	8255.54	5219.15	3234.67	9674.51	7264.21	7301.58	6042.78	0.0074	0.97784	-0.2656	0.586993	0.273	0.610408	1.1754	0	#N/A
A3145	Lip3145	TAG 12:1-20:4-20:4	6674.99	1875.35	4303.9	7849.42	2612.34	3331.8	5126.05	5225.45	6482.43	4284.75	4597.85	5611.31	0.1018	0.891251	0.3891	0.443598	-0.2874	0.604123	1.1752	0	#N/A
A3456	Lip3456	TAG 19:2-19:2-19:2	7163.96	4782	5004.85	5991.85	4960.14	3681.62	6682.38	6495.37	6791.88	5650.27	4877.87	6656.54	-0.2121	0.488351	0.2365	0.315876	-0.4485	0.114557	1.1748	0	#N/A
A5394	Lip5394	PS(O-16:0/12:0)	12138.1	9836.56	10875.9	14165.9	10555.9	9840.68	9777.78	13898.7	14351.7	10950.2	11520.8	12676.1	0.0733	0.728638	0.2111	0.364743	-0.1379	0.59059	1.1742	0	#N/A
A1867	Lip1867	HexCer-NS d29:3/19:1	2923.95	1514.32	4133.17	5356.62	1178.32	3058.84	2989.85	4486.96	4980.11	2857.15	3197.93	4152.31	0.1626	0.824926	0.5393	0.254057	-0.3768	0.531255	1.1736	0	#N/A
A3428	Lip3428	TAG 18:1-18:1-21:5	3404.32	782.17	2052.51	3184	1063.78	2048.5	3056.14	2023.87	3195.24	2079.67	2098.76	2758.42	0.0132	0.985335	0.4075	0.48117	-0.3943	0.419069	1.1736	0	#N/A
A49	Lip49	(5Z,8Z)-3-hydroxytetradecadienoylcarnitine	275.361	247.265	566.244	1305.48	1597.34	242.752	583.725	657.339	538.335	362.957	1048.52	593.133	1.5305	0.233754	0.7086	0.141929	0.8219	0.383805	1.1711	0	#N/A
A57	Lip57	(6R)-vitamin D2 6,19-sulfur dioxide adduct / (6R)-ergocalciferol 6,19-sulfur dioxide adduct	2372.39	2088.83	4055.79	2360.57	3048.48	2169.03	1758.88	3125.06	1877.48	2839	2526.03	2253.8	-0.1685	0.674879	-0.333	0.485072	0.1645	0.62863	1.1711	0	#N/A
A24	Lip24	(3R)-3-isopropenyl-6-oxoheptanoyl-CoA	18219.7	8469.02	6969.07	15241	11144.4	10801.5	13151.5	14843	11527.1	11219.3	12395.6	13173.9	0.1439	0.779942	0.2317	0.640143	-0.0878	0.677147	1.1706	0	#N/A
A5084	Lip5084	PIM1(18:0/16:2(9Z,12Z))	3170.64	704.354	1082.58	1966.72	1189.46	2051.73	974.764	645.686	1056.25	1652.52	1735.97	892.233	0.0711	0.92603	-0.8892	0.42653	0.9603	0.0735748	1.1701	0	#N/A
A1921	Lip1921	OxPC 16:0e/18:0+1O(1Cyc)	65029.4	73007.8	144141	132994	100472	83482	80141.1	146793	125296	94059.4	105649	117410	0.1676	0.714974	0.3199	0.507071	-0.1523	0.65738	1.1687	0	#N/A
A4715	Lip4715	PGH2-EA	1020.54	593.611	782.414	1211.23	978.715	589.415	1261.8	651.32	1266.42	798.857	926.452	1059.85	0.2138	0.59607	0.4078	0.347763	-0.1941	0.651238	1.1687	0	#N/A
A3598	Lip3598	Okanin 3',4'-diglucoside	1591.89	1027.37	1548.12	1126.74	1145.89	1095.64	1150.16	854.917	1529.23	1389.13	1122.76	1178.1	-0.3071	0.27918	-0.2377	0.472822	-0.0694	0.803648	1.1686	0	#N/A
A25	Lip25	(3S)-citryl-CoA	3575.08	979.989	325.973	2504.87	876.205	1922.01	1858.02	1774.57	1984.89	1627.01	1767.7	1872.49	0.1196	0.906702	0.2027	0.827829	-0.0831	0.846962	1.1684	0	#N/A
A1833	Lip1833	HexCer-NS d14:2/24:2	9461.54	8707.64	9521.67	18116	10139.7	6496.75	10287	12965.8	11816.3	9230.29	11584.1	11689.7	0.3277	0.563854	0.3408	0.0742668	-0.0131	0.978565	1.1683	0	#N/A
A3346	Lip3346	TAG 16:2-16:2-20:6	5715.95	2090.53	3461.18	5460.93	2638.6	2567.07	404.2	4716.87	3031.67	3755.89	3555.53	2717.58	-0.0791	0.894908	-0.4668	0.562123	0.3877	0.62493	1.1683	0	#N/A
A5607	Lip5607	TG(12:0/12:0/14:1(9Z))[iso3]	11257.7	4764.27	7569.58	4926.38	6694.9	6075.26	4669.24	3654.25	9640.81	7863.84	5898.84	5988.1	-0.4148	0.407625	-0.3931	0.516266	-0.0217	0.966648	1.1681	0	#N/A
A2467	Lip2467	SM d21:0/18:2	3518.57	3756.48	3194.7	3872.32	3488.53	2462.22	3426.24	5879.19	3659.37	3489.92	3274.35	4321.6	-0.092	0.670322	0.3084	0.399439	-0.4004	0.321447	1.1679	0	#N/A
A4792	Lip4792	PI(15:0/22:1(11Z))	19968.9	12474.5	17367.4	20103.2	15062.9	13258.8	19438.6	18018	19314.2	16603.6	16141.6	18923.6	-0.0407	0.88525	0.1887	0.402332	-0.2294	0.305874	1.1677	0	#N/A
A5793	Lip5793	Triuvaretin	531.681	822.643	1061.32	1148.45	866.23	1151.59	596.99	1760.41	1083.01	805.216	1055.42	1146.8	0.3904	0.250144	0.5102	0.429131	-0.1198	0.815664	1.1673	0	#N/A
A2535	Lip2535	SQDG 18:1-26:4	730.529	757.902	709.344	571.424	864.167	853.532	493.427	1569.46	1212.41	732.592	763.041	1091.77	0.0588	0.781965	0.5756	0.374036	-0.5168	0.410737	1.1664	0	#N/A
A5120	Lip5120	Protobassic acid	2602.92	1033.61	1760.78	2167.03	1972.58	555.954	2158.27	2562.47	3272.04	1799.1	1565.19	2664.26	-0.2009	0.748635	0.5665	0.203207	-0.7674	0.154856	1.1662	0	#N/A
A2210	Lip2210	PE 22:5e/20:3	6211.17	3538.05	4427.14	6363.06	3828.74	1647.17	4527.29	5055.21	803.726	4725.45	3946.32	3462.07	-0.2599	0.652436	-0.4488	0.47119	0.1889	0.812323	1.1656	0	#N/A
A175	Lip175	1alpha,23-dihydroxy-24,25,26,27-tetranorvitamin D3 / 1alpha,23-dihydroxy-24,25,26,27-tetranorcholecalciferol	487430	451497	777142	949393	463613	630267	630455	610900	860435	572023	681091	700597	0.2518	0.57186	0.2925	0.383615	-0.0407	0.912239	1.1653	-0.00066667	#N/A
A2627	Lip2627	Cer-NS d18:1/24:1	9314.27	2975.03	4963.8	7780.36	3475.86	3390	7056.86	6533.18	8743.45	5751.03	4882.07	7444.49	-0.2363	0.733272	0.3724	0.467905	-0.6087	0.212636	1.165	0	#N/A
A33	Lip33	(3'-sulfo)Galbeta-Cer(d18:1/22:0(2OH))	61603.1	44115.7	107998	116110	58719	67089.9	79891.4	78359	102825	71238.8	80639.8	87025	0.1788	0.737437	0.2888	0.506207	-0.1099	0.767425	1.1648	0	#N/A
A2897	Lip2897	PC 18:5e/2:0	9323.38	3496.6	4016.59	6977.1	3420.46	2625.66	4130.12	3812.38	3102.32	5612.19	4341.07	3681.61	-0.3705	0.61162	-0.6082	0.409034	0.2377	0.674233	1.1644	0	#N/A
A5419	Lip5419	PS(O-18:0/20:3(8Z,11Z,14Z))	679.935	673.486	451.029	532.95	707.591	680.583	694.111	820.34	564.241	601.483	640.375	692.897	0.0904	0.698645	0.2041	0.43509	-0.1137	0.600106	1.1641	0	#N/A
A2806	Lip2806	PC 14:0e/20:5	60759.6	29968.2	35336.9	66005	30159.1	25988.9	41574.8	58602.7	66577.2	42021.5	40717.6	55584.9	-0.0455	0.938721	0.4036	0.325921	-0.449	0.38148	1.1636	0	#N/A
A4812	Lip4812	PI(16:0/22:6(4Z,7Z,10Z,13Z,16Z,19Z))	985.445	363.157	788.06	2910.92	601.5	262.644	580.164	870.999	6448.78	712.221	1258.36	2633.32	0.8211	0.582054	1.8865	0.420466	-1.0653	0.560547	1.1636	0	#N/A
A3058	Lip3058	PS 14:0-26:2	13887.7	19729.2	20347.2	34045.9	17251.3	12782.3	25519	22639.3	20050.2	17988	21359.8	22736.2	0.2479	0.6614	0.338	0.145945	-0.0901	0.853643	1.163	-0.00066667	#N/A
A5818	Lip5818	Ximaosteroid D	8351.41	6375.03	8044.62	9709.49	6041.14	6038.08	7395.64	6592.31	5632.41	7590.35	7262.9	6540.12	-0.0636	0.826594	-0.2148	0.260725	0.1512	0.627638	1.1626	0	#N/A
A2041	Lip2041	PC 16:0e/17:0	1237.75	526.14	840.753	1083.06	489.169	649.512	783.056	1500.39	1238.38	868.216	740.582	1173.94	-0.2294	0.663568	0.4352	0.356813	-0.6646	0.191545	1.162	0	#N/A
A4721	Lip4721	Phellodensin E	1246.12	528.681	1425.36	1874.13	953.286	778.398	1008.59	1534.05	1630.05	1066.72	1201.94	1390.9	0.1722	0.772873	0.3828	0.393949	-0.2107	0.660266	1.162	0	#N/A
A5274	Lip5274	PS(19:0/22:6(4Z,7Z,10Z,13Z,16Z,19Z))	33044.4	23691.8	26594.4	10244.1	22844.8	27686.1	20293	20483.9	22479.9	27776.9	20258.3	21085.6	-0.4554	0.290214	-0.3976	0.129122	-0.0577	0.888708	1.162	0	#N/A
A5613	Lip5613	TG(12:0/12:0/17:0)[iso3]	3349	1215.37	3584.08	4831.5	2097.04	3258.15	3922.33	2489.79	4228.29	2716.15	3395.56	3546.8	0.3221	0.568088	0.385	0.424813	-0.0629	0.883033	1.1618	0	#N/A
A2291	Lip2291	PI 17:0-22:6	2270.63	1557.38	2375.99	4093.22	1841.21	1536.77	2252.59	2733.29	2940.39	2068	2490.4	2642.09	0.2681	0.659697	0.3534	0.158741	-0.0853	0.870364	1.1613	0	#N/A
A2415	Lip2415	SHexCer d52:3	4484.49	1295.02	2473.96	7676.06	1311.95	1990.23	5301.5	4162.56	2963.14	2751.16	3659.41	4142.4	0.4116	0.711849	0.5904	0.298917	-0.1789	0.838059	1.1613	0	#N/A
A2177	Lip2177	PE 18:1-18:2	261642	107152	183271	253871	120188	163134	187515	268134	232982	184022	179064	229544	-0.0394	0.937674	0.3189	0.432084	-0.3583	0.345224	1.1612	0	#N/A
A1918	Lip1918	MGDG 3:0-16:0	9336.84	3663.38	5164.48	9796	3393.89	3959.35	6743.28	9802.14	7741.76	6054.9	5716.41	8095.73	-0.083	0.905031	0.4191	0.365074	-0.5021	0.371722	1.1603	0	#N/A
A1341	Lip1341	Myristic acid	1234.49	852.535	2012.94	2682.45	1090.36	1528.47	1700.68	1408.34	2112.14	1366.66	1767.1	1740.38	0.3707	0.534713	0.3488	0.411601	0.022	0.962345	1.1602	0	#N/A
A2773	Lip2773	LPE 20:4	7088.62	4021.63	7228.22	16477.6	5142.19	4745.4	7013.48	7834.73	10716.1	6112.82	8788.41	8521.45	0.5238	0.563335	0.4793	0.191973	0.0445	0.952149	1.1601	0	#N/A
A4986	Lip4986	PI(22:6(4Z,7Z,10Z,13Z,16Z,19Z)/20:5(5Z,8Z,11Z,14Z,17Z))	3862.33	1665.54	1797.86	2086.83	1073.75	3450.74	1880.85	1305.48	1719.01	2441.91	2203.78	1635.11	-0.148	0.821749	-0.5786	0.374748	0.4306	0.498902	1.1597	0	#N/A
A3307	Lip3307	TAG 16:0-17:0-18:0	3713.71	869.868	980.95	2149.1	1779.46	1435.52	2055.89	1760.9	2678.17	1854.84	1788.03	2164.98	-0.0529	0.949951	0.2231	0.77522	-0.276	0.333658	1.1595	0	#N/A
A5118	Lip5118	Presqualene diphosphate	1330.43	479.027	1034.43	431.472	542.653	156.772	1168.54	456.609	201.945	947.961	376.966	609.033	-1.3304	0.135287	-0.6383	0.426105	-0.6921	0.517122	1.1593	-0.00066667	#N/A
A766	Lip766	Cer(m18:1(4E)/16:0)	14871.1	3990.72	5461.04	10425.9	10057.8	3054.93	9978.19	870.977	4501.39	8107.6	7846.21	5116.85	-0.0473	0.95332	-0.664	0.52861	0.6167	0.487744	1.1592	0	#N/A
A4756	Lip4756	PI(13:0/20:2(11Z,14Z))	3430.5	937.751	1285.33	1260.8	847.936	1064.48	1090.27	1478.85	916.418	1884.53	1057.74	1161.85	-0.8332	0.400205	-0.6978	0.453317	-0.1354	0.640231	1.159	0	#N/A
A1837	Lip1837	HexCer-NS d14:3/24:2	60713.5	33637.9	58817.3	73045.9	36554.1	44195.2	54306.8	55741.2	81666.3	51056.3	51265	63904.8	0.0059	0.988955	0.3238	0.360654	-0.3179	0.426858	1.1589	0	#N/A
A4757	Lip4757	PI(13:0/20:2(11Z,14Z))	1819.7	515.869	597.637	715.642	635.704	1034	507.226	543.938	744.997	977.735	795.115	598.72	-0.2983	0.712555	-0.7076	0.464658	0.4093	0.253755	1.1587	0	#N/A
A3519	Lip3519	N-methylanthraniloyl-CoA	878.446	793.017	825.897	874.802	567.565	588.11	387.128	640.05	1088.78	832.454	676.826	705.319	-0.2986	0.253813	-0.2391	0.599539	-0.0595	0.908689	1.1584	0	#N/A
A1439	Lip1439	Cer-AP t14:0/28:0	14516.8	9342.59	13418.5	15641.1	8267.03	11589.2	12149.2	14112.7	20699.6	12426	11832.5	15653.9	-0.0706	0.834674	0.3332	0.357933	-0.4038	0.319967	1.1567	0	#N/A
A1325	Lip1325	MIPC(t18:0/18:0(2OH))	1979.2	937.317	1433.84	808.5	1803.33	1150	2250.25	1346.98	2149.78	1450.12	1253.94	1915.67	-0.2097	0.664159	0.4017	0.324877	-0.6114	0.180595	1.1561	0	#N/A
A1041	Lip1041	GlcCer(d18:0/24:0)	36115.5	10796	16538.3	23943.3	13880	28274.3	21524.8	8933.83	10159.2	21149.9	22032.5	13539.3	0.059	0.925942	-0.6435	0.443332	0.7025	0.220577	1.1554	0	#N/A
A5525	Lip5525	SM(d18:0/24:0)	7294.2	3235.11	4073.13	6019.35	2786.83	4305.26	5122.97	6254.07	6825.53	4867.48	4370.48	6067.53	-0.1554	0.765679	0.3179	0.442986	-0.4733	0.20567	1.1554	0	#N/A
A1943	Lip1943	OxPE 18:0-22:6+4O	1950.45	1705.81	2921.89	1361.42	1200.87	1834.67	1705.25	2663.87	9736.08	2192.72	1465.65	4701.73	-0.5812	0.180329	1.1005	0.426636	-1.6817	0.329379	1.1551	0	#N/A
A251	Lip251	20-hydroxyecdysone 22-phosphate	22337	1459.66	2791.4	10645.7	3206.82	1961.32	11244.1	6281.05	13033.7	8862.7	5271.27	10186.3	-0.7496	0.659679	0.2008	0.865925	-0.9504	0.225259	1.1547	0	#N/A
A768	Lip768	Cer(m18:1(4E)/18:0)	1057.8	589.098	1372.75	2926.76	392.778	981.567	2065.26	1387.36	1300.26	1006.55	1433.7	1584.3	0.5103	0.639144	0.6544	0.157166	-0.1441	0.865942	1.1543	0	#N/A
A3704	Lip3704	PA(17:0/22:4(7Z,10Z,13Z,16Z))	4964.68	1235.6	4103.45	7483.2	2315.29	2848.45	4702.39	3863.19	5003.89	3434.58	4215.65	4523.16	0.2956	0.717251	0.3972	0.439725	-0.1016	0.870147	1.1541	0	#N/A
A3808	Lip3808	PA(22:0/22:1(11Z))	37489.4	16353.9	18360	35530.2	16143.7	11858.5	38062	30826.4	27683.8	24067.8	21177.5	32190.7	-0.1846	0.785338	0.4195	0.357921	-0.6041	0.267474	1.1539	0	#N/A
A40	Lip40	(3'-sulfo)Galbeta-Cer(d18:1/24:0)	12216.3	8069.36	8504.39	13364.1	7661.57	6118.23	10654.6	12531.3	12224.5	9596.68	9047.97	11803.5	-0.0849	0.843373	0.2986	0.230487	-0.3835	0.337145	1.1538	0	#N/A
A3245	Lip3245	TAG 15:0-15:0-15:0	27073.6	8339.29	11735.1	17655.7	11090.1	21534.3	16185.5	7199.51	6940.41	15716	16760	10108.5	0.0928	0.882824	-0.6367	0.452081	0.7295	0.197176	1.1538	0	#N/A
A3170	Lip3170	TAG 12:3-21:5-21:5	10255.5	2013.99	5375.32	8101.12	4690.31	3877.55	7285.44	7886.2	6349.01	5881.61	5556.33	7173.55	-0.0821	0.91219	0.2865	0.64554	-0.3686	0.338613	1.1537	0	#N/A
A4359	Lip4359	PE-Cer(d15:2(4E,6E)/22:0(2OH))	34352.7	31471.4	27844.3	38103.4	38477.8	17765.3	29020	54085.8	40633.6	31222.8	31448.8	41246.5	0.0104	0.977143	0.4017	0.298769	-0.3913	0.38128	1.1537	0	#N/A
A3354	Lip3354	TAG 16:5-16:5-17:3	8397.04	4458.65	3567.28	11321	5421.61	4182.3	5556.61	7548.09	8017.63	5474.32	6974.98	7040.78	0.3495	0.606178	0.3631	0.416758	-0.0135	0.97958	1.1536	0	#N/A
A150	Lip150	18:2 Cholesteryl ester	3707.55	3729.55	2059.53	3661.63	2950.99	1794.94	3573.56	5860.78	3177.43	3165.55	2802.52	4203.92	-0.1757	0.664163	0.4093	0.367087	-0.585	0.243756	1.1535	0	#N/A
A1661	Lip1661	HBMP 12:0-12:0-16:1	11536	15430.9	20222.4	13006.2	16190.2	15033	14447.2	21109.9	19390.6	15729.8	14743.1	18315.9	-0.0935	0.741147	0.2196	0.467636	-0.3131	0.208745	1.1531	0	#N/A
A3204	Lip3204	TAG 14:0-14:0-16:1	28522.5	6569.15	10726.8	17912	11027.7	20886.4	14317.6	5834.58	5975.84	15272.8	16608.7	8709.34	0.121	0.868233	-0.8103	0.441751	0.9313	0.122894	1.153	0	#N/A
A1295	Lip1295	Minabeolide-7	1574.42	1910.82	1990.42	1431.52	1424.91	1206.61	749.859	1579.96	2286.25	1825.22	1354.35	1538.69	-0.4305	0.0450949	-0.2464	0.590393	-0.1841	0.71998	1.1529	0	#N/A
A705	Lip705	Cer(d18:0/18:0)	5589.49	2036.57	3311.64	6181.62	2684.39	2875.18	4363.05	4416.71	4788.2	3645.9	3913.73	4522.65	0.1023	0.870365	0.3109	0.488312	-0.2086	0.646244	1.1529	0	#N/A
A5691	Lip5691	TG(17:0/18:2(9Z,12Z)/20:0)[iso6]	19497.9	7652.23	9067.98	18383.4	8733.42	7874.4	20502	11727.5	15034.5	12072.7	11663.7	15754.7	-0.0497	0.939141	0.384	0.467217	-0.4338	0.391932	1.1525	0	#N/A
A613	Lip613	CDP-DG(18:1(11Z)/20:4(5Z,8Z,11Z,14Z))	1455.69	1174.92	2253.12	2589.54	889.796	892.32	1219.87	2358.56	5999.23	1627.91	1457.22	3192.55	-0.1598	0.809481	0.9717	0.391751	-1.1315	0.355108	1.1518	0	#N/A
A4313	Lip4313	PE(P-16:0/15:1(9Z))	1068.6	1262.59	1969.98	1782.23	1527.48	1059.92	1800.41	1511.32	1700.76	1433.73	1456.54	1670.83	0.0228	0.950787	0.2208	0.482968	-0.198	0.425207	1.1518	0	#N/A
A4431	Lip4431	PG(15:0/22:0)	11510.1	12332.4	15658.7	12291.7	9557.8	14684.7	11209.3	16134.3	23227.7	13167.1	12178.1	16857.1	-0.1126	0.639291	0.3564	0.405805	-0.4691	0.31357	1.1518	0	#N/A
A4728	Lip4728	phenolic phthiocerol	19235.8	7126.35	10099.6	19360.7	6261.61	8853.44	17289.6	11729.8	20931	12153.9	11491.9	16650.2	-0.0808	0.908635	0.4541	0.380845	-0.5349	0.352607	1.1516	0	#N/A
A151	Lip151	18:2-Glc-Campesterol	6768.66	5277.98	5269.73	6240.7	4876.61	4072.8	5429.24	8090.76	7186.5	5772.12	5063.37	6902.17	-0.189	0.431086	0.2579	0.300559	-0.447	0.144501	1.1515	0	#N/A
A2318	Lip2318	PI 2:0-14:1	6904.24	634.197	1383.48	3753.46	1217.26	939.131	3633.6	2551.24	4681.01	2973.97	1969.95	3621.95	-0.5942	0.677338	0.2844	0.779618	-0.8786	0.211824	1.1515	0	#N/A
A5636	Lip5636	TG(13:0/13:0/13:0)	9975.47	15460.1	15397.2	16571.7	9361.35	12501.5	14467.1	15170.9	19122.5	13610.9	12811.5	16253.5	-0.0873	0.787333	0.256	0.322013	-0.3433	0.255008	1.1515	0	#N/A
A12	Lip12	(1S)-1-hydroxy-23-oxo-24,25,26,27-tetranorcalciol	7273.74	4317.6	20241.6	14673	6528.45	11651.3	8491.77	11037.3	27590.7	10611	10950.9	15706.6	0.0455	0.954216	0.5658	0.547168	-0.5203	0.520987	1.1507	0	#N/A
A4701	Lip4701	PG(P-20:0/19:1(9Z))	31541.3	18611.4	32660.5	36512.5	19877.7	20345.4	22529.3	40973	48693	27604.4	25578.5	37398.4	-0.11	0.789678	0.4381	0.350216	-0.548	0.288178	1.1506	0	#N/A
A4634	Lip4634	PG(O-18:0/17:0)	35641.4	29648	25519	34759.8	28851.2	21212	28219.9	44019.6	36888.8	30269.5	28274.3	36376.1	-0.0984	0.706302	0.2651	0.333697	-0.3635	0.25113	1.1498	0	#N/A
A481	Lip481	Aldosterone	1937.06	605.983	1463.6	2618.07	859.759	706.156	1637.54	2028.96	1801.69	1335.55	1394.66	1822.73	0.0625	0.939726	0.4487	0.337362	-0.3862	0.559412	1.1497	0	#N/A
A1279	Lip1279	Minabeolide-1	1551.61	1023.29	2519.74	1089.59	976.142	1234.21	1549.18	619.072	1598.14	1698.21	1099.98	1255.46	-0.6265	0.304378	-0.4358	0.463683	-0.1907	0.677313	1.1489	0	#N/A
A3816	Lip3816	PA(22:1(11Z)/22:2(13Z,16Z))	847.483	1100.47	1616.72	1932.3	1170.58	1228.09	1149.4	1414.83	1730.71	1188.22	1443.65	1431.64	0.2809	0.486641	0.2689	0.440346	0.0121	0.969921	1.1485	0	#N/A
A3944	Lip3944	Parrisaponin	3765.8	907.2	1171.53	1284.28	1776.32	418.08	2249.77	2528.54	4052.7	1948.18	1159.56	2943.67	-0.7485	0.490932	0.5955	0.414871	-1.344	0.0668141	1.1482	0	#N/A
A2468	Lip2468	SM d21:2/19:0	126875	97102.9	120395	143233	84437.5	87943.6	103541	157064	166599	114791	105205	142401	-0.1258	0.681573	0.311	0.296566	-0.4368	0.245399	1.1473	0	#N/A
A4406	Lip4406	PG(12:0/20:1(11Z))	527.504	945.862	1531.46	2610.8	1660.11	2022.26	703.048	2183.28	1883.65	1001.61	2097.72	1589.99	1.0665	0.0527242	0.6667	0.344774	0.3998	0.402549	1.1473	0	#N/A
A3929	Lip3929	PA(P-20:0/0:0)	10869.3	11654	13551.7	12323.9	12730.1	14115	11345.1	14032.6	13633.5	12025	13056.3	13003.7	0.1187	0.352097	0.1129	0.444797	0.0058	0.960863	1.1471	0	#N/A
A80	Lip80	10-Deoxymethymycin	1540.45	1241.05	1067.86	1341.42	557.896	1239.82	935.561	805.03	1274.5	1283.12	1046.38	1005.03	-0.2942	0.460315	-0.3524	0.230016	0.0582	0.892631	1.1466	0	#N/A
A2720	Lip2720	DGTS 26:0-21:2	2894.96	1638.48	2602.29	4321.31	1589.67	2741.95	2471.12	3778.42	2948.65	2378.58	2884.31	3066.06	0.2781	0.606636	0.3663	0.270772	-0.0882	0.849936	1.1466	0	#N/A
A2279	Lip2279	PI 16:0-20:3	76444.9	36070.1	60190	85747.5	50289.3	39550	57144	74695.2	83961.8	57568.3	58528.9	71933.6	0.0239	0.960577	0.3214	0.374162	-0.2975	0.461428	1.1464	0	#N/A
A1309	Lip1309	MIPC(d18:0/18:0(2OH))	1522.63	1300.82	1394.11	1313.1	1533.53	1487.94	985.198	1816.26	908.04	1405.85	1444.86	1236.5	0.0395	0.696493	-0.1852	0.62234	0.2247	0.551137	1.1452	0	#N/A
A4577	Lip4577	PG(22:1(11Z)/0:0)	10546.2	2833.62	5679.32	8041.29	6392.06	2628.04	2902.91	4481.4	3995.24	6353.05	5687.13	3793.18	-0.1597	0.822626	-0.744	0.373607	0.5843	0.359272	1.1451	0	#N/A
A1609	Lip1609	GlcADG 18:3-18:3	24260.9	16938.9	29201.9	28077.6	23210	19356.2	717.899	30294	30784.9	23467.2	23547.9	20598.9	0.005	0.986234	-0.1881	0.806722	0.193	0.798007	1.1438	0	#N/A
A4920	Lip4920	PI(19:0/22:4(7Z,10Z,13Z,16Z))	1383.68	530.773	971.196	1414.92	630.096	658.545	916.105	1335.86	1526.3	961.884	901.187	1259.42	-0.094	0.872888	0.3888	0.389442	-0.4829	0.324244	1.143	0	#N/A
A5101	Lip5101	PIM2(16:0/16:2(9Z,12Z))	2684.04	1891.77	1963.25	2075.75	1721.74	3733.45	2189.98	2428.07	3676.4	2179.69	2510.31	2764.82	0.2037	0.659515	0.3431	0.344459	-0.1393	0.759675	1.1428	0	#N/A
A429	Lip429	4-Prenyldihydropinosylvin	1488.61	785.767	1204.35	1185.76	981.726	1440.88	932.655	1019.51	872.636	1159.57	1202.79	941.599	0.0528	0.86911	-0.3004	0.398012	0.3532	0.180065	1.1424	0	#N/A
A4261	Lip4261	PC(P-16:0/15:1(9Z))	250.85	334.679	352.96	200.71	540.496	162.066	197.169	278.137	222.712	312.83	301.091	232.673	-0.0552	0.932421	-0.4271	0.11724	0.3719	0.62923	1.1419	0	#N/A
A4566	Lip4566	PG(22:0/22:0)	603.598	680.231	745.661	1009.49	408.862	985.172	649.186	824.388	1283.35	676.497	801.174	918.975	0.244	0.593032	0.4419	0.327398	-0.1979	0.687881	1.1413	0	#N/A
A2284	Lip2284	PI 17:0-18:0	7519.87	4362.58	7929.65	14854.4	4284.36	4772.8	7723.04	8634.96	10747.1	6604.03	7970.52	9035.03	0.2713	0.736682	0.4522	0.17016	-0.1809	0.79009	1.141	0	#N/A
A4241	Lip4241	PC(O-22:2(13Z,16Z)/22:3(10Z,13Z,16Z))	65174.5	29987.3	51377.3	76164.8	38221.6	35132.9	52195.3	64378.2	65073.4	48846.4	49839.8	60549	0.029	0.95558	0.3099	0.376722	-0.2808	0.508064	1.141	0	#N/A
A1432	Lip1432	Cer-AP t14:0/20:0	5707.05	4920.38	5474.52	5815.91	5095.66	2969.09	6034.63	7701.5	6152.97	5367.32	4626.89	6629.7	-0.2142	0.481202	0.3047	0.128907	-0.5189	0.131413	1.1407	-0.0005	#N/A
A5501	Lip5501	SM(d16:1/24:1)	11251.8	4680	7559.8	13553.8	5239.06	5671.8	8852.75	9605.17	11724.5	7830.54	8154.89	10060.8	0.0586	0.927042	0.3616	0.369048	-0.303	0.56044	1.1404	0	#N/A
A1845	Lip1845	HexCer-NS d17:1/16:0	7525.23	5669.6	5217.43	10926.6	4714.24	4073.07	6524.1	8637.4	8590.16	6137.42	6571.3	7917.22	0.0985	0.864892	0.3674	0.147228	-0.2688	0.607853	1.14	0	#N/A
A253	Lip253	22:0 Cholesteryl ester	6054.13	3864.86	5167.6	8813.75	2515.03	5121.85	7243.7	4882.33	9049.03	5028.86	5483.54	7058.35	0.1249	0.832243	0.4891	0.232511	-0.3642	0.517489	1.1399	0	#N/A
A983	Lip983	feruloyl-CoA(4-)	7135.52	3032.6	3365.52	7204.33	6764.59	2925.11	4497.08	5189.3	8234.15	4511.21	5631.34	5973.51	0.32	0.585619	0.4051	0.450239	-0.0851	0.857093	1.1399	0	#N/A
A4425	Lip4425	PG(14:1(9Z)/22:2(13Z,16Z))	1595.44	1536.78	1282.59	3216.42	1199.74	1993.18	1957.33	1883.46	1708.15	1471.6	2136.45	1849.65	0.5378	0.374568	0.3299	0.0387207	0.208	0.674225	1.139	0	#N/A
A2378	Lip2378	SHexCer d37:1	77446.9	39849.1	50635	76149.4	32945.6	49268.6	56501.6	78667.2	76100.3	55977	52787.9	70423	-0.0846	0.859139	0.3312	0.345603	-0.4158	0.30514	1.139	0	#N/A
A4794	Lip4794	PI(15:0/22:1(11Z))	9431.36	6437.43	10650	16059.6	9389.64	7363.39	8650.34	11994.8	12100.4	8839.59	10937.5	10915.2	0.3072	0.525297	0.3043	0.286859	0.003	0.994301	1.1385	0	#N/A
A3176	Lip3176	TAG 13:0-13:0-21:4	12413.8	8469.52	7827.44	12400.7	11083.1	5589.42	7614.75	21425.6	12970.9	9570.24	9691.09	14003.7	0.0181	0.964484	0.5492	0.388784	-0.5311	0.41115	1.1378	0	#N/A
A3280	Lip3280	TAG 15:3-15:3-19:3	44612.7	30428	32731.1	37961.8	34544.9	25895.6	34310.2	46908.8	44276	35923.9	32800.7	41831.7	-0.1312	0.612489	0.2196	0.369486	-0.3509	0.161133	1.1372	0	#N/A
A944	Lip944	Epimedin K	878.853	889.338	1120.75	1009.27	1297.97	1342.63	1009.41	1253.38	1009.73	962.981	1216.62	1090.84	0.3373	0.130097	0.1799	0.322272	0.1574	0.398804	1.1371	0	#N/A
A3260	Lip3260	TAG 15:0-18:2-18:2	6696.05	3750.7	5083.73	6689.75	3090.64	4894.15	4084.48	3131.63	5010.15	5176.83	4891.51	4075.42	-0.0818	0.842567	-0.3451	0.346619	0.2633	0.536101	1.137	0	#N/A
A5056	Lip5056	PI-Cer(t18:0/18:0(2OH))	14905.7	7004.39	9060.48	13334.2	8354.06	6901.83	14221.4	8723.99	17725.2	10323.5	9530.02	13556.9	-0.1154	0.808949	0.3931	0.412055	-0.5085	0.290039	1.1362	-0.00066667	#N/A
A3192	Lip3192	TAG 13:1-14:0-14:0	22164.8	7066.49	18130.6	21969.6	13587.3	12197	17528.3	21389.9	18411.5	15787.3	15917.9	19109.9	0.0119	0.982168	0.2756	0.542262	-0.2637	0.411388	1.136	0	#N/A
A2410	Lip2410	SHexCer d49:0	1086.38	1048.25	1070.02	1105.17	1215.89	1342.49	1049.74	985.755	890.804	1068.22	1221.18	975.433	0.1931	0.152203	-0.1311	0.176637	0.3242	0.0484477	1.1346	0	#N/A
A355	Lip355	35-aminobacteriohopane-31,32,33,34-tetrol	2678.03	3229.63	1478.64	6961.35	1346.63	1332.97	1532.04	6745.38	7258.14	2462.1	3213.65	5178.52	0.3843	0.731885	1.0727	0.272942	-0.6883	0.494803	1.1341	0	#N/A
A458	Lip458	7-Dehydrocholesterol-3-sulfate ester	1042.72	421.383	976.285	1593.45	697.163	511.708	1024.47	1014.72	1111.08	813.463	934.106	1050.09	0.1995	0.774646	0.3684	0.352291	-0.1688	0.761992	1.1329	0	#N/A
A857	Lip857	Cucurbitacin P	27057.5	31339.7	75222.2	56491.1	34123.6	54486.8	39542.7	48305.1	85202.2	44539.8	48367.2	57683.3	0.1189	0.836876	0.3731	0.562042	-0.2541	0.595186	1.1329	0	#N/A
A1789	Lip1789	HexCer-AP t22:0/15:1	53929.9	37322.2	44680.4	58484.7	43319.9	32421	45530	59879	54218.6	45310.8	44741.9	53209.2	-0.0182	0.952909	0.2318	0.283589	-0.2501	0.396568	1.1329	0	#N/A
A4102	Lip4102	PC(22:0/24:1(15Z))	1560.72	1306.44	1703.29	2520.69	1288.02	1422.1	2740.12	1774.34	1382	1523.48	1743.6	1965.49	0.1947	0.635834	0.3675	0.38932	-0.1728	0.712918	1.1327	0	#N/A
A32	Lip32	(3'-sulfo)Galbeta-Cer(d18:1/20:0)	4206.14	4958.48	4682.81	7368.61	5407.04	2756.08	4951.59	7150.44	5537.39	4615.81	5177.24	5879.81	0.1656	0.71689	0.3492	0.186395	-0.1836	0.670198	1.1321	0	#N/A
A383	Lip383	3-dehydroecdysone	2271.83	1031.9	3656.93	2779.16	2250.14	1571.14	3024.62	2130.42	3460.02	2320.22	2200.15	2871.69	-0.0767	0.895319	0.3076	0.564169	-0.3843	0.27066	1.1317	0	#N/A
A3316	Lip3316	TAG 16:0-18:1-22:1	4971.52	1334.59	1506.25	3366.98	1612.77	1949.48	3535.09	2349.91	3641.62	2604.12	2309.74	3175.54	-0.1731	0.836539	0.2862	0.685695	-0.4593	0.275098	1.1316	0	#N/A
A1729	Lip1729	HBMP 18:1-18:1-18:1	14075.9	4282.47	5701.6	9470.72	4451.26	4352.39	8908.68	12861.8	9194.54	8020.01	6091.45	10321.7	-0.3968	0.617855	0.364	0.542389	-0.7608	0.121533	1.1312	0	#N/A
A2285	Lip2285	PI 17:0-18:1	42192.2	22855.2	46175.4	61089.3	27994.3	27531	39642.1	44648.8	55986.5	37074.3	38871.5	46759.2	0.0683	0.89961	0.3348	0.334967	-0.2665	0.565622	1.1311	0	#N/A
A3423	Lip3423	TAG 18:1-18:1-20:4	65248.2	36913.5	43833.4	52330	48465.2	32665.7	52836.8	52490.4	67073.7	48665	44487	57467	-0.1295	0.711547	0.2398	0.431888	-0.3694	0.170535	1.1309	0	#N/A
A3127	Lip3127	TAG 12:0-16:4-16:4	5214.79	4311.25	5505.19	7212.3	4747.47	2359.15	3970.24	10004.5	8932.29	5010.41	4772.97	7635.69	-0.07	0.883126	0.6078	0.29182	-0.6779	0.290825	1.1304	0	#N/A
A1465	Lip1465	Cer-AP t20:0/21:1	222287	157216	270210	274723	154426	163051	192048	285018	354544	216571	197400	277203	-0.1337	0.725182	0.3561	0.356585	-0.4898	0.26306	1.1303	0	#N/A
A2740	Lip2740	DGTS 9:0-18:4	4750.84	2023.85	2865.9	3622.14	2727.27	4045.39	12796.5	2845.39	2708.53	3213.53	3464.93	6116.81	0.1087	0.797728	0.9286	0.478988	-0.82	0.511067	1.1302	0	#N/A
A3125	Lip3125	TAG 12:0-16:0-16:1	7578.15	1456.29	2389.64	4357.04	2368.67	4374.04	3323.8	1265.91	1492.09	3808.03	3699.92	2027.27	-0.0416	0.961271	-0.9095	0.454093	0.868	0.146995	1.1302	0	#N/A
A4691	Lip4691	PG(P-18:0/17:2(9Z,12Z))	347464	224161	267147	442370	218304	203503	272612	344774	450792	279591	288059	356059	0.043	0.927523	0.3488	0.299592	-0.3058	0.510654	1.1295	0	#N/A
A5580	Lip5580	Stoloniferone J	538.474	835.164	800.489	1142.29	941.2	532.917	701.227	1029.78	949.596	724.709	872.135	893.535	0.2672	0.518552	0.3021	0.283107	-0.035	0.923125	1.1295	0	#N/A
A4345	Lip4345	PE-Cer(d14:2(4E,6E)/19:0)	3723.53	2038.87	2393.98	4288.52	3072.71	2131.82	4240.37	3082.9	2699.3	2718.79	3164.35	3340.86	0.2189	0.611669	0.2973	0.419356	-0.0783	0.832389	1.1294	0	#N/A
A725	Lip725	Cer(d18:0/h26:0)	778.65	578.997	1015.3	1482.56	530.297	742.294	748.09	1117.3	1257.25	790.983	918.383	1040.88	0.2154	0.715389	0.3961	0.276379	-0.1806	0.731998	1.129	0	#N/A
A3364	Lip3364	TAG 16:5-19:5-20:6	12509	9699.65	8480.13	9738.02	10181.4	6836.97	10038.9	15400.2	11509.7	10229.6	8918.8	12316.3	-0.1978	0.4563	0.2678	0.359097	-0.4656	0.161597	1.1286	0	#N/A
A5315	Lip5315	PS(20:2(11Z,14Z)/22:6(4Z,7Z,10Z,13Z,16Z,19Z))	6755.21	2799.09	5991.1	8190.33	3240	6048.87	5055.63	5111.31	13214.6	5181.8	5826.4	7793.83	0.1692	0.749005	0.5889	0.448628	-0.4197	0.566225	1.1285	0	#N/A
A2025	Lip2025	PC 15:0-20:4	69357.6	89647.1	78449	73330.4	94676.6	78769.8	75847.1	93393.6	90431.5	79151.2	82258.9	86557.4	0.0556	0.738715	0.129	0.406722	-0.0735	0.636177	1.1281	0	#N/A
A3214	Lip3214	TAG 14:0-15:0-16:0	8658.49	1867.42	2882.66	5468.23	2896.24	5324.6	4529.68	1458.43	1633.62	4469.52	4563.02	2540.58	0.0299	0.970137	-0.815	0.472749	0.8448	0.196686	1.1279	0	#N/A
A5648	Lip5648	TG(14:1(9Z)/14:1(9Z)/14:1(9Z))	1877.25	1795.88	2677.69	2617.03	1392.36	1558.73	1684.8	403.594	3170.03	2116.94	1856.04	1752.81	-0.1898	0.614988	-0.2723	0.701836	0.0826	0.914959	1.1279	0	#N/A
A1504	Lip1504	Cer-AS d18:2/18:2	1017.44	2137.37	4157.76	2111.63	1806.74	2202.73	1666.01	1240.41	1705.28	2437.52	2040.37	1537.23	-0.2566	0.708747	-0.6651	0.431105	0.4085	0.0606797	1.1275	0	#N/A
A2042	Lip2042	PC 16:0e/17:1	23961.3	19140.6	24124.1	24858.8	23421.4	14409	20820.9	32134.7	28755.5	22408.7	20896.4	27237.1	-0.1008	0.707439	0.2815	0.288979	-0.3823	0.247286	1.1274	0	#N/A
A4839	Lip4839	PI(17:0/22:1(11Z))	11131.6	15122.7	25947.3	26519.4	18679.4	16128.9	13199.9	26062.2	29264.7	17400.5	20442.6	22842.3	0.2324	0.607635	0.3926	0.45705	-0.1601	0.704796	1.1261	0	#N/A
A3967	Lip3967	PC(12:0/18:2(9Z,12Z))	12766.5	3626.34	7544.32	13575.2	8676.42	4699.21	8718.11	12825.1	9166.93	7979.05	8983.62	10236.7	0.1711	0.798793	0.3595	0.501279	-0.1884	0.692993	1.1259	0	#N/A
A4370	Lip4370	PE-Cer(d16:2(4E,6E)/24:1(15Z)(2OH))	19829.1	2137.65	13832.3	22150.7	3040.41	13897.7	16589.2	12371.4	22052.9	11933	13029.6	17004.5	0.1268	0.892137	0.511	0.45202	-0.3841	0.567764	1.1255	0	#N/A
A2872	Lip2872	PC 18:1-18:1	1.24713e+06	882472	945764	1.52459e+06	939613	692287	925367	1.64889e+06	1.35349e+06	1.02512e+06	1.05216e+06	1.30925e+06	0.0376	0.927291	0.3529	0.317265	-0.3154	0.47303	1.1254	0	#N/A
A2531	Lip2531	SQDG 18:1-21:2	1386.9	882.263	1423	1342.52	1049.8	1150.79	879.57	1917.59	2178.07	1230.72	1181.03	1658.41	-0.0595	0.815347	0.4303	0.402427	-0.4897	0.351581	1.1251	0	#N/A
A5632	Lip5632	TG(12:0/20:4(5Z,8Z,11Z,14Z)/20:4(5Z,8Z,11Z,14Z))[iso3]	736.92	167.084	346.293	457.032	278.083	541.868	697.454	438.6	415.676	416.766	425.661	517.243	0.0305	0.964915	0.3116	0.634463	-0.2811	0.486025	1.1244	0	#N/A
A5298	Lip5298	PS(20:1(11Z)/22:4(7Z,10Z,13Z,16Z))	23022.5	11401.2	21266.1	45128.2	14899.7	16715.4	24770.9	24582.7	22892.6	18563.3	25581.1	24082.1	0.4626	0.557352	0.3755	0.264934	0.0871	0.89244	1.1243	0	#N/A
A3789	Lip3789	PA(21:0/22:0)	2028.12	971.334	1348.62	1230.88	1487.69	2521.46	1596.42	762.82	859.784	1449.36	1746.68	1073.01	0.2692	0.586647	-0.4338	0.407708	0.703	0.238331	1.1242	0	#N/A
A5371	Lip5371	PS(22:2(13Z,16Z)/22:4(7Z,10Z,13Z,16Z))	13203.7	7105.9	10642.9	17526.9	9796.62	6304.23	10787.9	14559.4	14105.6	10317.5	11209.3	13151	0.1196	0.827447	0.3501	0.263496	-0.2305	0.626743	1.1241	0	#N/A
A4270	Lip4270	PC(P-20:0/19:1(9Z))	2070.59	699.87	832.117	1714.36	971.824	1868.46	1036.4	897.564	342.602	1200.86	1518.21	758.856	0.3383	0.578067	-0.6622	0.431779	1.0005	0.0995722	1.1236	0	#N/A
A948	Lip948	epothilone D	2017.56	3008.14	3576.14	3874.35	1007.57	2964.73	4142.84	4127.03	3775.79	2867.28	2615.55	4015.22	-0.1326	0.809884	0.4858	0.119794	-0.6184	0.238206	1.1232	0	#N/A
A2065	Lip2065	PC 18:0-20:2	36860.2	12581	15476.6	40426.2	11721.8	9563.44	26634.3	33606.3	29754.6	21639.3	20570.5	29998.4	-0.0731	0.936491	0.4712	0.390091	-0.5443	0.444556	1.1232	0	#N/A
A2523	Lip2523	SQDG 18:0-19:0	29014.9	27834.2	38490.1	35268.7	25382.9	31349.6	28959	39773.3	40585.5	31779.7	30667.1	36439.2	-0.0514	0.814396	0.1974	0.408214	-0.2488	0.292877	1.1232	0	#N/A
A2628	Lip2628	Cer-NS d19:1/24:0	1946.84	395.964	1009.94	1030.33	636.045	930.646	1473.71	1434.34	1133.08	1117.58	865.674	1347.04	-0.3685	0.637255	0.2694	0.665188	-0.6379	0.0400327	1.1226	0	#N/A
A4046	Lip4046	PC(18:0/20:2(11Z,14Z))	3204.78	1095.12	2108.45	2545.38	1850.59	3309.27	2268.04	1141.57	942.817	2136.11	2568.41	1450.81	0.2659	0.594413	-0.5581	0.411053	0.824	0.130974	1.1222	0	#N/A
A1711	Lip1711	HBMP 16:1-18:5-18:5	9243.77	5477.99	7181	9277.37	4804.16	6150.06	7773.31	8896.29	9578.21	7300.92	6743.86	8749.27	-0.1145	0.762169	0.2611	0.320066	-0.3756	0.266605	1.1215	0	#N/A
A5754	Lip5754	TG(20:4(5Z,8Z,11Z,14Z)/18:2(9Z,12Z)/20:4(5Z,8Z,11Z,14Z)) (d5)	4198.81	2934.15	2586.78	3606.6	3079.49	2340.2	3711.05	3553.42	3822.78	3239.91	3008.76	3695.75	-0.1068	0.726367	0.1899	0.45105	-0.2967	0.198232	1.1215	0	#N/A
A3432	Lip3432	TAG 18:1-18:1-22:5	2592.5	1468.8	4283.35	902.52	2028.69	2092.42	2843.6	809.216	2007.23	2781.55	1674.54	1886.68	-0.7321	0.312523	-0.56	0.429756	-0.1721	0.780917	1.1211	0	#N/A
A445	Lip445	6alpha-hydroxycholestanol(d7)	12155.1	8083.07	7170.94	59587.4	13628.2	4994.93	9727.18	44445.9	11373.6	9136.37	26070.2	21848.9	1.5127	0.422978	1.2579	0.377702	0.2548	0.847359	1.1204	0	#N/A
A995	Lip995	FMC-5(d18:1/24:0)	16517.1	10062.9	12582	22198.9	8556.05	10010.6	22683.7	12824.4	16416.8	13054	13588.5	17308.3	0.0579	0.917574	0.407	0.293792	-0.3491	0.519184	1.1201	0	#N/A
A2775	Lip2775	LPE 22:3	5327.72	571.136	3805.31	5191.48	2603.22	3986.15	3383.02	4082.34	4187.92	3234.72	3926.95	3884.43	0.2798	0.692132	0.2641	0.690739	0.0157	0.96111	1.1201	0	#N/A
A781	Lip781	Cer(t18:0/22:0(2OH))	3263.08	1627.34	1774	2805.61	1222.5	1105.19	2474.82	869.254	1538.43	2221.47	1711.1	1627.5	-0.3766	0.537425	-0.4489	0.444453	0.0723	0.913221	1.1194	0	#N/A
A4110	Lip4110	PC(22:6(4Z,7Z,10Z,13Z,16Z,19Z)/22:6(4Z,7Z,10Z,13Z,16Z,19Z))	1088.51	4143.05	4284.23	4111.91	4132.3	3152.9	3883.16	5298.51	2802.94	3171.93	3799.04	3994.87	0.2603	0.615278	0.3328	0.55592	-0.0725	0.821786	1.1194	0	#N/A
A4547	Lip4547	PG(20:3(8Z,11Z,14Z)/22:6(4Z,7Z,10Z,13Z,16Z,19Z))	3871.52	2974.07	1718.46	6363.55	2717.47	2255.69	3107.71	5463.87	3054.56	2854.68	3778.9	3875.38	0.4046	0.568812	0.441	0.372505	-0.0364	0.953117	1.1192	0	#N/A
A827	Lip827	CoA(18:4(6Z,9Z,12Z,15Z))	1025.38	395.186	88.3292	716.88	124.537	62.8285	999.534	737.832	641.743	502.966	301.415	793.036	-0.7387	0.593411	0.6569	0.409371	-1.3956	0.127278	1.1181	0	#N/A
A3203	Lip3203	TAG 14:0-14:0-16:0	7242.28	1739.9	3118.43	5174.44	2284.93	4433.99	3895.46	1548.18	1817.6	4033.54	3964.46	2420.42	-0.0249	0.972783	-0.7368	0.44368	0.7119	0.248829	1.1176	0	#N/A
A1440	Lip1440	Cer-AP t14:0/30:0	9437.68	1368.51	6341.15	8560.6	2377	3333.89	7918.28	6495.77	7743.55	5715.78	4757.16	7385.87	-0.2648	0.768563	0.3698	0.553098	-0.6347	0.303208	1.1173	0	#N/A
A1581	Lip1581	GlcADG 16:0-14:1	2078.45	1066.57	1045.8	727.047	1310.25	1325.87	1698.9	1355	2371.65	1396.94	1121.05	1808.52	-0.3174	0.530943	0.3725	0.415879	-0.69	0.137934	1.1168	0	#N/A
A3205	Lip3205	TAG 14:0-14:0-18:1	8226.47	2246.15	3875.11	6384.91	3595.09	6691.02	4599.46	2239	2058.06	4782.58	5557.01	2965.51	0.2165	0.728479	-0.6895	0.427318	0.906	0.115398	1.1164	0	#N/A
A4922	Lip4922	PI(19:0/22:6(4Z,7Z,10Z,13Z,16Z,19Z))	1068.32	910.849	1321.72	1822.39	1920.04	676.568	1363.92	1099.08	2044.69	1100.3	1473	1502.56	0.4209	0.452973	0.4495	0.289193	-0.0287	0.95496	1.1162	0	#N/A
A5292	Lip5292	PS(20:1(11Z)/0:0)	25637.3	19557.9	20501.7	21441.5	21287.5	16592.5	21548.9	27187.1	25102	21899	19773.9	24612.7	-0.1473	0.439383	0.1685	0.340726	-0.3158	0.102151	1.1154	0	#N/A
A1588	Lip1588	GlcADG 16:0-25:0	85482.2	72296.6	79137.7	120745	52560.9	84285.3	93010	77205.7	127138	78972.2	85863.7	99117.8	0.1207	0.76195	0.3278	0.303295	-0.2071	0.620762	1.1152	0	#N/A
A605	Lip605	CDP-DG(18:0/18:1(11Z))	911.495	1397.72	992.12	1942.69	1782.02	1216.12	688.613	2563.61	1958.29	1100.45	1646.94	1736.84	0.5817	0.119152	0.6584	0.369171	-0.0767	0.890733	1.115	-0.001	#N/A
A4367	Lip4367	PE-Cer(d16:1(4E)/24:1(15Z))	5593.31	2446.06	4651.63	6790.92	2790.27	2367.73	5144.29	6020.47	5370.92	4230.33	3982.97	5511.89	-0.0869	0.891728	0.3818	0.301427	-0.4687	0.391636	1.1147	0	#N/A
A4296	Lip4296	PE(O-16:0/14:0)	12601	7275.85	5133.81	11903.3	8832.66	4129.22	9684.75	12629.9	9767.83	8336.89	8288.39	10694.2	-0.0084	0.98852	0.3592	0.408431	-0.3677	0.407005	1.1135	0	#N/A
A703	Lip703	Cer(d18:0/18:0)	1724.34	1834.72	3445.62	2272.26	2063.09	1818.27	1582.97	4072.18	4133.37	2334.89	2051.21	3262.84	-0.1869	0.664446	0.4828	0.416515	-0.6697	0.284791	1.113	0	#N/A
A5587	Lip5587	sulfoacetyl-CoA	2518.12	440.844	357.161	1313.09	138.961	984.447	1224.95	1634.19	1747.87	1105.37	812.166	1535.67	-0.4447	0.735332	0.4743	0.607862	-0.919	0.162967	1.1107	-0.0004	#N/A
A5507	Lip5507	SM(d16:1/25:0)	1846.43	1096.99	1692.34	1203.17	1954.27	1992.09	1085.65	1024.85	1622.22	1545.25	1716.51	1244.24	0.1516	0.644889	-0.3126	0.370002	0.4642	0.219261	1.1106	0	#N/A
A555	Lip555	bacteriohopane-,32,33,34-triol-35-(N-(9-cyclohexyl-nonanoyl))-glucosamine	41600.3	24225.8	27916.9	34966.5	31116.1	20753.5	34902.8	33562.2	41460.4	31247.7	28945.4	36641.8	-0.1104	0.751943	0.2297	0.426484	-0.3402	0.208548	1.1103	0	#N/A
A4636	Lip4636	PG(O-18:0/17:2(9Z,12Z))	886994	680100	668007	1.05345e+06	770987	477515	761409	1.06155e+06	897295	745034	767319	906752	0.0425	0.910484	0.2834	0.225446	-0.2409	0.510907	1.1102	0	#N/A
A5251	Lip5251	PS(18:1(9Z)/22:4(7Z,10Z,13Z,16Z))	3666.67	10671.3	10446.7	4277.76	13484	10737.8	7568.97	16662.5	10539.7	8261.56	9499.87	11590.4	0.2015	0.746495	0.4884	0.400012	-0.2869	0.613558	1.1095	0	#N/A
A4009	Lip4009	PC(16:0/18:2(10E,12Z))	568406	60430.5	442428	95053.2	272769	318400	401518	417923	581336	357088	228741	466926	-0.6426	0.502957	0.3869	0.556643	-1.0295	0.0572796	1.1092	0	#N/A
A4442	Lip4442	PG(15:1(9Z)/22:2(13Z,16Z))	3234.02	3840.14	5147.13	5904	3774.36	3033.98	3870.11	4483.54	7079.88	4073.76	4237.45	5144.51	0.0568	0.882464	0.3367	0.411039	-0.2798	0.526464	1.1084	0	#N/A
A3115	Lip3115	TAG 12:0-12:0-20:5	29688.1	19147.1	22693.6	27629.7	19424.8	21663.1	25152.8	26156.2	28781.8	23842.9	22905.9	26697	-0.0578	0.82463	0.1631	0.460225	-0.221	0.259361	1.1078	0	#N/A
A680	Lip680	Cer(d16:2(4E,6E)/22:1(13Z)(2OH))	40976	16199.3	21364.9	34095.8	16830.6	13715.8	33504.1	22968.4	55623.3	26180.1	21547.4	37365.3	-0.281	0.663479	0.5132	0.414847	-0.7942	0.252029	1.1067	0	#N/A
A4218	Lip4218	PC(O-18:1(9Z)/O-1:0)	12046.8	10135.4	14573.4	14504.5	17261.4	11404.4	11809.7	17265.2	13422.5	12251.9	14390.1	14165.8	0.2321	0.374937	0.2094	0.409257	0.0227	0.928292	1.1067	0	#N/A
A2995	Lip2995	PEtOH 18:2-20:4	65912.1	48483.4	59334.4	69152	55349.6	43082.1	53090.7	75280.1	74748.3	57910	55861.2	67706.4	-0.052	0.834082	0.2255	0.339796	-0.2774	0.322177	1.1058	0	#N/A
A882	Lip882	Dehydroepiandrosterone sulfate	726.025	1012.19	1053.53	900.528	899.598	856.52	421.941	1125.73	827.88	930.58	885.549	791.852	-0.0716	0.705786	-0.2329	0.587181	0.1613	0.691368	1.1055	0	#N/A
A844	Lip844	CPA(18:0)	55682.4	17310.6	29421.8	67841.3	13958.3	15150.1	49840.4	47415.4	50521.4	34138.3	32316.5	49259.1	-0.0791	0.935948	0.529	0.313237	-0.6081	0.44096	1.1051	0	#N/A
A2340	Lip2340	PI 6:0-13:0	7961.04	379.607	513.421	2375.17	846.336	550.646	2930.39	1569.13	3801.68	2951.36	1257.38	2767.06	-1.231	0.571772	-0.093	0.949022	-1.1379	0.15584	1.1043	0	#N/A
A4799	Lip4799	PI(15:1(9Z)/22:2(13Z,16Z))	5482.65	4201.88	4741.13	5267.02	5011.94	3598.78	4456.48	7509.44	5241.19	4808.55	4625.91	5735.7	-0.0559	0.790275	0.2544	0.42559	-0.3102	0.365302	1.1028	0	#N/A
A5782	Lip5782	Thermozeaxanthin-17/ Zeaxanthin glucoside ester	3501.59	1053.41	2165.5	2934.97	930.927	1369.17	944.876	983.821	2490.98	2240.17	1745.02	1473.23	-0.3604	0.624391	-0.6046	0.433323	0.2443	0.749599	1.1025	0	#N/A
A1534	Lip1534	Cer-NS d18:1/22:0	25970	15871	26695.9	30735.2	17343.8	19727	19609.4	30526.3	35546	22845.6	22602	28560.6	-0.0155	0.966268	0.3221	0.388902	-0.3376	0.395678	1.1019	0	#N/A
A4649	Lip4649	PG(O-18:0/20:5(5Z,8Z,11Z,14Z,17Z))	76103.9	33585.4	35758.8	92422.6	36485.5	40952.6	54978.9	58873	65799.5	48482.7	56620.2	59883.8	0.2238	0.738725	0.3047	0.498821	-0.0808	0.873516	1.1017	0	#N/A
A260	Lip260	22:3 Campesteryl ester	931.115	642.468	557.291	668.421	522.694	984.25	854.49	384.42	485.685	710.292	725.122	574.865	0.0298	0.937403	-0.3052	0.500625	0.335	0.488998	1.1016	0	#N/A
A3918	Lip3918	PA(P-16:0/13:0)	2290.02	762.764	1376.75	1204.86	1004.89	1438.05	4542.82	1141.7	1545.73	1476.51	1215.94	2410.08	-0.2801	0.621913	0.7069	0.486776	-0.987	0.381459	1.1015	-0.00066667	#N/A
A1469	Lip1469	Cer-AP t20:0/25:0	2243.9	854.451	667.367	790.872	354.553	939.018	1107.39	1044.24	248.282	1255.24	694.815	799.971	-0.8533	0.37994	-0.6499	0.479901	-0.2033	0.766898	1.101	0	#N/A
A2710	Lip2710	DGTS 24:0-15:1	3152.13	2520.48	2049.29	3515.85	864.165	2040.3	2557.21	4437.29	4694.29	2573.97	2140.11	3896.26	-0.2663	0.641724	0.5981	0.178831	-0.8644	0.161703	1.1003	0	#N/A
A3147	Lip3147	TAG 12:1-21:5-21:5	2120.25	2127.99	2033.13	1800.38	2132.76	1148.85	1150.28	2049.51	2125.5	2093.79	1693.99	1775.09	-0.3057	0.300184	-0.2382	0.416042	-0.0675	0.858386	1.1	0	#N/A
A4907	Lip4907	PI(19:0/21:0)	2052.8	1795.66	1716.13	1885.49	1635.92	1263.57	1748.2	3548.72	1927.62	1854.86	1594.99	2408.18	-0.2178	0.294969	0.3766	0.436661	-0.5944	0.28926	1.0996	0	#N/A
A4276	Lip4276	PE(12:0/20:5(5Z,8Z,11Z,14Z,17Z))	11499.5	6713.74	7312.8	4608.06	8375.54	7247.73	7444.64	7289.6	5868.64	8508.68	6743.78	6867.63	-0.3354	0.403825	-0.3091	0.392528	-0.0263	0.926254	1.0991	0	#N/A
A981	Lip981	Fasciculic acid C	1991.24	1122.92	1467.5	3142.49	1389.82	879.369	2322.98	2624.43	1412.78	1527.22	1803.89	2120.06	0.2402	0.734286	0.4732	0.259966	-0.233	0.710662	1.099	0	#N/A
A1554	Lip1554	FA 20:3	3330.95	1287.91	2606.82	4709.32	2842.05	1221.15	2988.2	2564.85	4325.68	2408.56	2924.17	3292.91	0.2799	0.687555	0.4512	0.33155	-0.1713	0.76719	1.0988	0	#N/A
A4438	Lip4438	PG(15:0/22:2(13Z,16Z))	12163	8504.81	14866.1	12434.7	8962.76	14320.1	12243.9	11873.5	18423.4	11844.6	11905.9	14180.3	0.0074	0.981057	0.2597	0.453839	-0.2522	0.441576	1.0986	0	#N/A
A2537	Lip2537	SQDG 18:2-24:4	5199.17	3047.22	3116.22	6756.51	3058.47	2264.34	2613.58	3525.89	2304.75	3787.54	4026.44	2814.74	0.0882	0.887644	-0.4283	0.308589	0.5165	0.476936	1.0979	0	#N/A
A3335	Lip3335	TAG 16:1-16:1-19:3	2086.83	471.357	1579.91	2046.06	1191.38	569.063	2083.34	1498.72	1833.14	1379.37	1268.84	1805.07	-0.1205	0.871554	0.388	0.473218	-0.5085	0.339462	1.0975	0	#N/A
A1242	Lip1242	Mayolene-19	9337.97	3163.93	3322.85	7885.17	2972.7	2750.51	7276.16	5310.05	7987.83	5274.92	4536.13	6858.01	-0.2177	0.793486	0.3786	0.528131	-0.5963	0.303525	1.0972	0	#N/A
A4967	Lip4967	PI(21:0/22:4(7Z,10Z,13Z,16Z))	3757.9	2158.25	1101.62	3914.47	1355.41	1428.57	817.748	2219.89	1437.8	2339.26	2232.81	1491.81	-0.0672	0.930237	-0.649	0.402351	0.5818	0.487588	1.0972	0	#N/A
A2933	Lip2933	PC 3:0-18:4	3690.37	2066.68	1517.21	2423.46	1617.47	1452.9	2483.3	2754.06	3947.66	2424.75	1831.28	3061.67	-0.405	0.472822	0.3365	0.471879	-0.7415	0.0950267	1.097	0	#N/A
A4176	Lip4176	PC(O-16:0/3:1(2E))	3948.32	4648.26	3889.26	9863.95	5570.41	13308.2	7492.74	6306.01	4117.26	4161.95	9580.85	5972	1.2029	0.134913	0.521	0.203646	0.6819	0.244505	1.0961	0	#N/A
A604	Lip604	CDP-DG(18:0/18:1(11Z))	1314.9	582.542	1631.78	1985.67	3307.24	807.698	730.714	681.805	612.798	1176.41	2033.54	675.106	0.7896	0.362667	-0.8012	0.247062	1.5908	0.20037	1.096	0	#N/A
A5239	Lip5239	PS(18:0/18:1(9Z))	25775	23108.5	25397.8	37777.1	22417.1	19204.7	26231.9	34177.3	27222.5	24760.4	26466.3	29210.6	0.0961	0.795088	0.2385	0.210355	-0.1423	0.693058	1.0957	0	#N/A
A2904	Lip2904	PC 2:0-14:1	4923.3	4171.23	1962.29	7778.1	2237.5	3117.78	4600.32	4775.05	4964.3	3685.6	4377.79	4779.89	0.2483	0.744273	0.3751	0.343001	-0.1268	0.836972	1.0951	0	#N/A
A3312	Lip3312	TAG 16:0-18:1-18:1	344594	155895	250764	374201	172768	206785	339264	244980	342919	250417	251251	309054	0.0048	0.992448	0.3035	0.417403	-0.2987	0.469782	1.0949	0	#N/A
A138	Lip138	16-Glutaryloxy-1alpha,25-dihydroxyvitamin D3	10350	7148.02	21043	22722.3	17075.7	10821	14926.3	13107.3	19055.4	12847	16873	15696.3	0.3933	0.500954	0.289	0.580754	0.1043	0.780608	1.0936	0	#N/A
A3382	Lip3382	TAG 17:0-22:0-22:0	921.062	122.106	263.846	351.256	94.3892	660.159	554.967	956.563	373.794	435.672	368.602	628.441	-0.2412	0.833152	0.5285	0.559796	-0.7697	0.335522	1.0935	0	#N/A
A4848	Lip4848	PI(17:1(9Z)/22:4(7Z,10Z,13Z,16Z))	6573.29	2743.62	3657.82	8743.72	3478.58	4508.52	6614.68	5534.03	4220.21	4324.91	5576.94	5456.31	0.3668	0.565231	0.3353	0.457689	0.0315	0.949903	1.0934	0	#N/A
A1556	Lip1556	FA 22:0	11669.1	9611.03	11288	14336.5	8577.26	9860.49	9846.98	14924.3	13524.1	10856	10924.8	12765.1	0.0091	0.973208	0.2337	0.337757	-0.2246	0.471206	1.0932	0	#N/A
A2975	Lip2975	PEtOH 15:0-26:2	1022.67	411.24	461.141	755.596	606.452	598.31	529.323	440.573	410.471	631.683	653.453	460.122	0.0489	0.923179	-0.4572	0.475048	0.5061	0.042103	1.0928	0	#N/A
A4099	Lip4099	PC(21:0/22:4(7Z,10Z,13Z,16Z))	2451.67	1389.18	1632	2628.43	1150.12	1062.51	1503.8	820.118	1868.86	1824.28	1613.69	1397.59	-0.177	0.74681	-0.3844	0.39178	0.2074	0.738037	1.0926	0	#N/A
A5059	Lip5059	PI-Cer(t18:0/20:0(2OH))	7531.88	4762.68	4285.29	8412.46	4774.73	4314.43	7199.39	6219.88	6164.21	5526.62	5833.87	6527.83	0.0781	0.861382	0.2402	0.431274	-0.1621	0.650463	1.0926	0	#N/A
A5588	Lip5588	Sulfoglycolithocholate	853.974	1562.3	4236.25	1283.25	1568.98	922.301	667.827	2362.76	956.399	2217.51	1258.18	1328.99	-0.8176	0.450966	-0.7386	0.498387	-0.079	0.908172	1.0922	0	#N/A
A1167	Lip1167	lanosteryl palmitoleate	1088.58	546.095	1670.67	1307.2	789.002	1041.35	1287.14	856.614	2478.18	1101.78	1045.85	1540.64	-0.0752	0.886228	0.4837	0.499548	-0.5589	0.418101	1.0916	0	#N/A
A3337	Lip3337	TAG 16:1-16:1-22:5	4364.53	1680.7	2180.98	3501.02	2207.2	2874.8	3289.23	2707.21	3566.12	2742.07	2861.01	3187.52	0.0613	0.904313	0.2172	0.649498	-0.1559	0.514486	1.0909	0.0005	#N/A
A4846	Lip4846	PI(17:1(9Z)/22:2(13Z,16Z))	6575.08	3192.96	3991.61	4797.78	3807.32	2873.55	4633.34	5553.04	6334.76	4586.55	3826.22	5507.05	-0.2615	0.558357	0.2639	0.478223	-0.5254	0.0871318	1.0908	0	#N/A
A2196	Lip2196	PE 22:0-18:1	62828.3	35691.9	61420.3	66713.5	37492.1	39335.2	43748.9	77708.5	87493.2	53313.5	47846.9	69650.2	-0.1561	0.694189	0.3856	0.370796	-0.5417	0.258418	1.0907	0	#N/A
A471	Lip471	AC2SGL(16:0/28:0(2Me[S],4Me[S],6Me[S],8Me[R],10Me[R],11OH))	946.679	255.475	517.644	2035.39	395.555	173.147	1332.11	615.614	937.454	573.266	868.029	961.727	0.5985	0.673748	0.7464	0.25011	-0.1479	0.891725	1.0905	0	#N/A
A2075	Lip2075	PC 18:0e/22:4	8855.14	8416.12	10446.1	9500.3	6918.15	7815.04	7726.47	12516.4	13500.9	9239.11	8077.83	11247.9	-0.1938	0.302508	0.2838	0.379923	-0.4776	0.210354	1.0903	0	#N/A
A3907	Lip3907	PA(O-20:0/22:0)	65045.3	49744.8	51384.2	70349.2	50977.9	37669	52318.8	85014	64769.1	55391.5	52998.7	67367.3	-0.0637	0.83685	0.2824	0.344926	-0.3461	0.345437	1.0902	0	#N/A
A4865	Lip4865	PI(18:0/22:2(13Z,16Z))	3775.04	4508.9	3147.21	5662.24	3093.85	1947.63	5224.27	4007.61	5689.24	3810.39	3567.91	4973.71	-0.0949	0.851055	0.3844	0.146029	-0.4792	0.333815	1.0889	0	#N/A
A2158	Lip2158	PE 18:0-18:2	751942	482479	582951	939556	472184	430668	582814	752885	950464	605791	614136	762054	0.0197	0.966253	0.3311	0.30768	-0.3113	0.49613	1.0881	0	#N/A
A5383	Lip5383	PS(22:4(7Z,10Z,13Z,16Z)/22:6(4Z,7Z,10Z,13Z,16Z,19Z))	18489.4	24780.4	32591.1	34988.8	25516.7	28849.3	29084.3	26952.2	29008	25287	29784.9	28348.2	0.2362	0.419853	0.1649	0.532753	0.0713	0.660345	1.088	0	#N/A
A4516	Lip4516	PG(18:3(6Z,9Z,12Z)/20:5(5Z,8Z,11Z,14Z,17Z))	3379.28	1364.19	2896.78	4284.83	1832.84	2057.58	3208.76	2148.69	5148.62	2546.75	2725.08	3502.02	0.0976	0.866405	0.4595	0.427434	-0.3619	0.545511	1.0877	0	#N/A
A3313	Lip3313	TAG 16:0-18:1-18:2	57688.4	20275.6	31326.3	69522.6	24757.6	28102.4	55211.3	36396.1	48230.5	36430.1	40794.2	46612.6	0.1632	0.822791	0.3556	0.47256	-0.1924	0.734698	1.0872	0	#N/A
A3579	Lip3579	N-stearoyl taurine	15559.5	6469.92	7982.76	6863.37	5895.93	6155.61	7103.32	8060.11	7231.46	10004.1	6304.97	7464.96	-0.666	0.318524	-0.4224	0.462176	-0.2436	0.0496419	1.0869	0	#N/A
A1475	Lip1475	Cer-AP t20:1/24:0	34391.6	17585.3	28997.1	49401.2	14416.1	18199.2	28562.1	38857	42421.9	26991.3	27338.8	36613.7	0.0185	0.979107	0.4399	0.213029	-0.4214	0.499551	1.0869	0	#N/A
A5233	Lip5233	PS(17:2(9Z,12Z)/22:4(7Z,10Z,13Z,16Z))	8996.21	11109.9	13120.4	8367.06	11325.1	10724.2	9936.89	9726.63	10002.8	11075.5	10138.8	9888.77	-0.1275	0.567049	-0.1635	0.423991	0.036	0.808191	1.0869	0	#N/A
A126	Lip126	16:3 Stigmasteryl ester	825.221	928.736	1180.57	893.667	1044.82	1118.06	1099.59	1412.38	865.692	978.177	1018.85	1125.89	0.0588	0.76321	0.2029	0.486928	-0.1441	0.581852	1.0865	0	#N/A
A26	Lip26	(3S)-citryl-CoA	5206.15	2103.22	1475.73	8158.7	2931.24	1868.1	3811.89	3421.16	4215.69	2928.37	4319.35	3816.25	0.5607	0.578704	0.3821	0.523921	0.1787	0.82062	1.0855	0	#N/A
A4147	Lip4147	PC(O-16:0/12:0)	637.085	874.389	995.627	638.751	894.943	793.134	730.167	1152.07	1077.92	835.7	775.609	986.72	-0.1077	0.668038	0.2397	0.419872	-0.3473	0.248699	1.0854	0.0013333	#N/A
A753	Lip753	Cer(d18:2/18:1)	7693.47	9329.96	9510.06	7379.6	10527.3	9981.02	9162.35	9036.42	11237.7	8844.49	9295.98	9812.15	0.0718	0.714256	0.1498	0.353822	-0.078	0.692338	1.0853	0	#N/A
A5746	Lip5746	TG(20:2(11Z,14Z)/18:3(6Z,9Z,12Z)/20:2(11Z,14Z)) (d5)	13213.4	5835.46	6486.68	11716.3	6470.78	6992.99	13712.7	8638.56	8901.3	8511.84	8393.35	10417.5	-0.0202	0.969453	0.2915	0.548031	-0.3117	0.436895	1.0853	0	#N/A
A1195	Lip1195	Lophirone E	2134.76	1033.12	1335.63	1497.38	1180.64	978.822	1394.58	1311.24	880.824	1501.17	1218.95	1195.55	-0.3005	0.495576	-0.3284	0.466153	0.028	0.920201	1.0848	0	#N/A
A4436	Lip4436	PG(15:0/22:1(11Z))	7025.23	4373.2	7662.43	8426.86	5833.24	4474.15	7074.54	6000.56	10768.4	6353.62	6244.75	7947.82	-0.0249	0.946953	0.323	0.422041	-0.3479	0.412045	1.0847	0	#N/A
A4105	Lip4105	PC(22:1(11Z)/22:4(7Z,10Z,13Z,16Z))	2855.75	1032.38	2576.33	3052.59	2591.62	1362.85	2501.36	2926.79	2452.08	2154.82	2335.69	2626.74	0.1163	0.823465	0.2857	0.496414	-0.1694	0.62833	1.0846	0	#N/A
A4616	Lip4616	PG(O-16:0/20:1(11Z))	10930.9	3679.77	5335.48	7848.68	3830.47	3971.27	6726.16	7913.29	10727.1	6648.72	5216.81	8455.53	-0.3499	0.611725	0.3468	0.519964	-0.6967	0.142412	1.0845	0	#N/A
A607	Lip607	CDP-DG(18:0/20:4(5Z,8Z,11Z,14Z))	2064.36	1746.69	2061.44	1924.89	2275.33	1678.84	1183.32	3646.89	4163.44	1957.5	1959.68	2997.88	0.0016	0.992006	0.6149	0.375187	-0.6133	0.376129	1.084	0	#N/A
A823	Lip823	Clavepictine B	4027.46	1997.55	2843.66	3526.97	2022.55	2794.9	1805.73	1279.29	4019.35	2956.23	2781.48	2368.12	-0.0879	0.823913	-0.32	0.600303	0.2321	0.691454	1.0836	0	#N/A
A5211	Lip5211	PS(17:0/21:0)	13798.5	10646.1	22398.6	17824.8	13413.9	16444.2	16174.8	16335.1	20976.2	15614.4	15894.3	17828.7	0.0256	0.945922	0.1913	0.608416	-0.1657	0.399173	1.0828	0	#N/A
A3073	Lip3073	SHexCer d21:0/18:1	17267.1	2078.46	3634.42	14712.7	4832.46	2358.34	5838.83	1877.99	1628.64	7660.01	7301.18	3115.15	-0.0692	0.956249	-1.298	0.448842	1.2288	0.386668	1.0819	0	#N/A
A3868	Lip3868	PA(O-16:0/22:6(4Z,7Z,10Z,13Z,16Z,19Z))	900.065	991.045	1134.4	710.666	1058.15	883.529	842.157	993.198	882.916	1008.5	884.117	906.09	-0.1899	0.370334	-0.1545	0.288234	-0.0354	0.855374	1.0819	0	#N/A
A811	Lip811	Cholesteryl nitrolinoleate	3564.7	1345.41	1335.65	3700.48	1681.25	1315.89	2589.52	3059.01	2137.2	2081.92	2232.54	2595.24	0.1008	0.892727	0.318	0.569344	-0.2172	0.682168	1.0816	0	#N/A
A2067	Lip2067	PC 18:0-20:4	1610.59	1660.66	1831.82	1639.6	1742.42	2241.76	1365.68	2280.45	2442.32	1701.02	1874.59	2029.48	0.1402	0.455779	0.2547	0.43148	-0.1145	0.712221	1.081	0	#N/A
A4878	Lip4878	PI(18:1(9Z)/22:4(7Z,10Z,13Z,16Z))	5018.44	5699.92	3172.43	6691.17	4263.82	2948.92	834.6	5225.97	5000.27	4630.26	4634.63	3686.95	0.0014	0.997557	-0.3287	0.599706	0.33	0.62812	1.0795	0	#N/A
A3419	Lip3419	TAG 18:1-18:1-19:4	8979.66	5325.17	4627.3	6737.38	7339.05	3888.09	8205.2	5278.62	11027.4	6310.71	5988.17	8170.42	-0.0757	0.860752	0.3726	0.435594	-0.4483	0.340324	1.0793	0	#N/A
A492	Lip492	alpha,alpha'-Trehalose 6-mycolate	13029.9	16004	11275.8	17819.7	17197.6	7713.83	19580.2	11591.4	21844.9	13436.5	14243.7	17672.2	0.0842	0.836261	0.3953	0.308455	-0.3112	0.489814	1.0788	0	#N/A
A681	Lip681	Cer(d16:2(4E,6E)/22:1(13Z)(2OH))	18226.1	6834.46	9162.45	18336	7776.65	7952.92	15354.6	11608.9	15519.3	11407.7	11355.2	14160.9	-0.0067	0.99201	0.3119	0.519998	-0.3186	0.514449	1.0788	0	#N/A
A1857	Lip1857	HexCer-NS d19:2/32:0	2977.38	2545.32	2794.31	2306.46	2552.82	2857.24	3342.75	3178.45	2606.23	2772.34	2572.17	3042.48	-0.1081	0.382007	0.1341	0.365444	-0.2423	0.169013	1.0788	0	#N/A
A824	Lip824	Clitoriacetal	1018.58	529.864	1559.77	832.284	768.96	651.757	643.559	723.103	887.376	1036.07	751.001	751.346	-0.4642	0.439847	-0.4636	0.441415	-0.0007	0.99711	1.0785	0	#N/A
A2412	Lip2412	SHexCer d51:2	712.68	921.067	844.146	856.362	946.557	734.55	920.059	917.84	827.378	825.965	845.823	888.426	0.0343	0.829597	0.1052	0.427592	-0.0709	0.5795	1.0783	0	#N/A
A2149	Lip2149	PE 16:1e/18:1	5194.48	2887.65	977.563	5365.61	2655.35	5004	3079.66	2993	5589.49	3019.9	4341.66	3887.38	0.5237	0.429568	0.3643	0.594425	0.1594	0.724853	1.0782	0	#N/A
A4668	Lip4668	PG(O-20:0/20:0)	15753.9	10623	9883.18	16691.9	9392.31	7924.42	10820.2	18801.4	16446	12086.7	11336.2	15355.8	-0.0925	0.831654	0.3454	0.340765	-0.4379	0.327703	1.078	0	#N/A
A2419	Lip2419	SM d14:0/20:1	18397.6	10406.6	16280	25155.5	10491.4	13632.5	17071.6	16679.1	21483.2	15028.1	16426.5	18411.3	0.1284	0.799803	0.2929	0.310173	-0.1646	0.707717	1.0776	0	#N/A
A5551	Lip5551	SM(d18:2/21:0)	45807.1	24223	30998.5	51514.3	22167.9	25462	37257.7	44049.2	42427	33676.2	33048.1	41244.6	-0.0272	0.958511	0.2925	0.358147	-0.3196	0.472365	1.0767	0	#N/A
A1036	Lip1036	GlcCer(d16:1/23:0)	5435.14	1284.35	1921.4	2985.47	2632.73	4512.42	2451.08	1251.67	1269.7	2880.29	3376.87	1657.48	0.2295	0.750393	-0.7972	0.447434	1.0267	0.0781063	1.0766	0	#N/A
A4979	Lip4979	PI(22:1(11Z)/22:6(4Z,7Z,10Z,13Z,16Z,19Z))	1556.32	988.54	1999.1	1032.78	668.171	615.165	1072.36	1163.25	1074.7	1514.65	772.037	1103.44	-0.9722	0.110533	-0.457	0.294435	-0.5153	0.121164	1.0764	0	#N/A
A5147	Lip5147	PS(13:0/22:0)	85920.4	65349.6	120889	161747	70696.4	65470.2	66609	146427	181822	90719.6	99304.7	131619	0.1304	0.82308	0.5369	0.361186	-0.4064	0.523406	1.0757	0	#N/A
A595	Lip595	CDP-DG(16:0/16:0)	334.026	718.1	1160.86	638.149	86.5621	469.433	1198.66	769.802	2625.72	737.66	398.048	1531.39	-0.89	0.313451	1.0538	0.292858	-1.9438	0.173299	1.0747	0	#N/A
A3379	Lip3379	TAG 17:0-19:2-19:2	11327.5	6374.32	6084.3	9549.23	7432.45	4823.63	12081.6	8585.37	8336.61	7928.72	7268.44	9667.84	-0.1254	0.777975	0.2861	0.456296	-0.4115	0.259798	1.0742	0	#N/A
A1726	Lip1726	HBMP 18:0-18:1-16:0	21310.6	8509.09	14764.1	27575.9	8345.77	11974.3	13679.8	23709.4	22569.6	14861.2	15965.3	19986.3	0.1034	0.88304	0.4275	0.353214	-0.3241	0.589715	1.0739	0	#N/A
A2319	Lip2319	PI 2:0-16:1	27291	874.082	2920.49	14674.4	2627.51	1160.28	11923.6	7031.92	12691.1	10361.9	6154.06	10548.9	-0.7517	0.688342	0.0258	0.984605	-0.7775	0.420705	1.0738	0	#N/A
A2914	Lip2914	PC 20:4e/21:2	7219.33	9556.78	38675.9	20062.4	11336.1	23430.1	17089.5	16479.7	33497	18484	18276.2	22355.4	-0.0163	0.986	0.2743	0.758857	-0.2907	0.577276	1.0737	0	#N/A
A2774	Lip2774	LPE 20:5	7640.78	4863.86	20851.8	16157.6	6514.28	12369.8	7644.02	12662.7	30886.2	11118.8	11680.6	17064.3	0.0711	0.927062	0.618	0.532178	-0.5469	0.536471	1.0731	0	#N/A
A1125	Lip1125	Kurilensoside F	3058.56	933.903	975.007	1099.58	1384.34	2092.01	871.968	551.918	1786.13	1655.82	1525.31	1070.01	-0.1184	0.875916	-0.6299	0.513083	0.5115	0.392817	1.073	0	#N/A
A1766	Lip1766	HexCer-AP t17:2/20:0	334240	165837	262368	291583	251406	113921	270354	385063	331098	254148	218970	328838	-0.2149	0.653646	0.3717	0.282631	-0.5866	0.171328	1.0727	0	#N/A
A3122	Lip3122	TAG 12:0-14:0-16:0	2113.09	561.893	642.68	1404.57	686.152	1316.48	898.853	331.9	727.331	1105.89	1135.73	652.695	0.0384	0.960575	-0.7607	0.469255	0.7991	0.167528	1.0726	0	#N/A
A2205	Lip2205	PE 22:4e/22:4	47914.8	90654.4	153225	129290	106661	102394	91509.9	159195	102113	97264.8	112781	117606	0.2135	0.667304	0.274	0.616235	-0.0604	0.84659	1.0717	0	#N/A
A5421	Lip5421	PS(O-18:0/20:5(5Z,8Z,11Z,14Z,17Z))	1612.25	911.089	2221.24	2494.67	1025.38	1666.72	1385.64	1942.24	2927.12	1581.53	1728.92	2085	0.1286	0.808659	0.3987	0.441861	-0.2702	0.596414	1.0715	0	#N/A
A4827	Lip4827	PI(17:0/14:1(9Z))	4024.42	868.415	2362.34	4543.34	1165.96	1885.47	3092.36	2253.01	4426.2	2418.39	2531.59	3257.19	0.066	0.938315	0.4296	0.496539	-0.3636	0.58606	1.0711	0	#N/A
A2276	Lip2276	PI 16:0-18:1	255319	107309	309794	356369	140745	224381	250220	230779	370912	224141	240498	283970	0.1016	0.860299	0.3413	0.472127	-0.2397	0.603869	1.0707	0	#N/A
A3888	Lip3888	PA(O-18:0/22:2(13Z,16Z))	14809	12522.6	35078.6	30741.1	15602.6	22730	18620.5	21952.6	39327.1	20803.4	23024.6	26633.4	0.1464	0.807009	0.3564	0.577664	-0.2101	0.669406	1.0707	0	#N/A
A225	Lip225	20:1-Glc-Campesterol	3403.61	1902.08	3337.9	6437.75	1912.32	2988.81	3288.8	3298.07	4752.43	2881.2	3779.63	3779.76	0.3916	0.587239	0.3916	0.262942	-0.0001	0.999932	1.0703	0	#N/A
A4071	Lip4071	PC(19:0/22:1(11Z))	2817.93	1679.65	2608.15	2434.1	1472.71	2864.52	2250.4	1290.53	2213.1	2368.58	2257.11	1918.01	-0.0695	0.84679	-0.3044	0.392578	0.2349	0.550407	1.0693	0	#N/A
A5727	Lip5727	TG(18:0/18:2(9Z,12Z)/20:0)[iso6]	1765.93	780.777	613.464	1143.2	606.023	1156.4	932.386	653.996	589.404	1053.39	968.541	725.262	-0.1212	0.846792	-0.5385	0.461631	0.4173	0.324801	1.069	0	#N/A
A5064	Lip5064	PI-Cer(t18:0/22:0(2OH))	6446.3	4049.67	4519.92	5632.88	3757.28	2803.58	3186.96	5489.01	3600.35	5005.3	4064.58	4092.11	-0.3003	0.444486	-0.2906	0.421136	-0.0097	0.981128	1.0682	0	#N/A
A5547	Lip5547	SM(d18:2/15:0)	5668.05	1661.25	4770.63	7949.95	3111.27	2822.48	5556.58	5797.05	4059.84	4033.31	4627.9	5137.82	0.1984	0.788366	0.3492	0.471776	-0.1508	0.793828	1.0682	0	#N/A
A3533	Lip3533	Nor-Dolichol-[13-22]	3053.12	1101.14	1556.51	1659.55	1304.68	1521.41	1573.76	1682.16	946.241	1903.59	1495.21	1400.72	-0.3484	0.561926	-0.4426	0.492998	0.0942	0.734014	1.068	0	#N/A
A4287	Lip4287	PE(22:4(7Z,10Z,13Z,16Z)/0:0)	248.691	278.154	431.925	448.06	215.294	742.35	269.985	322.151	1248.84	319.59	468.568	613.66	0.552	0.438215	0.9412	0.453682	-0.3892	0.709485	1.0671	0	#N/A
A1577	Lip1577	GlcADG 14:0-19:0	38270.5	17926.9	26722.3	45045.9	7581.53	8151.98	17785.6	15652.1	16782.6	27639.9	20259.8	16740.1	-0.4481	0.629736	-0.7234	0.204363	0.2753	0.803242	1.0668	0	#N/A
A1468	Lip1468	Cer-AP t20:0/24:0	2697.07	2999.44	2878.24	4382.33	2675.66	1868.63	2578.34	3843.06	4396.67	2858.25	2975.54	3606.03	0.058	0.889184	0.3353	0.298035	-0.2773	0.532386	1.0663	0	#N/A
A3526	Lip3526	N-oleoyl glycine	14419.6	17097.7	22435.7	13313.3	16215.6	14604.1	16389.5	29632.7	20110.4	17984.3	14711	22044.2	-0.2898	0.297953	0.2937	0.437026	-0.5835	0.199959	1.0662	0	#N/A
A2900	Lip2900	PC 19:1-18:2	79659.2	25039.1	24987	59004.9	30063.8	16957.8	49264.6	50261.5	65817.9	43228.4	35342.2	55114.7	-0.2906	0.740919	0.3505	0.586861	-0.641	0.248899	1.0661	0	#N/A
A4030	Lip4030	PC(17:0/10:0)	2251.99	785.787	1579.94	2191.36	1120.88	1454.34	1613.99	1425.75	2940.94	1539.24	1588.86	1993.56	0.0458	0.930096	0.3731	0.51617	-0.3274	0.523883	1.0656	0	#N/A
A1088	Lip1088	Hypericin	4086.3	858.003	1183.39	1684.09	1606.5	1512.04	2888.24	1615.34	2587	2042.56	1600.88	2363.53	-0.3515	0.708974	0.2106	0.791756	-0.5621	0.183601	1.0655	0	#N/A
A4554	Lip4554	PG(22:0/0:0)	5738.4	3337.39	3292.65	5122.46	3122.94	5548.25	2024.81	4843.66	2906.56	4122.81	4597.88	3258.34	0.1573	0.688415	-0.3395	0.497601	0.4968	0.298052	1.0636	0	#N/A
A4971	Lip4971	PI(22:0/12:0)	40505.8	17257.2	46637.6	55498.9	22709	30920.9	37871	35520.4	59916.9	34800.2	36376.3	44436.1	0.0639	0.911488	0.3526	0.462634	-0.2887	0.557365	1.0635	0	#N/A
A1878	Lip1878	LPC 18:2	40469.2	2628.79	7743.26	16085.9	5821.71	5965.79	17675.5	9649.57	35996.7	16947.1	9291.13	21107.3	-0.8671	0.590076	0.3167	0.786089	-1.1838	0.267114	1.0633	0	#N/A
A1010	Lip1010	FR901465	49155.3	3055	5281.26	21187.6	5186.77	4291.53	21081	12156.2	27255	19163.9	10222	20164.1	-0.9067	0.621532	0.0734	0.954053	-0.9801	0.233172	1.0628	0	#N/A
A3410	Lip3410	TAG 18:0-22:4-22:4	2147.44	1592.14	1247.18	2316.88	1060.98	1008.11	2635.23	1973.28	1778.95	1662.25	1461.99	2129.15	-0.1852	0.7141	0.3571	0.274131	-0.5423	0.266934	1.0625	0	#N/A
A1304	Lip1304	MIPC(d18:0/16:0)	7214.97	2056.54	2546.4	5916.27	5987.59	4392.01	5140.21	5289.99	3551.58	3939.3	5431.96	4660.59	0.4635	0.464587	0.2426	0.711311	0.221	0.368708	1.0622	0	#N/A
A3361	Lip3361	TAG 16:5-16:5-21:5	2658.53	1195.61	1516.18	4777.48	458.008	1858.63	4936.89	1781.98	2826.33	1790.11	2364.71	3181.74	0.4016	0.704055	0.8298	0.272803	-0.4282	0.63367	1.0617	0	#N/A
A5698	Lip5698	TG(17:1(9Z)/18:0/18:0)[iso3]	37522.1	11260.7	19618.4	42726.9	15237.6	16627	34641.5	22312.4	29751.8	22800.4	24863.8	28901.9	0.125	0.870163	0.3421	0.529328	-0.2171	0.706936	1.0616	0	#N/A
A2616	Lip2616	BMP 18:1-22:5	2194.6	1873.58	3000.57	3198.3	1628.95	1571.71	2235.25	3368.27	3232.86	2356.25	2132.99	2945.46	-0.1436	0.74393	0.322	0.295659	-0.4656	0.28319	1.0614	0	#N/A
A1070	Lip1070	Glycyrrhizin	1094.65	486.114	1447.55	893.069	496.397	326.116	786.787	453.852	743.702	1009.44	571.861	661.447	-0.8198	0.266553	-0.6099	0.342783	-0.21	0.678431	1.0613	0	#N/A
A1492	Lip1492	Cer-AP t27:1/18:1	6452.22	3586.69	5886.99	7205.27	3218.07	4146.52	5250.93	6607.74	8063.16	5308.63	4856.62	6640.61	-0.1284	0.778027	0.323	0.327677	-0.4514	0.29541	1.0612	0	#N/A
A2161	Lip2161	PE 18:0-20:3	169216	109875	156961	188662	115016	108692	130845	199074	197381	145351	137457	175767	-0.0806	0.815217	0.2741	0.353616	-0.3547	0.325266	1.0611	0	#N/A
A2349	Lip2349	PS 18:0-18:1	2.41894e+06	1.23341e+06	2.06844e+06	4.01773e+06	1.12487e+06	919056	1.58172e+06	3.49047e+06	3.89958e+06	1.90693e+06	2.02055e+06	2.99059e+06	0.0835	0.922708	0.6492	0.269109	-0.5657	0.478485	1.0605	0	#N/A
A4429	Lip4429	PG(15:0/22:0)	110815	82318.2	86235.1	131346	73407.2	72611.9	79767.6	128673	137876	93122.6	92455.2	115439	-0.0104	0.977198	0.3099	0.350135	-0.3203	0.435295	1.0599	0	#N/A
A2611	Lip2611	BMP 16:1-18:1	2608.77	869.114	2553.65	1993.8	1576.61	2077.76	1958.89	2041.41	3382.77	2010.51	1882.72	2461.02	-0.0947	0.846702	0.2917	0.57398	-0.3864	0.337375	1.0581	0	#N/A
A4011	Lip4011	PC(16:0/20:3(5Z,8Z,11Z))	604.842	732.191	396.106	653.829	625.837	369.195	481.962	833.543	860.806	577.713	549.62	725.437	-0.0719	0.84358	0.3285	0.400852	-0.4004	0.316567	1.0579	0	#N/A
A4155	Lip4155	PC(O-16:0/18:1(9Z))	15396.4	11343.1	13215.3	18102.4	11029.4	8937.73	10972	21688.3	18939.6	13318.2	12689.9	17200	-0.0697	0.849414	0.369	0.352682	-0.4387	0.349047	1.0578	0	#N/A
A2341	Lip2341	PI 8:0-8:0	36080.3	965.764	2950.47	17543.4	2404.43	1455.84	15908.2	6438.91	17425.1	13332.2	7134.56	13257.4	-0.902	0.656882	-0.0081	0.995474	-0.8939	0.390165	1.0574	0	#N/A
A5005	Lip5005	PI(O-18:0/19:1(9Z))	1362.85	744.165	656.364	1617.17	628.392	665.755	1677.86	734.232	1388.15	921.127	970.438	1266.75	0.0752	0.906833	0.4597	0.390114	-0.3844	0.526947	1.0574	0	#N/A
A3054	Lip3054	PS 12:0-26:4	10901.2	4384.39	13293.1	15373.6	8629.83	7849.02	5939.33	10616.6	42930.8	9526.22	10617.5	19828.9	0.1565	0.775668	1.0576	0.471319	-0.9012	0.513481	1.0567	0	#N/A
A3734	Lip3734	PA(18:1(9Z)/22:2(13Z,16Z))	23994.8	11608.7	13936.2	30025.7	14733.5	10399.6	17537.7	18719	27025.9	16513.2	18386.3	21094.2	0.155	0.806136	0.3532	0.399664	-0.1982	0.712007	1.056	0	#N/A
A3975	Lip3975	PC(12:0/26:0)	1719.45	1086.33	1194.95	1912.57	1075.87	1595.61	1305.85	783.52	1182.78	1333.58	1528.01	1090.71	0.1964	0.569087	-0.29	0.390528	0.4864	0.218151	1.056	0	#N/A
A5252	Lip5252	PS(18:1(9Z)/22:6(4Z,7Z,10Z,13Z,16Z,19Z))	15832.6	6546.5	17295.9	19769.7	8828.45	10715.6	17276.9	12048.3	20720.5	13225	13104.6	16681.9	-0.0132	0.981057	0.335	0.460637	-0.3482	0.447346	1.0558	0	#N/A
A1398	Lip1398	Cer-ADS d19:0/15:0	2790.13	1762.11	2908.41	3389.31	1904.29	2234.37	2437	2802.26	3596.45	2486.88	2509.32	2945.24	0.013	0.971018	0.244	0.411026	-0.2311	0.486686	1.0556	0	#N/A
A4822	Lip4822	PI(16:1(9Z)/22:4(7Z,10Z,13Z,16Z))	10879.6	12774.8	18716.4	16887	12245.3	15097.3	16930	14663.3	15449.6	14123.6	14743.2	15680.9	0.0619	0.833674	0.1509	0.582498	-0.089	0.578845	1.055	0	#N/A
A4775	Lip4775	PI(14:0/22:2(13Z,16Z))	6633.28	5275.39	6659.27	9357.99	9077.74	3787.09	6772.79	8487.83	7657.69	6189.31	7407.61	7639.44	0.2592	0.574691	0.3037	0.0981994	-0.0445	0.91175	1.0544	0	#N/A
A3686	Lip3686	PA(16:0/22:2(13Z,16Z))	2814.58	1212.53	3954.58	5102.16	1130.97	1807.4	3908.66	2392.48	5240.62	2660.57	2680.18	3847.25	0.0106	0.99004	0.5321	0.358356	-0.5215	0.479545	1.0537	0	#N/A
A1527	Lip1527	Cer-NS d14:3/14:1	6518.13	3553.26	7418.57	7393.62	4160.16	5557.48	6088.13	5961.86	9025.26	5829.99	5703.76	7025.08	-0.0316	0.937019	0.269	0.481432	-0.3006	0.38979	1.0536	0	#N/A
A2582	Lip2582	SQDG 26:2-22:5	1193.19	1431.54	755.057	1753.96	1582.94	1570.07	1349.35	2342.08	879.913	1126.6	1635.65	1523.78	0.5379	0.113952	0.4357	0.467654	0.1022	0.820328	1.0534	0	#N/A
A4952	Lip4952	PI(20:2(11Z,14Z)/22:4(7Z,10Z,13Z,16Z))	4061.79	4733.98	4621.21	3296.79	3944.7	3561.27	3613.56	4240.98	4403.37	4472.33	3600.92	4085.97	-0.3127	0.0363958	-0.1303	0.292642	-0.1823	0.191739	1.0532	0	#N/A
A3966	Lip3966	PC(12:0/18:1(9Z))	239765	53598	95394.2	330874	49513.4	41764	182401	197384	187229	129586	140717	189005	0.1189	0.925699	0.5445	0.402594	-0.4256	0.66223	1.0528	0	#N/A
A4447	Lip4447	PG(16:0/18:1(9Z))	60810.6	40203.7	54359	79854.4	46653.6	34578.5	56466.1	69378.8	60723.6	51791.1	53695.5	62189.5	0.0521	0.906619	0.264	0.233835	-0.2119	0.59972	1.0518	0	#N/A
A5277	Lip5277	PS(19:1(9Z)/22:4(7Z,10Z,13Z,16Z))	14164.4	13783.8	8579.64	8916.61	9660.48	9519.47	11359.6	10134.2	9755.65	12175.9	9365.52	10416.5	-0.3786	0.258017	-0.2252	0.434198	-0.1534	0.149216	1.0518	0	#N/A
A4409	Lip4409	PG(12:0/22:2(13Z,16Z))	4839.91	8058.7	4880.81	2829.96	6658.11	8770.6	4426.89	11559.2	10259.8	5926.47	6086.23	8748.63	0.0384	0.942054	0.5619	0.33365	-0.5235	0.397924	1.0516	0	#N/A
A2902	Lip2902	PC 19:1-22:5	4576.06	18899.3	6848.28	8480.36	10681.6	6436.93	9311.58	9462.83	1306.15	10107.9	8532.95	6693.52	-0.2444	0.761348	-0.5946	0.554212	0.3503	0.581277	1.0512	0	#N/A
A5794	Lip5794	Tylosin	1021.7	786.388	1100.64	1010.37	616.33	1156.99	1004.21	270.42	1151.6	969.575	927.897	808.743	-0.0634	0.837012	-0.2617	0.623475	0.1983	0.730001	1.0511	0	#N/A
A3853	Lip3853	PA(O-16:0/18:3(9Z,12Z,15Z))	1582.23	2076.67	2029.6	1566.43	2030.61	2234.29	1888.07	1585.34	1633.74	1896.17	1943.78	1702.38	0.0358	0.860185	-0.1555	0.362614	0.1913	0.354014	1.0509	0	#N/A
A3923	Lip3923	PA(P-16:0/20:5(5Z,8Z,11Z,14Z,17Z))	3119.74	1606.38	1673.89	3788.53	1638.67	1512.82	1836.05	3213.87	3290.06	2133.34	2313.34	2779.99	0.1169	0.850664	0.382	0.39763	-0.2651	0.627359	1.0508	0	#N/A
A3904	Lip3904	PA(O-20:0/20:5(5Z,8Z,11Z,14Z,17Z))	3792.39	1637.72	5825.6	2778.93	1381.15	1069.45	1892.37	3825.42	1397.9	3751.9	1743.18	2371.89	-1.1059	0.233675	-0.6616	0.395956	-0.4443	0.530737	1.0506	0	#N/A
A965	Lip965	FAHFA(16:1(9Z)/5-O-16:0)	11824.2	2976.16	4085.31	7152.4	4415.78	9326.28	6393.93	2571.91	2499.78	6295.22	6964.82	3821.88	0.1458	0.844156	-0.72	0.482314	0.8658	0.177039	1.05	0	#N/A
A1294	Lip1294	Minabeolide-5	4271.57	4303.41	4965.7	4891.66	5837.62	5429.88	733.46	5809.64	5067.64	4513.56	5386.39	3870.25	0.2551	0.0721978	-0.2218	0.725022	0.4769	0.440045	1.0494	0	#N/A
A1687	Lip1687	HBMP 14:1-14:1-18:5	3203.83	2539.14	2555.9	2221.6	2466.69	2100.95	2756.36	3692.9	3036.4	2766.29	2263.08	3161.88	-0.2897	0.133733	0.1928	0.328834	-0.4825	0.0685507	1.0494	0	#N/A
A3130	Lip3130	TAG 12:0-19:2-19:2	23548.2	16736.4	17657.8	32783.7	15155.9	12430.3	22947.3	23749	24696.3	19314.1	20123.3	23797.5	0.0592	0.913432	0.3012	0.164573	-0.2419	0.623176	1.0494	0	#N/A
A5523	Lip5523	SM(d18:0/22:0)	3959.21	1457.06	1927.01	2953.97	1863.02	3539.37	2884.08	1149.69	1204.2	2447.76	2785.45	1745.99	0.1865	0.732905	-0.4874	0.506749	0.6739	0.240438	1.049	0	#N/A
A2087	Lip2087	PC 18:1-24:4	1276.56	1833.96	1450.07	7132.66	1519.18	2186.6	2473.32	1850.1	2270.59	1520.2	3612.81	2198	1.2489	0.35858	0.5319	0.0521	0.7169	0.508509	1.0483	0	#N/A
A2731	Lip2731	DGTS 3:0-20:4	1326.21	1346.32	1445.43	2156.63	774.865	2044.04	675.2	1105.58	1465.09	1372.66	1658.51	1081.96	0.2729	0.585302	-0.3433	0.33031	0.6162	0.331283	1.0481	0	#N/A
A84	Lip84	11alpha-Hemiglutaryloxy-1,25-dihydroxyvitamin D3	3480.33	1067.52	1581.32	3990.08	932.626	532.072	903.175	1166.82	1341.87	2043.06	1818.26	1137.29	-0.1682	0.873746	-0.8451	0.341932	0.677	0.597359	1.0471	0	#N/A
A1456	Lip1456	Cer-AP t19:0/19:1	3930.83	2974.73	4570.09	3168.25	3684.71	2936.68	3131.01	5837.35	5078.29	3825.22	3263.21	4682.21	-0.2292	0.357207	0.2916	0.4209	-0.5209	0.215122	1.0471	0	#N/A
A2965	Lip2965	PEtOH 13:0-24:4	12581.9	9467.96	8996.96	14661.2	7389.64	6778.03	8260.13	21347.7	13912.2	10348.9	9609.63	14506.7	-0.1069	0.808271	0.4872	0.388899	-0.5942	0.351248	1.0468	0	#N/A
A2424	Lip2424	SM d14:0/22:2	3190.47	3631.89	6294.88	5517.71	3581.64	1431	4307.69	7019.62	7478.32	4372.41	3510.12	6268.55	-0.3169	0.603627	0.5197	0.242927	-0.8366	0.149943	1.0449	0.00066667	#N/A
A1854	Lip1854	HexCer-NS d18:1/25:0	14010.1	16543.5	21392.7	24862.4	16607.3	9991.41	12942.3	34531.5	26284.7	17315.4	17153.7	24586.2	-0.0135	0.975357	0.5058	0.369511	-0.5193	0.391297	1.0447	0	#N/A
A3504	Lip3504	Neolinderachalcone	2838.96	1206.69	2716.89	2520.35	1742.19	2322.2	2424.99	2682.05	2637.05	2254.18	2194.91	2581.36	-0.0384	0.924862	0.1955	0.598088	-0.234	0.23445	1.0445	0	#N/A
A774	Lip774	Cer(m18:1(4E)/24:0)	6157.55	2933.55	6661.7	7286.5	3068.61	3937.98	4745.53	7615.11	7824.86	5250.94	4764.36	6728.5	-0.1403	0.793389	0.3577	0.391047	-0.498	0.297201	1.0443	0	#N/A
A2171	Lip2171	PE 18:0e/18:1	135967	51417.1	95036.3	141915	52012.6	73928.6	111485	101736	141072	94140.1	89285.5	118098	-0.0764	0.900535	0.3271	0.444409	-0.4035	0.407457	1.0441	0	#N/A
A1597	Lip1597	GlcADG 18:0-18:0	3725.5	1711.08	3291.99	3658.25	1728.33	2904.15	3288.75	2942.84	4509.96	2909.52	2763.58	3580.52	-0.0742	0.869133	0.2994	0.438243	-0.3736	0.33064	1.044	0	#N/A
A1866	Lip1866	HexCer-NS d29:3/19:0	1625.08	595.113	1044.72	1578.49	752.748	921.041	1340.42	1038.66	1587.99	1088.3	1084.09	1322.36	-0.0056	0.991921	0.281	0.537445	-0.2866	0.476216	1.0438	0	#N/A
A2223	Lip2223	PEtOH 18:1-18:1	4695.89	3621.44	3912.51	5420.78	3383.98	3018.63	4087.9	5326.1	4789.79	4076.61	3941.13	4734.59	-0.0488	0.879321	0.2159	0.24404	-0.2646	0.411821	1.0437	0	#N/A
A5688	Lip5688	TG(17:0/18:0/20:0)[iso6]	633.782	780.549	865.305	979.306	965.87	1025.24	903.177	989.511	695.714	759.879	990.14	862.801	0.3819	0.0679187	0.1833	0.406759	0.1986	0.279636	1.0434	0	#N/A
A3903	Lip3903	PA(O-20:0/20:5(5Z,8Z,11Z,14Z,17Z))	3274.02	1212.25	2499.73	3874.47	2116.5	1668.06	2628.09	2507.16	3353.14	2328.67	2553.01	2829.47	0.1327	0.816118	0.281	0.505904	-0.1483	0.731326	1.0432	0	#N/A
A3226	Lip3226	TAG 14:1-16:1-16:1	8405.27	2436.02	3390.42	4789.44	4180.25	6119.1	4392.33	2515.22	2415.09	4743.9	5029.6	3107.55	0.0844	0.894362	-0.6103	0.476593	0.6947	0.0902594	1.043	0	#N/A
A4851	Lip4851	PI(17:2(9Z,12Z)/0:0)	3991.59	139.108	394.162	1869.77	316.767	923.012	1232.47	601.062	3485.99	1508.29	1036.52	1773.17	-0.5412	0.749189	0.2334	0.871122	-0.7746	0.509036	1.0429	0	#N/A
A1296	Lip1296	Minabeolide-7	1407.71	1583.05	2112.36	2323.97	1831.39	1509.06	1687.87	2255.99	1828.36	1701.04	1888.14	1924.07	0.1505	0.588065	0.1777	0.460372	-0.0272	0.908587	1.0425	-0.00066667	#N/A
A1776	Lip1776	HexCer-AP t18:2/23:1	51005.5	41138.8	50731.8	82303.1	29023.5	51970.3	57522.4	48849.6	74062.4	47625.4	54432.3	60144.8	0.1927	0.704988	0.3367	0.227162	-0.144	0.761359	1.0425	0	#N/A
A3962	Lip3962	PC(12:0/0:0)	5691.27	1144.5	2513.29	7559.1	1170.95	929.995	4186.07	4617.9	4781.18	3116.35	3220.01	4528.38	0.0472	0.969936	0.5391	0.404601	-0.4919	0.608314	1.0425	-0.0013333	#N/A
A2705	Lip2705	DGTS 22:6-22:6	30207.5	25773.7	60130.5	42875.9	35477.6	37930.1	31724.2	45723.9	62746.1	38703.9	38761.2	46731.4	0.0021	0.996288	0.2719	0.598814	-0.2698	0.470488	1.0421	0	#N/A
A3534	Lip3534	Norethindrone	2339.56	2319.67	2641.45	4039.88	2024.04	1817.04	2750.81	2399.8	3948.86	2433.56	2626.99	3033.15	0.1103	0.811579	0.3178	0.328508	-0.2074	0.661294	1.0421	0	#N/A
A2896	Lip2896	PC 18:5e/19:2	39850.1	16563.5	17278.4	38340.8	15057.2	14156.9	27608.9	40254.7	26671.9	24564	22518.3	31511.8	-0.1254	0.861591	0.3593	0.484899	-0.4848	0.390873	1.0419	0	#N/A
A1611	Lip1611	GlcADG 19:0-18:1	11058.2	4028.73	4503.12	8578.7	3618.16	2313.9	7386.68	14583.5	6738.06	6530	4836.92	9569.43	-0.433	0.59929	0.5513	0.420622	-0.9843	0.213148	1.0411	0	#N/A
A3159	Lip3159	TAG 12:3-12:3-13:0	6441.82	14497.4	5288.59	5640.73	5101.65	4607.3	4610.74	649.4	20314	8742.61	5116.56	8524.72	-0.7729	0.336921	-0.0364	0.976057	-0.7365	0.627678	1.0408	0	#N/A
A826	Lip826	CoA(18:3(6Z,9Z,12Z))	886.639	369.273	87.0601	707.182	62.6045	85.8343	842.171	810.7	467.546	447.657	285.207	706.806	-0.6504	0.633768	0.6589	0.397599	-1.3093	0.175965	1.0407	0	#N/A
A2061	Lip2061	PC 17:1-22:3	8262.5	7427.51	7294.56	8528.11	5528.93	7543.15	11414.2	6960.9	8648.18	7661.52	7200.07	9007.76	-0.0896	0.661587	0.2335	0.409792	-0.3232	0.321583	1.0399	0	#N/A
A5783	Lip5783	Thermozeaxanthin-17/ Zeaxanthin glucoside ester	7215.85	3849.86	4136	7722.7	4209.71	2871.9	6249.45	6810.43	5665.48	5067.24	4934.77	6241.79	-0.0382	0.945254	0.3008	0.391711	-0.339	0.463645	1.0396	0	#N/A
A3372	Lip3372	TAG 17:0-17:0-21:1	2205.19	1067.38	1517.48	2468.72	2309.55	1309.4	1699.88	1163.13	5360.72	1596.69	2029.22	2741.24	0.3458	0.428516	0.7797	0.479876	-0.4339	0.648507	1.0388	0	#N/A
A4402	Lip4402	PG(12:0/17:1(9Z))	1385.95	1015.28	1746.46	1510.79	851.846	963.193	973.824	1055.28	1393.53	1382.56	1108.61	1140.88	-0.3186	0.403223	-0.2772	0.394136	-0.0414	0.900995	1.0385	0	#N/A
A5300	Lip5300	PS(20:1(11Z)/22:4(7Z,10Z,13Z,16Z))	26127.9	13318.6	27012.2	49088.8	13918.4	13063.8	30677.5	28748.9	28920.5	22152.9	25357	29449	0.1949	0.819315	0.4107	0.239407	-0.2158	0.763287	1.0376	0	#N/A
A4250	Lip4250	PC(P-15:0/0:0)	5883.96	1502.86	3503.6	3939.82	2944.14	2037.04	4299.86	4574.95	3980.99	3630.14	2973.67	4285.27	-0.2878	0.669839	0.2394	0.657595	-0.5271	0.129595	1.0375	0	#N/A
A2689	Lip2689	DGTS 20:4-20:4	22397.6	13820.9	13014	25563.4	8319.16	17095.6	13686.8	27150.3	26327.8	16410.8	16992.7	22388.3	0.0503	0.92607	0.4481	0.329131	-0.3978	0.461278	1.0368	0	#N/A
A321	Lip321	2-Bromo-2-iodoacetamide	1256.62	1926.71	858.314	1784.93	732.164	1629.59	2071.05	1799.12	1246.18	1347.22	1382.23	1705.45	0.037	0.942059	0.3402	0.418666	-0.3032	0.476218	1.0366	0	#N/A
A1058	Lip1058	GlcCer(d18:2/23:0)	4752.37	1264.68	2223.95	2895.43	2896.57	3741.69	2663.9	1620.96	1037.41	2747	3177.89	1774.09	0.2102	0.723528	-0.6308	0.461516	0.841	0.0783585	1.0366	0	#N/A
A773	Lip773	Cer(m18:1(4E)/24:0)	21578.1	11468.9	18935.5	30112.6	8832.99	17936.8	22310.5	16100.9	32668.9	17327.5	18960.8	23693.4	0.13	0.827755	0.4514	0.337667	-0.3215	0.58004	1.0363	0	#N/A
A41	Lip41	(3'-sulfo)Galbeta-Cer(d18:1/24:1(15Z)(2OH))	3158.15	2613.02	2264.72	2367.24	2354.06	1570.03	1137.47	3138.08	2556.07	2678.63	2097.11	2277.21	-0.3531	0.191345	-0.2342	0.583563	-0.1189	0.801165	1.0362	0	#N/A
A1011	Lip1011	Fujikinetin 7-O-glucoside	3198.95	525.46	6188.95	8330.04	9011.73	5577.2	1445.78	8841.15	6824.82	3304.45	7639.66	5703.91	1.2091	0.101243	0.7875	0.435618	0.4216	0.488771	1.0357	0	#N/A
A1023	Lip1023	GlcCer(d14:1(4E)/24:0(2OH))	23741.1	12314.5	14366.5	26177	10247.6	12475.6	18189.4	23017.9	21040.8	16807.3	16300	20749.4	-0.0442	0.938109	0.304	0.384204	-0.3482	0.469572	1.035	0	#N/A
A5586	Lip5586	sulfoacetyl-CoA	2094.13	671.901	767.221	1660.72	414.429	441.166	1737.07	1539.56	1592.79	1177.75	838.773	1623.14	-0.4897	0.611831	0.4628	0.434605	-0.9524	0.194461	1.0349	0	#N/A
A2003	Lip2003	PA 18:1-18:2	3060.37	1051.67	1336.88	4343.78	1270.29	943.852	3090.01	2145.42	2085.65	1816.31	2185.97	2440.36	0.2673	0.785834	0.4261	0.442223	-0.1588	0.840038	1.0347	0	#N/A
A5584	Lip5584	Sulfated Dihydromenaquinone-9	38119.2	40346.6	36449.2	33982.2	35564.4	32819.1	38024.9	39700.3	30219.2	38305	34121.9	35981.5	-0.1668	0.0446171	-0.0903	0.519769	-0.0766	0.594497	1.0338	0	#N/A
A4518	Lip4518	PG(18:4(6Z,9Z,12Z,15Z)/20:5(5Z,8Z,11Z,14Z,17Z))	250.433	171.499	635.306	214.877	213.645	628.594	366.884	328.883	737.892	352.413	352.372	477.886	-0.0002	0.999847	0.4394	0.552866	-0.4396	0.545062	1.0335	0	#N/A
A2369	Lip2369	SHexCer d33:0	201051	122806	122191	264763	144864	92778	166893	194499	186346	148682	167468	182580	0.1717	0.764478	0.2963	0.324319	-0.1246	0.795909	1.0329	0	#N/A
A5011	Lip5011	PI(O-18:0/22:2(13Z,16Z))	2396.87	1251.77	1495.56	683.055	1006.3	1308.46	851.368	1405.13	1666.18	1714.74	999.271	1307.56	-0.779	0.165593	-0.3911	0.396669	-0.3879	0.367088	1.0328	0	#N/A
A3030	Lip3030	PEtOH 26:0-16:3	6555.86	2607.34	2944.63	5872.48	2824.99	2217.7	4934.27	4117.9	6058.12	4035.94	3638.39	5036.76	-0.1496	0.826285	0.3196	0.525753	-0.4692	0.350642	1.0327	0	#N/A
A4904	Lip4904	PI(19:0/0:0)	1772.84	1064.39	2042.31	1459.65	869.265	1539.52	1692.03	2022.79	2219.93	1626.51	1289.48	1978.25	-0.335	0.407122	0.2824	0.36358	-0.6174	0.0635601	1.0323	0	#N/A
A2422	Lip2422	SM d14:0/21:1	10406.2	6141.65	12679.2	10564.1	7762.5	8598.3	10712.3	10854.3	11361.9	9742.37	8974.98	10976.1	-0.1184	0.739933	0.172	0.586259	-0.2904	0.130887	1.032	0	#N/A
A3835	Lip3835	PA(O-16:0/14:0)	1425.38	966.65	838.679	1948.62	733.458	1049.22	619.4	1114.38	774.553	1076.9	1243.77	836.112	0.2078	0.70901	-0.3651	0.357071	0.5729	0.384714	1.0316	0	#N/A
A4611	Lip4611	PG(O-16:0/18:4(6Z,9Z,12Z,15Z))	1446.34	1173.12	1136.45	1958.29	419.948	832.817	1172.81	1071.76	545.886	1251.97	1070.35	930.151	-0.2261	0.733652	-0.4287	0.23704	0.2025	0.798952	1.031	0	#N/A
A4626	Lip4626	PG(O-16:0/22:2(13Z,16Z))	1478.25	803.237	787.15	1074.16	730.615	1330.92	1235.04	1646.15	880.879	1022.88	1045.23	1254.02	0.0312	0.941816	0.2939	0.506868	-0.2627	0.501313	1.0308	0	#N/A
A3664	Lip3664	PA(14:0/18:1(9Z))	456.659	385.79	233.944	305.4	357.356	144.929	713.517	353.09	430.207	358.798	269.229	498.938	-0.4143	0.383886	0.4757	0.346748	-0.89	0.161549	1.0306	0	#N/A
A254	Lip254	22:0-Glc-Sitosterol	2503.07	604.287	320.222	3085.01	567.096	585.036	1405.67	1288.71	1373.08	1142.53	1412.38	1355.82	0.3059	0.815647	0.2469	0.785163	0.059	0.952255	1.0305	0	#N/A
A1092	Lip1092	ingenol mebutate	585.438	746.25	372.28	748.812	640.137	443.997	615.904	821.423	560.063	567.989	610.982	665.797	0.1053	0.775104	0.2292	0.510279	-0.124	0.670454	1.03	0	#N/A
A5407	Lip5407	PS(O-16:0/22:4(7Z,10Z,13Z,16Z))	3486.44	1087.06	2287.2	1568.68	864.372	645.112	1085.36	1524.48	1725.52	2286.9	1026.05	1445.12	-1.1563	0.202466	-0.6622	0.348249	-0.4941	0.28967	1.0296	0	#N/A
A4813	Lip4813	PI(16:0/22:6(4Z,7Z,10Z,13Z,16Z,19Z))	2707.23	1103.55	2057.91	2557.84	1965.86	1326.33	1890.2	2699.78	2392.07	1956.23	1950.01	2327.35	-0.0046	0.992074	0.2506	0.529043	-0.2552	0.433493	1.0293	0	#N/A
A3978	Lip3978	PC(13:0/18:3(6Z,9Z,12Z))	1521.76	479.055	1363.41	2379.42	960.069	798.714	1412.08	850.393	2722.09	1121.41	1379.4	1661.52	0.2987	0.691852	0.5672	0.458276	-0.2685	0.725424	1.0291	0	#N/A
A690	Lip690	Cer(d18:0/14:0)	1973.15	669.839	1206.12	1089.62	871.648	699.354	1746.21	843.547	3594.91	1283.04	886.874	2061.56	-0.5328	0.407312	0.6842	0.45122	-1.2169	0.282934	1.0283	0	#N/A
A1131	Lip1131	Kurilensoside G	3246.52	5892.5	2847.65	2377.6	2549.85	2469.68	4665.08	1622.45	3157.26	3995.55	2465.71	3148.26	-0.6964	0.250271	-0.3438	0.549707	-0.3526	0.518571	1.0282	0	#N/A
A879	Lip879	Dehydrodolineone	469.452	132.996	239.815	455.387	540.522	223.005	298.675	516.817	270.394	280.754	406.305	361.962	0.5333	0.412383	0.3665	0.55667	0.1667	0.73683	1.0281	0	#N/A
A1034	Lip1034	GlcCer(d15:2(4E,6E)/20:0)	4305.58	1126.84	2617.18	2179.24	1433.78	2573.14	2164.89	1073.69	2095.86	2683.2	2062.05	1778.15	-0.3799	0.577925	-0.5936	0.435302	0.2137	0.590461	1.028	0.0008	#N/A
A5179	Lip5179	PS(15:1(9Z)/22:4(7Z,10Z,13Z,16Z))	14296	6102.83	6969.42	12367.4	6972.83	6927.7	8330.89	14799.3	10334.4	9122.75	8755.98	11154.9	-0.0592	0.913959	0.2901	0.565802	-0.3493	0.413429	1.028	0	#N/A
A5687	Lip5687	TG(17:0/18:0/18:0)[iso3]	87762.4	26647.8	53150.6	92981.1	30243.2	40880.2	82107.8	50042	85066.4	55853.6	54701.5	72405.4	-0.0301	0.967107	0.3744	0.481114	-0.4045	0.483565	1.0278	0	#N/A
A5208	Lip5208	PS(17:0/20:4(5Z,8Z,11Z,14Z))	3317.88	5985.85	9691.24	5429.18	6546.75	9006.1	5607.79	2516.64	5395.29	6331.66	6994.01	4506.57	0.1435	0.774962	-0.4906	0.447293	0.6341	0.162216	1.0275	0	#N/A
[truncated: 4,001 more rows]

## Sheet: Sheet1
	Forward	Reverse
MDA5	GGACGGGTGTTCAACAGACA	GCGGCCGTCCTCTGAATATG
[truncated: 18 more rows]
